# Supplementary material for: Stable and oxidative charged Ru enhance the acidic oxygen evolution reaction activity in two-dimensional ruthenium-iridium oxide
Source: Nat Commun. 2023 Sep 4;14:5365. doi: 10.1038/s41467-023-41036-9 (PMC10477217; doi:10.1038/s41467-023-41036-9)
Supplement: Supplementary file 3 — Source Data [file 41467_2023_41036_MOESM3_ESM.xlsx]

## Sheet: Fig. 1c
2θ /degree	Intensity/ a.u.
5.00773	2512
5.03399	2441
5.06025	2453
5.08651	2437
5.11277	2432
5.13903	2498
5.16529	2404
5.19155	2468
5.21781	2374
5.24408	2369
5.27034	2419
5.2966	2375
5.32286	2436
5.34912	2424
5.37538	2387
5.40164	2381
5.4279	2303
5.45416	2301
5.48042	2341
5.50668	2231
5.53294	2271
5.5592	2320
5.58546	2296
5.61172	2126
5.63798	2310
5.66424	2204
5.6905	2280
5.71677	2336
5.74303	2233
5.76929	2284
5.79555	2222
5.82181	2330
5.84807	2213
5.87433	2286
5.90059	2193
5.92685	2191
5.95311	2244
5.97937	2275
6.00563	2103
6.03189	2136
6.05815	2229
6.08441	2183
6.11067	2100
6.13693	2205
6.1632	2087
6.18946	2120
6.21572	2014
6.24198	2161
6.26824	2176
6.2945	2113
6.32076	2175
6.34702	2139
6.37328	2101
6.39954	2179
6.4258	2163
6.45206	2113
6.47832	2086
6.50458	2094
6.53084	2119
6.5571	2043
6.58336	2065
6.60962	2125
6.63589	1988
6.66215	2011
6.68841	1988
6.71467	1959
6.74093	1948
6.76719	2004
6.79345	1937
6.81971	2001
6.84597	1929
6.87223	1991
6.89849	1985
6.92475	1992
6.95101	1969
6.97727	1962
7.00353	1936
7.02979	2044
7.05605	1919
7.08231	1826
7.10858	1918
7.13484	1877
7.1611	1951
7.18736	1897
7.21362	1895
7.23988	1878
7.26614	1934
7.2924	1901
7.31866	1900
7.34492	1889
7.37118	1910
7.39744	1896
7.4237	1865
7.44996	1834
7.47622	1876
7.50248	1948
7.52874	1813
7.55501	1842
7.58127	1805
7.60753	1889
7.63379	1932
7.66005	1791
7.68631	1783
7.71257	1800
7.73883	1859
7.76509	1845
7.79135	1763
7.81761	1806
7.84387	1832
7.87013	1836
7.89639	1770
7.92265	1746
7.94891	1744
7.97517	1702
8.00143	1781
8.0277	1797
8.05396	1667
8.08022	1690
8.10648	1724
8.13274	1700
8.159	1750
8.18526	1677
8.21152	1771
8.23778	1677
8.26404	1709
8.2903	1743
8.31656	1748
8.34282	1685
8.36908	1732
8.39534	1655
8.4216	1683
8.44786	1687
8.47412	1703
8.50039	1684
8.52665	1711
8.55291	1602
8.57917	1641
8.60543	1671
8.63169	1709
8.65795	1673
8.68421	1659
8.71047	1619
8.73673	1634
8.76299	1690
8.78925	1663
8.81551	1631
8.84177	1616
8.86803	1626
8.89429	1683
8.92055	1678
8.94682	1595
8.97308	1659
8.99934	1653
9.0256	1604
9.05186	1614
9.07812	1674
9.10438	1675
9.13064	1617
9.1569	1616
9.18316	1598
9.20942	1552
9.23568	1618
9.26194	1583
9.2882	1668
9.31446	1654
9.34072	1591
9.36698	1622
9.39324	1586
9.41951	1531
9.44577	1597
9.47203	1699
9.49829	1637
9.52455	1580
9.55081	1644
9.57707	1598
9.60333	1546
9.62959	1581
9.65585	1592
9.68211	1658
9.70837	1606
9.73463	1640
9.76089	1614
9.78715	1644
9.81341	1655
9.83967	1681
9.86593	1597
9.8922	1682
9.91846	1631
9.94472	1648
9.97098	1669
9.99724	1671
10.0235	1651
10.0498	1602
10.076	1644
10.1023	1657
10.1285	1590
10.1548	1695
10.1811	1573
10.2073	1671
10.2336	1679
10.2598	1724
10.2861	1753
10.3124	1687
10.3386	1715
10.3649	1641
10.3911	1738
10.4174	1679
10.4437	1701
10.4699	1737
10.4962	1638
10.5224	1729
10.5487	1773
10.575	1765
10.6012	1731
10.6275	1769
10.6538	1770
10.68	1712
10.7063	1850
10.7325	1830
10.7588	1848
10.7851	1787
10.8113	1839
10.8376	1825
10.8638	1864
10.8901	1881
10.9164	1849
10.9426	1912
10.9689	1940
10.9951	1954
11.0214	1942
11.0477	2014
11.0739	1913
11.1002	2006
11.1264	2051
11.1527	2009
11.179	2130
11.2052	2141
11.2315	2112
11.2577	2245
11.284	2230
11.3103	2213
11.3365	2299
11.3628	2331
11.389	2271
11.4153	2508
11.4416	2542
11.4678	2646
11.4941	2763
11.5204	2688
11.5466	2698
11.5729	2749
11.5991	2828
11.6254	2860
11.6517	2949
11.6779	2929
11.7042	2952
11.7304	3116
11.7567	3165
11.783	3224
11.8092	3338
11.8355	3349
11.8617	3474
11.888	3589
11.9143	3599
11.9405	3856
11.9668	3945
11.993	4026
12.0193	4069
12.0456	4338
12.0718	4372
12.0981	4646
12.1243	4780
12.1506	4946
12.1769	5039
12.2031	5423
12.2294	5533
12.2556	5676
12.2819	6033
12.3082	6481
12.3344	6653
12.3607	6831
12.387	7053
12.4132	7460
12.4395	7877
12.4657	8091
12.492	8763
12.5183	9443
12.5445	10281
12.5708	11357
12.597	13286
12.6233	16326
12.6495	21943
12.6758	37026
12.7021	76366
12.7283	107564
12.7546	88792
12.7809	48922
12.8071	23003
12.8334	13858
12.8596	10205
12.8859	8650
12.9122	7659
12.9384	6868
12.9647	6446
12.9909	6078
13.0172	5731
13.0435	5525
13.0697	5293
13.096	5117
13.1222	4882
13.1485	4590
13.1748	4531
13.201	4375
13.2273	4250
13.2536	4004
13.2798	3971
13.3061	3734
13.3323	3587
13.3586	3436
13.3849	3513
13.4111	3263
13.4374	3222
13.4636	3080
13.4899	2953
13.5161	2896
13.5424	2866
13.5687	2682
13.5949	2679
13.6212	2677
13.6475	2585
13.6737	2614
13.7	2417
13.7262	2490
13.7525	2282
13.7788	2247
13.805	2363
13.8313	2214
13.8575	2194
13.8838	2086
13.9101	2094
13.9363	1946
13.9626	2014
13.9888	1936
14.0151	1837
14.0414	1767
14.0676	1796
14.0939	1796
14.1202	1713
14.1464	1685
14.1727	1670
14.1989	1680
14.2252	1597
14.2515	1601
14.2777	1601
14.304	1560
14.3302	1520
14.3565	1474
14.3827	1445
14.409	1508
14.4353	1493
14.4615	1458
14.4878	1453
14.514	1426
14.5403	1357
14.5666	1452
14.5928	1301
14.6191	1388
14.6454	1357
14.6716	1282
14.6979	1255
14.7241	1256
14.7504	1252
14.7767	1251
14.8029	1226
14.8292	1224
14.8554	1219
14.8817	1194
14.908	1244
14.9342	1208
14.9605	1207
14.9867	1147
15.013	1173
15.0393	1139
15.0655	1104
15.0918	1149
15.1181	1160
15.1443	1085
15.1706	1080
15.1968	1132
15.2231	1101
15.2493	1025
15.2756	1048
15.3019	1078
15.3281	1049
15.3544	1022
15.3806	1017
15.4069	1032
15.4332	990
15.4594	1042
15.4857	955
15.512	1000
15.5382	1008
15.5645	986
15.5907	903
15.617	966
15.6433	910
15.6695	960
15.6958	924
15.722	948
15.7483	964
15.7746	913
15.8008	948
15.8271	924
15.8533	934
15.8796	896
15.9059	901
15.9321	916
15.9584	863
15.9847	876
16.0109	840
16.0372	887
16.0634	911
16.0897	855
16.116	896
16.1422	905
16.1685	850
16.1947	845
16.221	894
16.2473	862
16.2735	864
16.2998	815
16.326	852
16.3523	819
16.3786	818
16.4048	814
16.4311	825
16.4573	780
16.4836	814
16.5099	757
16.5361	783
16.5624	805
16.5886	772
16.6149	743
16.6412	798
16.6674	785
16.6937	731
16.7199	766
16.7462	809
16.7725	766
16.7987	759
16.825	779
16.8513	728
16.8775	793
16.9038	782
16.93	769
16.9563	771
16.9825	778
17.0088	729
17.0351	800
17.0613	768
17.0876	753
17.1138	772
17.1401	698
17.1664	752
17.1926	766
17.2189	728
17.2451	765
17.2714	743
17.2977	744
17.3239	760
17.3502	787
17.3765	759
17.4027	808
17.429	739
17.4552	763
17.4815	732
17.5078	699
17.534	668
17.5603	728
17.5865	697
17.6128	699
17.6391	696
17.6653	660
17.6916	655
17.7178	683
17.7441	687
17.7704	680
17.7966	735
17.8229	654
17.8492	642
17.8754	671
17.9017	628
17.9279	642
17.9542	707
17.9805	671
18.0067	633
18.033	651
18.0592	725
18.0855	681
18.1118	636
18.138	669
18.1643	663
18.1905	692
18.2168	694
18.2431	628
18.2693	645
18.2956	644
18.3218	654
18.3481	604
18.3744	692
18.4006	662
18.4269	642
18.4531	650
18.4794	614
18.5057	625
18.5319	617
18.5582	621
18.5844	616
18.6107	589
18.637	658
18.6632	667
18.6895	665
18.7157	656
18.742	676
18.7683	678
18.7945	644
18.8208	750
18.847	751
18.8733	685
18.8996	663
18.9258	669
18.9521	639
18.9783	663
19.0046	598
19.0309	615
19.0571	583
19.0834	592
19.1096	605
19.1359	595
19.1622	586
19.1884	607
19.2147	587
19.241	609
19.2672	607
19.2935	567
19.3197	596
19.346	597
19.3723	544
19.3985	567
19.4248	663
19.451	593
19.4773	591
19.5036	627
19.5298	627
19.5561	586
19.5823	565
19.6086	579
19.6349	613
19.6611	572
19.6874	566
19.7137	561
19.7399	603
19.7662	565
19.7924	570
19.8187	582
19.845	603
19.8712	609
19.8975	594
19.9237	554
19.95	583
19.9763	551
20.0025	620
20.0288	604
20.055	576
20.0813	601
20.1076	603
20.1338	566
20.1601	557
20.1863	564
20.2126	567
20.2389	608
20.2651	575
20.2914	569
20.3176	550
20.3439	602
20.3702	520
20.3964	604
20.4227	612
20.4489	576
20.4752	489
20.5015	572
20.5277	559
20.554	593
20.5802	592
20.6065	505
20.6328	572
20.659	645
20.6853	553
20.7115	543
20.7378	572
20.7641	581
20.7903	563
20.8166	582
20.8428	577
20.8691	555
20.8954	649
20.9216	572
20.9479	535
20.9742	529
21.0004	530
21.0267	541
21.0529	544
21.0792	579
21.1055	542
21.1317	582
21.158	574
21.1842	562
21.2105	604
21.2368	595
21.263	535
21.2893	570
21.3155	572
21.3418	582
21.3681	595
21.3943	563
21.4206	545
21.4468	543
21.4731	604
21.4994	550
21.5256	550
21.5519	565
21.5782	535
21.6044	572
21.6307	540
21.6569	523
21.6832	524
21.7095	585
21.7357	573
21.762	550
21.7882	589
21.8145	536
21.8407	587
21.867	533
21.8933	543
21.9195	515
21.9458	558
21.9721	609
21.9983	574
22.0246	536
22.0508	540
22.0771	563
22.1034	573
22.1296	566
22.1559	583
22.1821	576
22.2084	599
22.2347	609
22.2609	538
22.2872	581
22.3134	574
22.3397	593
22.366	590
22.3922	616
22.4185	615
22.4447	555
22.471	565
22.4973	525
22.5235	587
22.5498	583
22.576	598
22.6023	633
22.6286	570
22.6548	569
22.6811	618
22.7074	659
22.7336	607
22.7599	596
22.7861	600
22.8124	605
22.8387	580
22.8649	600
22.8912	587
22.9174	622
22.9437	609
22.97	643
22.9962	642
23.0225	655
23.0487	646
23.075	670
23.1013	631
23.1275	653
23.1538	636
23.18	633
23.2063	605
23.2326	651
23.2588	627
23.2851	634
23.3113	618
23.3376	648
23.3639	687
23.3901	654
23.4164	673
23.4427	674
23.4689	632
23.4952	686
23.5214	652
23.5477	678
23.5739	710
23.6002	689
23.6265	686
23.6527	697
23.679	705
23.7052	755
23.7315	722
23.7578	721
23.784	698
23.8103	731
23.8366	747
23.8628	748
23.8891	758
23.9153	756
23.9416	779
23.9679	755
23.9941	812
24.0204	768
24.0466	793
24.0729	810
24.0992	862
24.1254	878
24.1517	828
24.1779	848
24.2042	831
24.2305	904
24.2567	866
24.283	915
24.3092	928
24.3355	943
24.3618	953
24.388	971
24.4143	1009
24.4406	999
24.4668	1131
24.4931	1095
24.5193	1189
24.5456	1103
24.5719	1183
24.5981	1194
24.6244	1223
24.6506	1285
24.6769	1366
24.7032	1467
24.7294	1489
24.7557	1464
24.7819	1554
24.8082	1612
24.8345	1647
24.8607	1736
24.887	1672
24.9132	1793
24.9395	1762
24.9658	1882
24.992	1917
25.0183	2001
25.0445	2057
25.0708	2099
25.0971	2135
25.1233	2210
25.1496	2176
25.1758	2352
25.2021	2521
25.2284	2545
25.2546	2648
25.2809	2812
25.3072	3087
25.3334	3284
25.3597	3653
25.3859	4221
25.4122	4957
25.4384	6119
25.4647	7934
25.491	10408
25.5172	15201
25.5435	21496
25.5697	28919
25.596	32750
25.6223	33927
25.6485	29828
25.6748	20872
25.7011	15809
25.7273	9916
25.7536	6268
25.7798	4661
25.8061	3938
25.8324	3216
25.8586	2803
25.8849	2535
25.9111	2380
25.9374	2149
25.9637	1988
25.9899	2020
26.0162	1882
26.0424	1801
26.0687	1706
26.095	1635
26.1212	1619
26.1475	1550
26.1737	1501
26.2	1477
26.2263	1389
26.2525	1376
26.2788	1227
26.3051	1220
26.3313	1196
26.3576	1186
26.3838	1203
26.4101	1169
26.4364	1142
26.4626	1078
26.4889	1062
26.5151	1043
26.5414	952
26.5677	979
26.5939	1001
26.6202	938
26.6464	989
26.6727	878
26.699	861
26.7252	930
26.7515	945
26.7777	801
26.804	865
26.8303	799
26.8565	846
26.8828	778
26.909	739
26.9353	775
26.9616	752
26.9878	749
27.0141	699
27.0403	733
27.0666	674
27.0929	684
27.1191	682
27.1454	658
27.1716	669
27.1979	685
27.2242	660
27.2504	699
27.2767	655
27.3029	662
27.3292	617
27.3555	662
27.3817	665
27.408	636
27.4342	622
27.4605	622
27.4868	606
27.513	613
27.5393	646
27.5656	594
27.5918	621
27.6181	647
27.6443	592
27.6706	590
27.6969	598
27.7231	571
27.7494	532
27.7756	519
27.8019	554
27.8282	553
27.8544	562
27.8807	570
27.9069	568
27.9332	622
27.9595	572
27.9857	593
28.012	502
28.0383	558
28.0645	542
28.0908	547
28.117	506
28.1433	555
28.1696	548
28.1958	542
28.2221	508
28.2483	528
28.2746	507
28.3009	472
28.3271	512
28.3534	508
28.3796	491
28.4059	465
28.4322	569
28.4584	469
28.4847	443
28.5109	497
28.5372	505
28.5635	516
28.5897	484
28.616	500
28.6422	466
28.6685	465
28.6948	461
28.721	444
28.7473	464
28.7735	437
28.7998	488
28.8261	465
28.8523	438
28.8786	436
28.9048	441
28.9311	412
28.9574	464
28.9836	453
29.0099	479
29.0361	433
29.0624	457
29.0887	475
29.1149	431
29.1412	439
29.1674	421
29.1937	416
29.22	451
29.2462	421
29.2725	425
29.2987	396
29.325	442
29.3513	411
29.3775	411
29.4038	403
29.4301	441
29.4563	410
29.4826	461
29.5088	399
29.5351	424
29.5614	417
29.5876	429
29.6139	465
29.6401	404
29.6664	415
29.6927	407
29.7189	413
29.7452	377
29.7714	378
29.7977	420
29.824	450
29.8502	396
29.8765	425
29.9028	426
29.929	422
29.9553	391
29.9815	413
30.0078	420
30.0341	423
30.0603	413
30.0866	374
30.1128	421
30.1391	409
30.1654	440
30.1916	375
30.2179	392
30.2441	402
30.2704	439
30.2966	375
30.3229	413
30.3492	419
30.3754	375
30.4017	408
30.428	413
30.4542	379
30.4805	379
30.5067	383
30.533	388
30.5593	374
30.5855	382
30.6118	406
30.638	370
30.6643	393
30.6906	390
30.7168	377
30.7431	389
30.7693	384
30.7956	374
30.8219	371
30.8481	361
30.8744	332
30.9006	397
30.9269	384
30.9532	382
30.9794	387
31.0057	341
31.0319	375
31.0582	409
31.0845	416
31.1107	359
31.137	413
31.1633	364
31.1895	362
31.2158	407
31.242	391
31.2683	396
31.2946	386
31.3208	364
31.3471	360
31.3733	363
31.3996	359
31.4259	376
31.4521	387
31.4784	389
31.5046	316
31.5309	362
31.5572	387
31.5834	379
31.6097	381
31.6359	380
31.6622	389
31.6885	385
31.7147	401
31.741	358
31.7673	368
31.7935	317
31.8198	405
31.846	382
31.8723	368
31.8986	349
31.9248	390
31.9511	407
31.9773	356
32.0036	388
32.0299	359
32.0561	396
32.0824	340
32.1086	360
32.1349	393
32.1611	362
32.1874	404
32.2137	342
32.2399	349
32.2662	374
32.2925	341
32.3187	353
32.345	372
32.3712	373
32.3975	388
32.4238	344
32.45	350
32.4763	395
32.5025	378
32.5288	352
32.5551	422
32.5813	358
32.6076	337
32.6338	358
32.6601	351
32.6864	392
32.7126	373
32.7389	355
32.7651	353
32.7914	324
32.8177	357
32.8439	334
32.8702	396
32.8965	389
32.9227	362
32.949	395
32.9752	369
33.0015	393
33.0277	358
33.054	354
33.0803	322
33.1065	390
33.1328	425
33.1591	359
33.1853	349
33.2116	392
33.2378	360
33.2641	393
33.2904	376
33.3166	353
33.3429	408
33.3691	378
33.3954	411
33.4217	385
33.4479	351
33.4742	405
33.5004	417
33.5267	365
33.553	387
33.5792	377
33.6055	407
33.6317	373
33.658	420
33.6843	387
33.7105	382
33.7368	422
33.763	391
33.7893	396
33.8156	377
33.8418	391
33.8681	379
33.8944	372
33.9206	379
33.9469	348
33.9731	380
33.9994	382
34.0256	359
34.0519	418
34.0782	378
34.1044	361
34.1307	374
34.157	375
34.1832	370
34.2095	364
34.2357	353
34.262	354
34.2883	360
34.3145	409
34.3408	387
34.367	423
34.3933	417
34.4196	457
34.4458	431
34.4721	546
34.4983	642
34.5246	699
34.5509	654
34.5771	607
34.6034	635
34.6296	553
34.6559	443
34.6822	419
34.7084	415
34.7347	367
34.761	394
34.7872	370
34.8135	356
34.8397	346
34.866	391
34.8922	371
34.9185	370
34.9448	383
34.971	394
34.9973	362
35.0236	355
35.0498	377
35.0761	371
35.1023	380
35.1286	382
35.1549	380
35.1811	395
35.2074	404
35.2336	403
35.2599	355
35.2862	360
35.3124	335
35.3387	362
35.3649	327
35.3912	335
35.4175	354
35.4437	347
35.47	387
35.4963	338
35.5225	372
35.5488	340
35.575	343
35.6013	356
35.6275	382
35.6538	358
35.6801	350
35.7063	363
35.7326	343
35.7589	323
35.7851	335
35.8114	366
35.8376	337
35.8639	366
35.8901	339
35.9164	334
35.9427	396
35.9689	372
35.9952	379
36.0215	342
36.0477	358
36.074	365
36.1002	349
36.1265	368
36.1528	337
36.179	376
36.2053	369
36.2315	324
36.2578	329
36.2841	348
36.3103	377
36.3366	360
36.3628	333
36.3891	338
36.4154	361
36.4416	379
36.4679	336
36.4941	371
36.5204	348
36.5467	368
36.5729	350
36.5992	329
36.6255	349
36.6517	348
36.678	375
36.7042	389
36.7305	392
36.7567	335
36.783	343
36.8093	377
36.8355	338
36.8618	357
36.8881	370
36.9143	334
36.9406	370
36.9668	346
36.9931	338
37.0194	355
37.0456	371
37.0719	366
37.0981	348
37.1244	375
37.1507	392
37.1769	357
37.2032	334
37.2294	356
37.2557	307
37.282	394
37.3082	383
37.3345	421
37.3608	363
37.387	382
37.4133	386
37.4395	406
37.4658	414
37.492	380
37.5183	407
37.5446	390
37.5708	423
37.5971	404
37.6234	387
37.6496	378
37.6759	400
37.7021	420
37.7284	429
37.7546	445
37.7809	447
37.8072	431
37.8334	386
37.8597	437
37.886	417
37.9122	438
37.9385	452
37.9647	420
37.991	426
38.0173	438
38.0435	456
38.0698	506
38.096	484
38.1223	469
38.1486	452
38.1748	508
38.2011	499
38.2274	551
38.2536	542
38.2799	544
38.3061	518
38.3324	537
38.3586	550
38.3849	561
38.4112	576
38.4374	594
38.4637	645
38.49	643
38.5162	673
38.5425	719
38.5687	858
38.595	941
38.6213	1194
38.6475	1430
38.6738	1724
38.7	2093
38.7263	2597
38.7526	3072
38.7788	3459
38.8051	3603
38.8313	3576
38.8576	3580
38.8839	3459
38.9101	2661
38.9364	2114
38.9626	1818
38.9889	1527
39.0152	1148
39.0414	883
39.0677	769
39.0939	697
39.1202	653
39.1465	593
39.1727	574
39.199	540
39.2253	486
39.2515	539
39.2778	489
39.304	446
39.3303	413
39.3565	432
39.3828	443
39.4091	452
39.4353	427
39.4616	420
39.4879	410
39.5141	424
39.5404	432
39.5666	400
39.5929	393
39.6191	412
39.6454	391
39.6717	415
39.6979	384
39.7242	412
39.7505	455
39.7767	398
39.803	390
39.8292	397
39.8555	416
39.8818	394
39.908	402
39.9343	373
39.9605	372
39.9868	392
40.0131	388
40.0393	380
40.0656	344
40.0919	394
40.1181	332
40.1444	374
40.1706	346
40.1969	359
40.2231	344
40.2494	345
40.2757	339
40.3019	367
40.3282	340
40.3544	345
40.3807	337
40.407	304
40.4332	360
40.4595	341
40.4858	353
40.512	345
40.5383	335
40.5645	282
40.5908	318
40.6171	331
40.6433	301
40.6696	316
40.6958	358
40.7221	331
40.7484	309
40.7746	345
40.8009	335
40.8271	340
40.8534	333
40.8797	309
40.9059	348
40.9322	309
40.9584	331
40.9847	309
41.011	347
41.0372	328
41.0635	309
41.0898	319
41.116	330
41.1423	348
41.1685	336
41.1948	319
41.221	310
41.2473	285
41.2736	305
41.2998	318
41.3261	308
41.3524	328
41.3786	313
41.4049	307
41.4311	324
41.4574	304
41.4837	303
41.5099	297
41.5362	320
41.5624	301
41.5887	318
41.615	320
41.6412	331
41.6675	299
41.6937	311
41.72	293
41.7463	310
41.7725	341
41.7988	278
41.825	326
41.8513	290
41.8776	293
41.9038	298
41.9301	309
41.9564	293
41.9826	279
42.0089	316
42.0351	304
42.0614	310
42.0876	301
42.1139	337
42.1402	298
42.1664	291
42.1927	305
42.2189	303
42.2452	269
42.2715	307
42.2977	304
42.324	273
42.3503	291
42.3765	297
42.4028	252
42.429	298
42.4553	287
42.4816	264
42.5078	318
42.5341	299
42.5603	293
42.5866	298
42.6129	288
42.6391	297
42.6654	304
42.6916	267
42.7179	264
42.7442	292
42.7704	270
42.7967	227
42.8229	304
42.8492	313
42.8755	323
42.9017	300
42.928	333
42.9543	322
42.9805	283
43.0068	292
43.033	277
43.0593	311
43.0855	287
43.1118	301
43.1381	290
43.1643	304
43.1906	254
43.2169	284
43.2431	284
43.2694	334
43.2956	262
43.3219	298
43.3482	284
43.3744	274
43.4007	269
43.4269	281
43.4532	271
43.4795	315
43.5057	291
43.532	247
43.5582	272
43.5845	295
43.6108	236
43.637	296
43.6633	260
43.6895	264
43.7158	285
43.7421	265
43.7683	286
43.7946	263
43.8209	286
43.8471	281
43.8734	292
43.8996	271
43.9259	277
43.9522	256
43.9784	294
44.0047	279
44.0309	260
44.0572	299
44.0834	280
44.1097	290
44.136	270
44.1622	265
44.1885	288
44.2148	291
44.241	281
44.2673	273
44.2935	308
44.3198	293
44.3461	294
44.3723	285
44.3986	301
44.4248	267
44.4511	283
44.4774	293
44.5036	269
44.5299	277
44.5561	313
44.5824	302
44.6087	284
44.6349	304
44.6612	279
44.6874	275
44.7137	268
44.74	265
44.7662	261
44.7925	275
44.8188	306
44.845	281
44.8713	283
44.8975	267
44.9238	314
44.95	262
44.9763	286
45.0026	281
45.0288	276
45.0551	302
45.0814	275
45.1076	308
45.1339	272
45.1601	279
45.1864	259
45.2127	311
45.2389	299
45.2652	269
45.2914	261
45.3177	295
45.344	261
45.3702	308
45.3965	262
45.4227	266
45.449	296
45.4753	288
45.5015	250
45.5278	324
45.554	274
45.5803	261
45.6066	268
45.6328	277
45.6591	258
45.6853	291
45.7116	285
45.7379	265
45.7641	288
45.7904	278
45.8167	280
45.8429	287
45.8692	266
45.8954	299
45.9217	284
45.9479	266
45.9742	296
46.0005	248
46.0267	297
46.053	301
46.0793	298
46.1055	294
46.1318	254
46.158	255
46.1843	298
46.2106	283
46.2368	286
46.2631	285
46.2893	256
46.3156	248
46.3419	252
46.3681	261
46.3944	283
46.4206	293
46.4469	255
46.4732	277
46.4994	262
46.5257	233
46.5519	254
46.5782	265
46.6045	267
46.6307	293
46.657	269
46.6833	261
46.7095	274
46.7358	269
46.762	277
46.7883	305
46.8145	283
46.8408	318
46.8671	245
46.8933	274
46.9196	271
46.9459	252
46.9721	267
46.9984	294
47.0246	268
47.0509	268
47.0772	276
47.1034	277
47.1297	280
47.1559	280
47.1822	308
47.2085	282
47.2347	275
47.261	278
47.2872	276
47.3135	285
47.3398	266
47.366	286
47.3923	281
47.4185	297
47.4448	252
47.4711	280
47.4973	253
47.5236	257
47.5498	266
47.5761	286
47.6024	281
47.6286	250
47.6549	241
47.6812	286
47.7074	269
47.7337	294
47.7599	309
47.7862	281
47.8124	290
47.8387	238
47.865	271
47.8912	277
47.9175	270
47.9438	330
47.97	279
47.9963	266
48.0225	277
48.0488	299
48.0751	269
48.1013	285
48.1276	253
48.1538	261
48.1801	237
48.2064	263
48.2326	280
48.2589	301
48.2851	277
48.3114	273
48.3377	263
48.3639	281
48.3902	271
48.4164	261
48.4427	311
48.469	300
48.4952	273
48.5215	265
48.5478	296
48.574	276
48.6003	289
48.6265	294
48.6528	252
48.679	301
48.7053	289
48.7316	273
48.7578	292
48.7841	296
48.8103	312
48.8366	284
48.8629	270
48.8891	247
48.9154	272
48.9417	293
48.9679	287
48.9942	271
49.0204	264
49.0467	268
49.073	283
49.0992	298
49.1255	299
49.1517	293
49.178	259
49.2043	269
49.2305	265
49.2568	271
49.283	262
49.3093	240
49.3356	281
49.3618	277
49.3881	234
49.4143	271
49.4406	256
49.4669	226
49.4931	293
49.5194	307
49.5457	274
49.5719	284
49.5982	283
49.6244	234
49.6507	280
49.6769	294
49.7032	268
49.7295	271
49.7557	259
49.782	276
49.8083	248
49.8345	256
49.8608	279
49.887	329
49.9133	271
49.9396	268
49.9658	262
49.9921	259
50.0183	275
50.0446	270
50.0709	289
50.0971	269
50.1234	250
50.1496	284
50.1759	275
50.2022	278
50.2284	296
50.2547	279
50.2809	280
50.3072	277
50.3335	287
50.3597	288
50.386	282
50.4123	309
50.4385	288
50.4648	285
50.491	256
50.5173	300
50.5436	270
50.5698	277
50.5961	283
50.6223	301
50.6486	291
50.6748	289
50.7011	244
50.7274	273
50.7536	244
50.7799	319
50.8062	304
50.8324	288
50.8587	297
50.8849	262
50.9112	311
50.9375	272
50.9637	286
50.99	305
51.0162	321
51.0425	281
51.0688	311
51.095	285
51.1213	291
51.1475	298
51.1738	268
51.2001	306
51.2263	284
51.2526	346
51.2788	288
51.3051	283
51.3314	304
51.3576	284
51.3839	291
51.4102	313
51.4364	307
51.4627	312
51.4889	352
51.5152	312
51.5414	331
51.5677	300
51.594	331
51.6202	300
51.6465	336
51.6728	324
51.699	348
51.7253	352
51.7515	328
51.7778	358
51.8041	337
51.8303	355
51.8566	359
51.8828	360
51.9091	351
51.9354	352
51.9616	355
51.9879	380
52.0141	385
52.0404	388
52.0667	410
52.0929	376
52.1192	408
52.1454	438
52.1717	409
52.198	458
52.2242	528
52.2505	513
52.2767	593
52.303	615
52.3293	734
52.3555	875
52.3818	1028
52.4081	1085
52.4343	1272
52.4606	1438
52.4868	1655
52.5131	1751
52.5393	1853
52.5656	2021
52.5919	1981
52.6181	1822
52.6444	1952
52.6707	1967
52.6969	1865
52.7232	1513
52.7494	1222
52.7757	1146
52.802	1027
52.8282	1013
52.8545	822
52.8807	607
52.907	596
52.9333	493
52.9595	475
52.9858	500
53.012	428
53.0383	398
53.0646	393
53.0908	443
53.1171	380
53.1433	357
53.1696	349
53.1959	352
53.2221	319
53.2484	323
53.2747	321
53.3009	327
53.3272	299
53.3534	318
53.3797	279
53.4059	295
53.4322	318
53.4585	303
53.4847	322
53.511	323
53.5373	333
53.5635	299
53.5898	280
53.616	266
53.6423	308
53.6686	263
53.6948	257
53.7211	295
53.7473	276
53.7736	305
53.7999	310
53.8261	287
53.8524	293
53.8786	308
53.9049	296
53.9312	271
53.9574	311
53.9837	272
54.0099	257
54.0362	269
54.0625	279
54.0887	273
54.115	259
54.1412	269
54.1675	269
54.1938	240
54.22	265
54.2463	263
54.2726	254
54.2988	261
54.3251	294
54.3513	259
54.3776	272
54.4038	277
54.4301	265
54.4564	262
54.4826	276
54.5089	285
54.5352	251
54.5614	257
54.5877	227
54.6139	242
54.6402	269
54.6665	266
54.6927	271
54.719	285
54.7452	277
54.7715	217
54.7978	234
54.824	266
54.8503	241
54.8765	279
54.9028	245
54.9291	267
54.9553	256
54.9816	253
55.0078	278
55.0341	280
55.0604	267
55.0866	282
55.1129	253
55.1392	273
55.1654	245
55.1917	275
55.2179	269
55.2442	263
55.2704	259
55.2967	256
55.323	244
55.3492	259
55.3755	238
55.4017	225
55.428	265
55.4543	255
55.4805	246
55.5068	280
55.5331	234
55.5593	269
55.5856	266
55.6118	266
55.6381	255
55.6644	263
55.6906	255
55.7169	251
55.7431	239
55.7694	259
55.7957	243
55.8219	262
55.8482	269
55.8744	260
55.9007	221
55.927	283
55.9532	239
55.9795	271
56.0057	220
56.032	272
56.0583	265
56.0845	267
56.1108	261
56.1371	249
56.1633	248
56.1896	254
56.2158	222
56.2421	221
56.2683	258
56.2946	262
56.3209	269
56.3471	261
56.3734	255
56.3997	278
56.4259	238
56.4522	235
56.4784	248
56.5047	269
56.531	275
56.5572	222
56.5835	273
56.6097	282
56.636	225
56.6623	265
56.6885	234
56.7148	238
56.741	222
56.7673	239
56.7936	281
56.8198	230
56.8461	263
56.8723	239
56.8986	253
56.9249	229
56.9511	263
56.9774	231
57.0037	256
57.0299	249
57.0562	245
57.0824	266
57.1087	232
57.135	256
57.1612	210
57.1875	278
57.2137	244
57.24	237
57.2662	271
57.2925	230
57.3188	250
57.345	228
57.3713	218
57.3976	242
57.4238	252
57.4501	229
57.4763	237
[truncated: 1,238 more rows]

## Sheet: Fig. 2a
Ru0.5Ir0.5O2							C-RuO2
Binding energy / eV	Intensity / a.u.	Intensity / a.u.	Intensity / a.u.	Intensity / a.u.	Intensity / a.u.		Binding energy / eV	Intensity / a.u.	Intensity / a.u.	Intensity / a.u.	Intensity / a.u.	Intensity / a.u.
492	12987.1	12987.1	12987.9	12987.1	12987.9		491.96	4680.47	4735.13	4735.13	4735.13	4735.13
491.9	12995	12995	12995.8	12995	12995.8		491.9	5012.63	4733.94	4733.94	4733.94	4733.94
491.8	12898.3	12898.3	12899.2	12898.3	12899.2		491.84	4776.58	4733.75	4733.76	4733.75	4733.76
491.7	12654.6	12654.6	12655.8	12654.6	12655.8		491.78	4879	4733.13	4733.13	4733.13	4733.13
491.6	12646.6	12646.6	12648	12646.6	12648		491.72	4735.37	4733.12	4733.12	4733.12	4733.12
491.5	12752	12752	12753.7	12752	12753.7		491.66	4769.59	4732.96	4732.97	4732.96	4732.97
491.4	12835.5	12751.4	12753.4	12751.4	12753.4		491.6	4641.94	4732.57	4732.58	4732.57	4732.58
491.3	12876.3	12750.5	12752.8	12750.5	12752.8		491.54	4967.58	4731.56	4731.57	4731.56	4731.57
491.2	12818.5	12749.9	12752.7	12749.9	12752.7		491.48	4863.01	4730.99	4731	4730.99	4731
491.1	12752.2	12749.9	12753.2	12749.9	12753.2		491.42	4825.87	4730.58	4730.6	4730.58	4730.6
491	12672.3	12749.4	12753.1	12749.4	12753.1		491.36	4886.82	4729.91	4729.93	4729.91	4729.93
490.9	12698.8	12749	12753.4	12749	12753.4		491.3	4795.12	4729.63	4729.65	4729.63	4729.65
490.8	12756.2	12749	12754.1	12749	12754.1		491.24	4953.14	4728.67	4728.69	4728.67	4728.69
490.7	12766.2	12748.8	12754.8	12748.8	12754.8		491.18	4808.36	4728.33	4728.35	4728.33	4728.35
490.6	12779.1	12748.6	12755.6	12748.6	12755.6		491.12	4891.75	4727.62	4727.65	4727.62	4727.65
490.5	12650.3	12747.9	12756.1	12747.9	12756.1		491.06	4881.4	4726.96	4727	4726.96	4727
490.4	12535.1	12746.4	12755.8	12746.4	12755.8		491	4896.28	4726.23	4726.27	4726.23	4726.27
490.3	12583.5	12745.2	12756.1	12745.2	12756.1		490.94	4804.87	4725.89	4725.94	4725.89	4725.94
490.2	12625.4	12744.3	12756.9	12744.3	12756.9		490.88	4818.18	4725.49	4725.56	4725.49	4725.56
490.1	12723.1	12744.1	12758.8	12744.1	12758.8		490.82	4910.36	4724.7	4724.77	4724.7	4724.77
490	12838.8	12743.5	12760.3	12743.5	12760.3		490.76	4835.44	4724.22	4724.31	4724.22	4724.31
489.9	12806.8	12743	12762.4	12743	12762.4		490.7	4933.38	4723.32	4723.42	4723.32	4723.42
489.8	12756.8	12742.9	12765.2	12742.9	12765.2		490.64	4967.93	4722.27	4722.38	4722.27	4722.38
489.7	12840.3	12742.1	12767.7	12742.1	12767.7		490.58	4668.46	4722.04	4722.17	4722.04	4722.17
489.6	12870.3	12741.2	12770.5	12741.2	12770.5		490.52	4891.6	4721.31	4721.46	4721.31	4721.46
489.5	12781.2	12740.9	12774.3	12740.9	12774.3		490.46	4758.11	4721.15	4721.33	4721.15	4721.33
489.4	12852.6	12740.1	12778.2	12740.1	12778.2		490.4	4731.52	4721.1	4721.32	4721.1	4721.32
489.3	12906.4	12738.9	12782.3	12738.9	12782.3		490.34	4837.3	4720.6	4720.85	4720.6	4720.85
489.2	12889.8	12737.8	12787.1	12737.8	12787.1		490.28	4605.18	4720.11	4720.4	4720.11	4720.4
489.1	12954.1	12736.2	12792.2	12736.2	12792.2		490.22	4873.86	4719.45	4719.78	4719.45	4719.78
489	12908	12734.9	12798.4	12734.9	12798.4		490.16	4721.65	4719.44	4719.83	4719.44	4719.83
488.9	12865.6	12734	12805.7	12734	12805.7		490.1	4879.57	4718.75	4719.2	4718.75	4719.2
488.8	12989.6	12732	12813.1	12732	12813.1		490.04	4929.29	4717.84	4718.36	4717.84	4718.36
488.7	13049.3	12729.7	12821	12729.7	12821		489.98	4807.56	4717.46	4718.05	4717.46	4718.05
488.6	12977.7	12727.9	12830.5	12727.9	12830.5		489.92	4710.01	4717.42	4718.12	4717.42	4718.12
488.5	12937.8	12726.4	12841.7	12726.4	12841.7		489.86	4909.29	4716.6	4717.4	4716.6	4717.4
488.4	12965.3	12724.6	12854	12724.6	12854		489.8	4876.29	4715.91	4716.83	4715.91	4716.83
488.3	13016.7	12722.4	12867.2	12722.4	12867.2		489.74	5058.93	4714.43	4715.49	4714.43	4715.49
488.2	13021.4	12720.2	12882	12720.2	12882		489.68	4627.31	4714.06	4715.27	4714.06	4715.27
488.1	13021.7	12718	12898.4	12718	12898.4		489.62	4849.68	4713.48	4714.86	4713.48	4714.86
488	12987.2	12716	12916.7	12716	12916.7		489.56	4847.07	4712.9	4714.49	4712.9	4714.49
487.9	13029.5	12713.7	12936.5	12713.7	12936.5		489.5	4790.13	4712.57	4714.39	4712.57	4714.39
487.8	13096.1	12710.9	12957.9	12710.9	12957.9		489.44	4938.66	4711.6	4713.68	4711.6	4713.68
487.7	13054.5	12708.4	12981.9	12708.4	12981.9		489.38	4846.26	4711.02	4713.39	4711.02	4713.39
487.6	13101.8	12705.5	13007.8	12705.5	13007.8		489.32	4899.98	4710.2	4712.91	4710.2	4712.91
487.5	13154.2	12702.2	13035.6	12702.2	13035.6		489.26	4862.63	4709.55	4712.63	4709.55	4712.63
487.4	13196.3	12698.5	13065.6	12698.5	13065.6		489.2	4919.73	4708.64	4712.15	4708.64	4712.15
487.3	13316.7	12694	13097.1	12694	13097.1		489.14	4811.31	4708.2	4712.17	4708.2	4712.17
487.2	13304.6	12689.5	13131.4	12689.5	13131.4		489.08	4728.49	4708.11	4712.63	4708.11	4712.63
487.1	13322	12684.8	13168.3	12684.8	13168.3		489.02	4712.93	4708.09	4713.22	4708.09	4713.22
487	13361.4	12679.9	13207.9	12679.9	13207.9		488.96	4906.43	4707.24	4713.04	4707.24	4713.04
486.9	13394.1	12674.6	13250.4	12674.6	13250.4		488.9	4882.27	4706.48	4713.04	4706.48	4713.04
486.8	13435	12669	13295.5	12669	13295.5		488.84	4935.64	4705.5	4712.92	4705.5	4712.92
486.7	13532.1	12662.6	13342.9	12662.6	13342.9		488.78	4912.69	4704.6	4712.98	4704.6	4712.98
486.6	13561.3	12656	13393	12656	13393		488.72	4854.74	4703.96	4713.38	4703.96	4713.38
486.5	13516.3	12649.7	13446.4	12649.7	13446.4		488.66	5155.59	4702.01	4712.63	4702.01	4712.63
486.4	13513.1	12643.3	13502.7	12643.3	13502.7		488.6	5031.58	4700.59	4712.55	4700.59	4712.55
486.3	13648.9	12635.9	13560.9	12635.9	13560.9		488.54	4967.23	4699.44	4712.86	4699.44	4712.86
486.2	13656.9	12628.4	13622.2	12628.4	13622.2		488.48	4938.17	4698.42	4713.45	4698.42	4713.45
486.1	13695.8	12620.5	13685.9	12620.5	13685.9		488.42	4952.47	4697.32	4714.2	4697.32	4714.2
486	13791	12611.9	13751.4	12611.9	13751.4		488.36	4974.62	4696.13	4715.02	4696.13	4715.02
485.9	13924.5	12602.2	13818.1	12602.2	13818.1		488.3	5108.2	4694.35	4715.45	4694.35	4715.45
485.8	13974.4	12592.1	13886.5	12592.1	13886.5		488.24	4908.32	4693.43	4716.99	4693.43	4716.99
485.7	13980	12581.9	13956.7	12581.9	13956.7		488.18	4748.02	4693.2	4719.51	4693.2	4719.51
485.6	13976.7	12571.6	14028.2	12571.6	14028.2		488.12	4901.7	4692.3	4721.6	4692.3	4721.6
485.5	14049.9	12560.7	14100.3	12560.7	14100.3		488.06	5093.39	4690.57	4723.11	4690.57	4723.11
485.4	14123.4	12549.2	14172.6	12549.2	14172.6		488	5040.9	4689.06	4725.3	4689.06	4725.3
485.3	14206.8	12537	14244.4	12537	14244.4		487.94	4926.35	4688.04	4728.28	4688.04	4728.28
485.2	14211.1	12524.7	14315.9	12524.7	14315.9		487.88	4911.9	4687.08	4731.65	4687.08	4731.65
485.1	14286.4	12511.7	14386	12511.7	14386		487.82	4917.43	4686.09	4735.43	4686.09	4735.43
485	14501.3	12497.1	14453.2	12497.1	14453.2		487.76	4873.66	4685.28	4739.93	4685.28	4739.93
484.9	14474.3	12482.5	14518.6	12482.5	14518.6		487.7	4852.06	4684.56	4744.94	4684.56	4744.94
484.8	14449.5	12468	14581.8	12468	14581.8		487.64	5038.63	4683.04	4749.57	4683.04	4749.57
484.7	14583.5	12452.5	14641	12452.5	14641		487.58	5302.75	4680.37	4753.77	4680.37	4753.77
484.6	14567	12436.9	14696.2	12436.9	14696.2		487.52	5097.14	4678.57	4759.43	4678.57	4759.43
484.5	14544.5	12421.4	14747.1	12421.4	14747.1		487.46	5066.14	4676.9	4765.76	4676.9	4765.76
484.4	14542.9	12405.8	14793.1	12405.8	14793.1		487.4	5132.47	4674.94	4772.45	4674.94	4772.45
484.3	14678	12389	14832.6	12389	14832.6		487.34	5265.08	4672.4	4779.48	4672.4	4779.48
484.2	14798.3	12371.3	14865.5	12371.3	14865.5		487.28	4979.49	4671.08	4788.4	4671.08	4788.4
484.1	14826.9	12353.2	14891.7	12353.2	14891.7		487.22	4955.02	4669.85	4798.11	4669.85	4798.11
484	14824.6	12335	14911.2	12335	14911.2		487.16	5225.95	4667.46	4807.68	4667.46	4807.68
483.9	14848.2	12316.5	14923.4	12316.5	14923.4		487.1	5202.07	4665.16	4818.31	4665.16	4818.31
483.8	14939.3	12297.2	14926.5	12297.2	14926.5		487.04	5188.1	4662.91	4829.82	4662.91	4829.82
483.7	15031.1	12277	14920.9	12277	14920.9		486.98	5053.41	4661.22	4842.77	4661.22	4842.77
483.6	15044.5	12256.6	14907.4	12256.6	14907.4		486.92	4982.66	4659.84	4857.48	4659.84	4857.48
483.5	15049.1	12236.1	14885.9	12236.1	14885.9		486.86	4897.65	4658.82	4873.51	4658.82	4873.51
483.4	15123.1	12214.8	14856	12214.8	14856		486.8	5303.4	4656.04	4888.78	4656.04	4888.78
483.3	15095	12193.6	14818.4	12193.6	14818.4		486.74	5331.14	4653.13	4905.24	4653.13	4905.24
483.2	15002.7	12172.9	14773.9	12172.9	14773.9		486.68	5144.51	4651.02	4923.94	4651.02	4923.94
483.1	14932.6	12152.6	14722.4	12152.6	14722.4		486.62	5253.26	4648.42	4943.29	4648.42	4943.29
483	14939.8	12132	14662.7	12132	14662.7		486.56	5327.42	4645.5	4963.43	4645.5	4963.43
482.9	14896.9	12111.7	14596.5	12111.7	14596.5		486.5	5272.33	4642.8	4985.65	4642.8	4985.65
482.8	14784.1	12092	14524.9	12092	14524.9		486.44	5417.94	4639.46	5008.54	4639.46	5008.54
482.7	14638.6	12073.2	14448.6	12073.2	14448.6		486.38	5229.32	4636.92	5033.47	4636.92	5033.47
482.6	14595.1	12054.7	14367.2	12054.7	14367.2		486.32	5329.19	4633.94	5059.46	4633.94	5059.46
482.5	14569.1	12036.1	14281.3	12036.1	14281.3		486.26	5515.02	4630.15	5086.48	4630.15	5086.48
482.4	14406.7	12018.7	14192.4	12018.7	14192.4		486.2	5625.97	4625.86	5114.31	4625.86	5114.31
482.3	14210.2	12002.6	14101.3	12002.6	14101.3		486.14	5364.43	4622.68	5144.55	4622.68	5144.55
482.2	14087.1	11987.2	14007.7	11987.2	14007.7		486.08	5196.09	4620.21	5177.39	4620.21	5177.39
482.1	13852.4	11973.5	13913.4	11973.5	13913.4		486.02	5451.05	4616.63	5210.64	4616.63	5210.64
482	13647.7	11961.1	13818.9	11961.1	13818.9		485.96	5585.3	4612.46	5244.58	4612.46	5244.58
481.9	13552.1	11949.4	13723.9	11949.4	13723.9		485.9	5480.57	4608.72	5280.33	4608.72	5280.33
481.8	13422	11938.6	13629.2	11938.6	13629.2		485.84	5640.11	4604.28	5317.26	4604.28	5317.26
481.7	13335.2	11928.3	13534.9	11928.3	13534.9		485.78	5426.63	4600.74	5356.26	4600.74	5356.26
481.6	13180	11919.1	13442	11919.1	13442		485.72	5720.43	4595.91	5395.11	4595.91	5395.11
481.5	12992	11911.2	13351.2	11911.2	13351.2		485.66	5696	4591.18	5435.49	4591.18	5435.49
481.4	12929.9	11903.7	13262.1	11903.7	13262.1		485.6	5538.78	4587.1	5477.78	4587.1	5477.78
481.3	12797.1	11897.1	13175.6	11897.1	13175.6		485.54	5654.35	4582.5	5520.44	4582.5	5520.44
481.2	12646.3	11891.6	13092	11891.6	13092		485.48	5973.22	4576.51	5562.54	4576.51	5562.54
481.1	12551.8	11886.7	13011.2	11886.7	13011.2		485.42	5782.99	4571.32	5606.55	4571.32	5606.55
481	12527.5	11882	12933	11882	12933		485.36	5859.35	4565.77	5650.74	4565.77	5650.74
480.9	12555.5	11877	12857.1	11877	12857.1		485.3	5787.66	4560.51	5695.65	4560.51	5695.65
480.8	12429.9	11873	12784.7	11873	12784.7		485.24	5864.46	4554.89	5740.61	4554.89	5740.61
480.7	12295.2	11869.8	12716.2	11869.8	12716.2		485.18	5812.62	4549.48	5785.9	4549.48	5785.9
480.6	12258.2	11867	12651.3	11867	12651.3		485.12	5977.82	4543.32	5830.38	4543.32	5830.38
480.5	12203.3	11864.5	12589.8	11864.5	12589.8		485.06	5872.62	4537.6	5875.12	4537.6	5875.12
480.4	12137.5	11862.5	12531.8	11862.5	12531.8		485	5964.36	4531.46	5918.84	4531.46	5918.84
480.3	12126.2	11860.6	12476.8	11860.6	12476.8		484.94	5812.05	4525.94	5962.45	4525.94	5962.45
480.2	12159.4	11858.4	12424.6	11858.4	12424.6		484.88	6042.36	4519.41	6004.22	4519.41	6004.22
480.1	12107.3	11856.6	12375.7	11856.6	12375.7		484.82	6005.81	4513.01	6045.06	4513.01	6045.06
480	11903.1	11856.2	12331.2	11856.2	12331.2		484.76	6045.72	4506.41	6083.84	4506.41	6083.84
479.9	11869.1	11856.1	12289.8	11856.1	12289.8		484.7	6185.67	4499.18	6120.49	4499.18	6120.49
479.8	11947.7	11855.4	12251	11855.4	12251		484.64	6034.24	4492.57	6156.16	4492.57	6156.16
479.7	11940.9	11854.8	12214.9	11854.8	12214.9		484.58	6328.39	4484.66	6188.01	4484.66	6188.01
479.6	11899.2	11854.5	12181.5	11854.5	12181.5		484.52	6191.99	4477.31	6217.8	4477.31	6217.8
479.5	11863.6	11854.4	12150.9	11854.4	12150.9		484.46	6045.09	4470.56	6245.93	4470.56	6245.93
479.4	11853.2	11854.4	12122.6	11854.4	12122.6		484.4	6296.55	4462.69	6270.54	4462.69	6270.54
479.3	11818.4	11854.1	12096.3	11854.1	12096.3		484.34	6394.01	4454.38	6290.5	4454.38	6290.5
479.2	11822.7	11853.9	12072.1	11853.9	12072.1		484.28	6530.53	4445.44	6307	4445.44	6307
479.1	11866.2	11853.8	12050.1	11853.8	12050.1		484.22	6422.03	4436.93	6321.05	4436.93	6321.05
479	11869.1	11853.7	12030.1	11853.7	12030.1		484.16	6235.23	4429.18	6331.99	4429.18	6331.99
478.9	11889.8	11853.4	12011.6	11853.4	12011.6		484.1	6495.73	4420.28	6337.52	4420.28	6337.52
478.8	11853.1	11853.4	11995	11853.4	11995		484.04	6485.25	4411.39	6339.81	4411.39	6339.81
478.7	11796.2	11853	11979.6	11853	11979.6		483.98	6342.12	4403.07	6339.39	4403.07	6339.39
478.6	11826.2	11852.8	11965.6	11852.8	11965.6		483.92	6391.31	4394.51	6333.58	4394.51	6333.58
478.5	11783.5	11852.3	11952.7	11852.3	11952.7		483.86	6466.28	4385.59	6323.74	4385.59	6323.74
478.4	11754.1	11851.6	11940.7	11851.6	11940.7		483.8	6395.45	4376.94	6310.82	4376.94	6310.82
478.3	11826.7	11851.4	11930.5	11851.4	11930.5		483.74	6332.88	4368.51	6294.2	4368.51	6294.2
478.2	11789.1	11851	11921	11851	11921		483.68	6247.36	4360.42	6273.15	4360.42	6273.15
478.1	11765.3	11850.3	11912.3	11850.3	11912.3		483.62	6415.6	4351.57	6248.15	4351.57	6248.15
478	11777.7	11849.8	11904.5	11849.8	11904.5		483.56	6118.16	4343.96	6221.27	4343.96	6221.27
477.9	11817.5	11849.6	11897.8	11849.6	11897.8		483.5	6196.97	4335.98	6189.68	4335.98	6189.68
477.8	11729	11848.7	11891.1	11848.7	11891.1		483.44	6268.61	4327.66	6154.37	4327.66	6154.37
477.7	11645.4	11847.3	11884.4	11847.3	11884.4		483.38	6042.77	4320.28	6117.3	4320.28	6117.3
477.6	11687.3	11846.1	11878.6	11846.1	11878.6		483.32	5913.49	4313.41	6077.97	4313.41	6077.97
477.5	11691.6	11844.9	11873.4	11844.9	11873.4		483.26	6140.65	4305.55	6033.93	4305.55	6033.93
477.4	11682.1	11843.8	11868.6	11843.8	11868.6		483.2	5866.08	4298.83	5988.92	4298.83	5988.92
477.3	11736.7	11843	11864.7	11843	11864.7		483.14	5994.45	4291.52	5941.31	4291.52	5941.31
477.2	11684.5	11841.9	11860.7	11841.9	11860.7		483.08	5932.24	4284.46	5891.53	4284.46	5891.53
477.1	11632.3	11840.3	11856.7	11840.3	11856.7		483.02	5686.76	4278.42	5840.77	4278.42	5840.77
477	11579.2	11838.4	11852.6	11838.4	11852.6		482.96	5584.8	4272.79	5789.1	4272.79	5789.1
476.9	11567.7	11836.5	11848.8	11836.5	11848.8		482.9	5881.72	4265.87	5734.89	4265.87	5734.89
476.8	11590.1	11834.7	11845.3	11834.7	11845.3		482.84	5695.34	4259.71	5679.95	4259.71	5679.95
476.7	11631.5	11833.2	11842.4	11833.2	11842.4		482.78	5719.95	4253.42	5624.19	4253.42	5624.19
476.6	11668.5	11832	11839.9	11832	11839.9		482.72	5321.75	4248.82	5569.55	4248.82	5569.55
476.5	11662.1	11830.8	11837.6	11830.8	11837.6		482.66	5395.63	4243.88	5514.1	4243.88	5514.1
476.4	11667.2	11829.6	11835.4	11829.6	11835.4		482.6	5214.42	4239.7	5459.22	4239.7	5459.22
476.3	11570.6	11827.7	11832.7	11827.7	11832.7		482.54	5062.39	4236.16	5405.02	4236.16	5405.02
476.2	11483.3	11825.2	11829.5	11825.2	11829.5		482.48	5104.41	4232.42	5350.75	4232.42	5350.75
476.1	11460.1	11822.6	11826.2	11822.6	11826.2		482.42	5197.94	4228.26	5296.55	4228.26	5296.55
476	11619.7	11821.1	11824.2	11821.1	11824.2		482.36	5090.79	4224.55	5243.38	4224.55	5243.38
475.9	11751.4	11820.6	11823.2	11820.6	11823.2		482.3	5020.31	4221.12	5191.11	4221.12	5191.11
475.8	11736.3	11820	11822.2	11820	11822.2		482.24	4876.49	4218.3	5140.21	4218.3	5140.21
475.7	11635	11818.6	11820.5	11818.6	11820.5		482.18	5052.02	4214.71	5089.83	4214.71	5089.83
475.6	11578.7	11816.9	11818.5	11816.9	11818.5		482.12	4984.28	4211.4	5040.67	4211.4	5040.67
475.5	11597.7	11815.3	11816.7	11815.3	11816.7		482.06	4835.33	4208.71	4993.14	4208.71	4993.14
475.4	11641.3	11814	11815.2	11814	11815.2		482	4803.29	4206.15	4947.21	4206.15	4947.21
475.3	11731.5	11813.4	11814.4	11813.4	11814.4		481.94	4765.37	4203.74	4902.9	4203.74	4902.9
475.2	11655.4	11812.3	11813.1	11812.3	11813.1		481.88	4712.26	4201.55	4860	4201.55	4860
475.1	11734	11811.7	11812.4	11811.7	11812.4		481.82	4646.95	4199.63	4818.6	4199.63	4818.6
475	11759.2	11811.3	11811.9	11811.3	11811.9		481.76	4523.89	4198.24	4779.78	4198.24	4779.78
474.9	11621.4	11810	11810.5	11810	11810.5		481.7	4759.93	4195.82	4741.23	4195.82	4741.23
474.8	11529.6	11807.9	11808.3	11807.9	11808.3		481.64	4808.32	4193.18	4703.76	4193.18	4703.76
474.7	11486.5	11805.6	11805.9	11805.6	11805.9		481.58	4524.52	4191.75	4669.14	4191.75	4669.14
474.6	11508.8	11803.4	11803.7	11803.4	11803.7		481.52	4436.52	4190.7	4636.68	4190.7	4636.68
474.5	11534	11801.5	11801.7	11801.5	11801.7		481.46	4505.83	4189.34	4605.21	4189.34	4605.21
474.4	11624.4	11800.2	11800.4	11800.2	11800.4		481.4	4707.17	4187.11	4574.14	4187.11	4574.14
474.3	11677.5	11799.3	11799.5	11799.3	11799.5		481.34	4513.26	4185.71	4545.82	4185.71	4545.82
474.2	11592.9	11797.8	11798	11797.8	11798		481.28	4634.97	4183.77	4518.32	4183.77	4518.32
474.1	11501.7	11795.7	11795.8	11795.7	11795.8		481.22	4346.21	4183.07	4493.26	4183.07	4493.26
474	11511.4	11793.6	11793.7	11793.6	11793.7		481.16	4398.24	4182.15	4469.35	4182.15	4469.35
473.9	11596.9	11792.2	11792.2	11792.2	11792.2		481.1	4456.4	4180.97	4446.85	4180.97	4446.85
473.8	11661.1	11791.2	11791.3	11791.2	11791.3		481.04	4390.98	4180.06	4425.72	4180.06	4425.72
473.7	11652.7	11790.2	11790.3	11790.2	11790.3		480.98	4440.47	4178.94	4405.44	4178.94	4405.44
473.6	11712.9	11789.6	11789.7	11789.6	11789.7		480.92	4490.93	4177.6	4386.39	4177.6	4386.39
473.5	11672.8	11788.8	11788.8	11788.8	11788.8		480.86	4321.06	4176.98	4369.25	4176.98	4369.25
473.4	11548.2	11787	11787.1	11787	11787.1		480.8	4470.34	4175.72	4352.39	4175.72	4352.39
473.3	11536.5	11785.2	11785.3	11785.2	11785.3		480.74	4228.45	4175.49	4337.52	4175.49	4337.52
473.2	11585.5	11783.8	11783.8	11783.8	11783.8		480.68	4441.78	4174.34	4323.08	4174.34	4323.08
473.1	11679.3	11783	11783.1	11783	11783.1		480.62	4398.89	4173.38	4309.61	4173.38	4309.61
473	11630.3	11781.9	11781.9	11781.9	11781.9		480.56	4261.76	4173	4297.5	4173	4297.5
472.9	11458.1	11779.6	11779.6	11779.6	11779.6		480.5	4391.16	4172.06	4285.79	4172.06	4285.79
472.8	11371	11776.6	11776.6	11776.6	11776.6		480.44	4241.8	4171.76	4275.62	4171.76	4275.62
472.7	11519.6	11774.7	11774.7	11774.7	11774.7		480.38	4207.1	4171.61	4266.23	4171.61	4266.23
472.6	11624.8	11773.7	11773.7	11773.7	11773.7		480.32	4339.08	4170.88	4256.89	4170.88	4256.89
472.5	11585.7	11772.3	11772.3	11772.3	11772.3		480.26	4487.71	4169.52	4247.81	4169.52	4247.81
472.4	11517.9	11770.5	11770.4	11770.4	11770.5		480.2	4514.72	4168.03	4239.15	4168.03	4239.15
472.3	11483	11768.4	11768.4	11768.4	11768.4		480.14	4072.73	4167.63	4232.07	4167.63	4232.07
472.2	11471.5	11766.2	11766.2	11766.2	11766.2		480.08	4103.29	4167.35	4225.69	4167.35	4225.69
472.1	11483.7	11764.1	11764.1	11764.1	11764.1		480.02	4270.52	4166.91	4219.76	4166.91	4219.76
472	11519	11762.4	11762.4	11762.4	11762.4		479.96	4360.78	4166.07	4213.83	4166.07	4213.83
471.9	11533.2	11760.7	11760.7	11760.7	11760.7		479.9	3995.91	4165.35	4208.39	4165.35	4208.39
471.8	11440.3	11758.4	11758.4	11758.4	11758.4		479.84	4288.78	4164.81	4203.65	4164.81	4203.65
471.7	11388.6	11755.7	11755.7	11755.7	11755.7		479.78	4235.1	4164.51	4199.51	4164.51	4199.51
471.6	11526.3	11754.1	11754.1	11754.1	11754.1		479.72	4199.44	4164.36	4195.82	4164.36	4195.82
471.5	11489.4	11752.1	11752.1	11752.1	11752.1		479.66	4177.53	4164.31	4192.53	4164.31	4192.53
471.4	11380.9	11749.5	11749.4	11749.4	11749.5		479.6	4175.43	4164.26	4189.63	4164.26	4189.63
471.3	11363.9	11746.7	11746.6	11746.6	11746.7		479.54	4152.86	4164.21	4186.95	4164.21	4186.95
471.2	11506.8	11745	11744.9	11744.9	11745		479.48	4124.81	4164.04	4184.37	4164.04	4184.37
471.1	11509.7	11743.3	11743.2	11743.2	11743.3		479.42	4149.28	4163.98	4182.16	4163.98	4182.16
471	11435.8	11741.1	11740.9	11740.9	11741.1		479.36	4061.14	4163.54	4179.8	4163.54	4179.8
470.9	11376.3	11738.5	11738.3	11738.3	11738.5		479.3	4307.1	4162.92	4177.41	4162.92	4177.41
470.8	11372.1	11735.8	11735.6	11735.6	11735.8		479.24	4218.78	4162.68	4175.56	4162.68	4175.56
470.7	11399.2	11733.5	11733.2	11733.2	11733.5		479.18	4132.21	4162.55	4174.04	4162.55	4174.04
470.6	11378.2	11730.9	11730.6	11730.6	11730.9		479.12	4280.78	4162.04	4172.26	4162.04	4172.26
470.5	11325.8	11728	11727.7	11727.7	11728		479.06	4267.13	4161.59	4170.65	4161.59	4170.65
470.4	11309	11725.1	11724.7	11724.7	11725.1		479	3937.49	4160.63	4168.67	4160.63	4168.67
470.3	11311.6	11722.2	11721.7	11721.7	11722.2		478.94	4049.21	4160.16	4167.29	4160.16	4167.29
470.2	11298.6	11719.2	11718.6	11718.6	11719.2		478.88	4271.35	4159.68	4165.98	4159.68	4165.98
470.1	11349	11716.7	11715.9	11715.9	11716.7		478.82	4109.18	4159.46	4165.02	4159.46	4165.02
470	11425.3	11714.7	11713.8	11713.8	11714.7		478.76	4153.38	4159.43	4164.35	4159.43	4164.35
469.9	11422.8	11712.8	11711.7	11711.7	11712.8		478.7	4187.27	4159.32	4163.66	4159.32	4163.66
469.8	11353.8	11710.4	11709.1	11709.1	11710.4		478.64	4094.32	4159.04	4162.86	4159.04	4162.86
469.7	11296.4	11707.7	11706.1	11706.1	11707.7		478.58	4034	4158.5	4161.86	4158.5	4161.86
469.6	11300.1	11705.1	11703.1	11703.1	11705.1		478.52	3838.85	4157.14	4160.09	4157.14	4160.09
469.5	11294.1	11702.4	11700.2	11700.2	11702.4		478.46	4002.43	4156.48	4159.07	4156.48	4159.07
469.4	11285.9	11699.8	11697.2	11697.2	11699.8		478.4	4060.52	4156.07	4158.33	4156.07	4158.33
469.3	11266.6	11697.2	11694	11694	11697.2		478.34	4150.62	4156.04	4158.03	4156.04	4158.03
469.2	11307.6	11695	11691.2	11691.2	11695		478.28	4107.43	4155.84	4157.58	4155.84	4157.58
469.1	11345	11693.1	11688.7	11688.7	11693.1		478.22	4082.22	4155.52	4157.04	4155.52	4157.04
469	11419.2	11691.9	11686.8	11686.8	11691.9		478.16	4029.59	4154.98	4156.31	4154.98	4156.31
468.9	11475.5	11691.3	11685.2	11685.2	11691.3		478.1	4032.53	4154.46	4155.62	4154.46	4155.62
468.8	11483.9	11690.9	11683.8	11683.8	11690.9		478.04	4028.5	4153.92	4154.93	4153.92	4154.93
468.7	11417.5	11690.2	11681.8	11681.8	11690.2		477.98	3952.72	4153.06	4153.94	4153.06	4153.94
468.6	11379.4	11689.4	11679.6	11679.6	11689.4		477.92	3865.32	4151.84	4152.59	4151.84	4152.59
468.5	11379.5	11688.9	11677.5	11677.5	11688.9		477.86	3944.1	4150.95	4151.61	4150.95	4151.61
468.4	11473.1	11689.3	11676	11676	11689.3		477.8	4093.67	4150.7	4151.27	4150.7	4151.27
468.3	11517.8	11690.4	11674.8	11674.8	11690.4		477.74	4147.67	4150.69	4151.18	4150.69	4151.18
468.2	11517.3	11691.7	11673.7	11673.7	11691.7		477.68	4130.95	4150.61	4151.03	4150.61	4151.03
468.1	11531.1	11693.6	11672.7	11672.7	11693.6		477.62	4004.15	4149.98	4150.35	4149.98	4150.35
468	11438.7	11695.2	11671	11671	11695.2		477.56	4100.97	4149.77	4150.09	4149.77	4150.09
467.9	11666	11698.9	11670.9	11670.9	11698.9		477.5	4121.46	4149.65	4149.92	4149.65	4149.92
467.8	11805.7	11702.2	11669.9	11669.9	11702.2		477.44	3965.85	4148.86	4149.1	4148.86	4149.1
467.7	11654	11707	11669.8	11669.8	11707		477.38	4053.95	4148.46	4148.66	4148.46	4148.66
467.6	11571.5	11711.8	11669.1	11669.1	11711.8		477.32	3904.8	4147.42	4147.59	4147.42	4147.59
467.5	11655.3	11718	11669	11669	11718		477.26	3788.86	4145.89	4146.04	4145.89	4146.04
467.4	11740.9	11724.8	11668.5	11668.5	11724.8		477.2	3880.71	4144.76	4144.88	4144.76	4144.88
467.3	11814.4	11731.8	11667.4	11667.4	11731.8		477.14	4005.6	4144.16	4144.27	4144.16	4144.27
467.2	11828.5	11739.7	11666.2	11666.2	11739.7		477.08	3848.98	4142.9	4142.99	4142.9	4142.99
467.1	11789.9	11749.1	11665.3	11665.3	11749.1		477.02	4064.57	4142.57	4142.65	4142.57	4142.65
467	11729.5	11760.1	11664.8	11664.8	11760.1		476.96	4035.91	4142.11	4142.18	4142.11	4142.18
466.9	11817.1	11771.8	11663.7	11663.7	11771.8		476.9	4110.2	4141.97	4142.03	4141.97	4142.03
466.8	11871.9	11784.8	11662.2	11662.2	11784.8		476.84	3888.69	4140.89	4140.94	4140.89	4140.94
466.7	11873.8	11799.6	11660.6	11660.6	11799.6		476.78	4040.38	4140.46	4140.51	4140.46	4140.51
466.6	11876.5	11816.2	11659	11659	11816.2		476.72	4046.12	4140.06	4140.1	4140.06	4140.1
466.5	11979.4	11834	11656.6	11656.6	11834		476.66	3806.45	4138.64	4138.67	4138.64	4138.67
466.4	12207	11852.3	11652.6	11652.6	11852.3		476.6	3854.56	4137.42	4137.45	4137.42	4137.45
466.3	12355.2	11871.9	11647.4	11647.4	11871.9		476.54	3983.64	4136.77	4136.79	4136.77	4136.79
466.2	12388.6	11893.7	11642	11642	11893.7		476.48	4014.45	4136.24	4136.26	4136.24	4136.26
466.1	12397.3	11918.2	11636.4	11636.4	11918.2		476.42	3904.69	4135.26	4135.27	4135.26	4135.27
466	12479	11945.4	11630.2	11630.2	11945.4		476.36	3910.64	4134.3	4134.31	4134.3	4134.31
465.9	12532.7	11975.6	11623.6	11623.6	11975.6		476.3	3866.45	4133.15	4133.16	4133.15	4133.16
465.8	12583.7	12008.9	11616.5	11616.5	12008.9		476.24	3952.16	4132.38	4132.39	4132.38	4132.39
465.7	12614.7	12045.6	11609.2	11609.2	12045.6		476.18	3907.74	4131.42	4131.43	4131.42	4131.43
465.6	12592.7	12086.4	11601.9	11601.9	12086.4		476.12	3987.11	4130.8	4130.81	4130.8	4130.81
465.5	12495.5	12132.1	11595.3	11595.3	12132.1		476.06	3958.68	4130.07	4130.07	4130.07	4130.07
465.4	12521.4	12182	11588.5	11588.5	12182		476	3934.32	4129.23	4129.24	4129.23	4129.24
465.3	12615.6	12235.8	11580.9	11580.9	12235.8		475.94	4224.49	4128.82	4128.83	4128.82	4128.83
465.2	12692.6	12294.6	11572.8	11572.8	12294.6		475.88	3984.43	4128.21	4128.21	4128.21	4128.21
465.1	12684.6	12358.8	11564.6	11564.6	12358.8		475.82	4081.05	4128.01	4128.01	4128.01	4128.01
465	12749	12427.9	11555.8	11555.8	12427.9		475.76	3953.51	4127.26	4127.26	4127.26	4127.26
464.9	12915.4	12501.4	11545.8	11545.8	12501.4		475.7	3965.22	4126.57	4126.57	4126.57	4126.57
464.8	13061.2	12579.5	11534.6	11534.6	12579.5		475.64	4035.58	4126.18	4126.18	4126.18	4126.18
464.7	13066.7	12663.5	11523.4	11523.4	12663.5		475.58	4002.63	4125.65	4125.65	4125.65	4125.65
464.6	13194	12752.5	11511.1	11511.1	12752.5		475.52	4189.48	4125.38	4125.38	4125.38	4125.38
464.5	13290.4	12847	11498	11498	12847		475.46	4098.45	4125.26	4125.26	4125.26	4125.26
464.4	13325.2	12948.1	11484.5	11484.5	12948.1		475.4	4055.62	4124.96	4124.97	4124.96	4124.97
464.3	13313.9	13055.8	11471	11471	13055.8		475.34	4022.87	4124.53	4124.53	4124.53	4124.53
464.2	13438	13168.8	11456.5	11456.5	13168.8		475.28	4036.16	4124.15	4124.15	4124.15	4124.15
464.1	13564.3	13286.8	11441	11441	13286.8		475.22	4046.41	4123.82	4123.82	4123.82	4123.82
464	13716	13409.6	11424.3	11424.3	13409.6		475.16	3992.65	4123.26	4123.26	4123.26	4123.26
463.9	13785.7	13537.5	11406.9	11406.9	13537.5		475.1	4066.66	4123.02	4123.02	4123.02	4123.02
463.8	13781.9	13670.8	11389.4	11389.4	13670.8		475.04	4156.19	4122.87	4122.88	4122.87	4122.88
463.7	13886.6	13808.5	11371	11371	13808.5		474.98	4112	4122.83	4122.83	4122.83	4122.83
463.6	14120.8	13949.5	11350.7	11350.7	13949.5		474.92	4165.57	4122.64	4122.64	4122.64	4122.64
463.5	14235.7	14093.8	11329.5	11329.5	14093.8		474.86	3851.46	4121.49	4121.49	4121.49	4121.49
463.4	14255.5	14241.2	11308	11308	14241.2		474.8	4077.24	4121.3	4121.3	4121.3	4121.3
463.3	14367.3	14390.4	11285.4	11285.4	14390.4		474.74	3970.56	4120.65	4120.65	4120.65	4120.65
463.2	14483.3	14540.5	11261.8	11261.8	14540.5		474.68	3987.82	4120.09	4120.09	4120.09	4120.09
463.1	14616.7	14690.7	11237.2	11237.2	14690.7		474.62	4010.07	4119.62	4119.62	4119.62	4119.62
463	14708.4	14840.2	11211.6	11211.6	14840.2		474.56	4119.84	4119.62	4119.62	4119.62	4119.62
462.9	14808.3	14988.2	11185.1	11185.1	14988.2		474.5	3895.07	4118.66	4118.66	4118.66	4118.66
462.8	14935.4	15132.8	11157.5	11157.5	15132.8		474.44	3972.39	4118.03	4118.03	4118.03	4118.03
462.7	15175.7	15272.3	11127.9	11127.9	15272.3		474.38	4024	4117.63	4117.63	4117.63	4117.63
462.6	15314.1	15406	11097.1	11097.1	15406		474.32	3996.98	4117.12	4117.12	4117.12	4117.12
462.5	15286.8	15534.3	11066.2	11066.2	15534.3		474.26	3836.57	4115.92	4115.92	4115.92	4115.92
462.4	15317.7	15655.3	11034.9	11034.9	15655.3		474.2	3914.4	4115.06	4115.06	4115.06	4115.06
462.3	15394.5	15767.7	11002.8	11002.8	15767.7		474.14	3943.7	4114.33	4114.33	4114.33	4114.33
462.2	15638.7	15869.1	10968.6	10968.6	15869.1		474.08	4018.32	4113.92	4113.92	4113.92	4113.92
462.1	15793.4	15959	10933.1	10933.1	15959		474.02	3837.6	4112.74	4112.74	4112.74	4112.74
462	15708	16036	10898	10898	16036		473.96	3911	4111.87	4111.87	4111.87	4111.87
461.9	15691.4	16100.2	10862.6	10862.6	16100.2		473.9	3876.24	4110.87	4110.87	4110.87	4110.87
461.8	15815.2	16149.6	10826.2	10826.2	16149.6		473.84	3913.49	4110.03	4110.03	4110.03	4110.03
461.7	16025.8	16183.1	10787.9	10787.9	16183.1		473.78	3992.61	4109.52	4109.52	4109.52	4109.52
461.6	16110.3	16200.8	10748.7	10748.7	16200.8		473.72	4059.25	4109.31	4109.31	4109.31	4109.31
461.5	16077.3	16203	10709.4	10709.4	16203		473.66	4147.53	4109.15	4109.15	4109.15	4109.15
461.4	16170.2	16188.4	10669.2	10669.2	16188.4		473.6	3813.74	4107.88	4107.88	4107.88	4107.88
461.3	16268.3	16156.6	10628	10628	16156.6		473.54	3990.97	4107.38	4107.38	4107.38	4107.38
461.2	16327.6	16105.1	10586	10586	16105.1		473.48	3891.93	4106.46	4106.46	4106.46	4106.46
461.1	16273.6	16037.6	10544.1	10544.1	16037.6		473.42	4037.45	4106.17	4106.17	4106.17	4106.17
461	16120.5	15955.2	10503	10503	15955.2		473.36	4042.6	4105.9	4105.9	4105.9	4105.9
460.9	16245.9	15856	10460.7	10460.7	15856		473.3	3880.14	4104.93	4104.93	4104.93	4104.93
460.8	16201.5	15742	10418.5	10418.5	15742		473.24	4237.56	4104.36	4104.36	4104.36	4104.36
460.7	15976.5	15615.1	10377.5	10377.5	15615.1		473.18	3869.64	4103.36	4103.36	4103.36	4103.36
460.6	15950.3	15474.5	10336.5	10336.5	15474.5		473.12	4031.16	4103.05	4103.05	4103.05	4103.05
460.5	15859.7	15321.7	10295.8	10295.8	15321.7		473.06	3895.37	4102.17	4102.17	4102.17	4102.17
460.4	15595.4	15157.3	10256.8	10256.8	15157.3		473	4022.27	4101.83	4101.83	4101.83	4101.83
460.3	15280.5	14984.8	10219.8	10219.8	14984.8		472.94	4025.55	4101.5	4101.5	4101.5	4101.5
460.2	14835.5	14806.3	10185.8	10185.8	14806.3		472.88	4150.62	4101.29	4101.29	4101.29	4101.29
460.1	14492.8	14622.1	10154.1	10154.1	14622.1		472.82	3986.96	4100.8	4100.8	4100.8	4100.8
460	14263.9	14432.8	10123.8	10123.8	14432.8		472.76	4094.6	4100.77	4100.77	4100.77	4100.77
459.9	14014.1	14239.5	10095.2	10095.2	14239.5		472.7	3985.87	4100.28	4100.28	4100.28	4100.28
459.8	13713.4	14043.9	10068.6	10068.6	14043.9		472.64	4073.39	4100.17	4100.17	4100.17	4100.17
459.7	13535.9	13846.1	10043	10043	13846.1		472.58	3998.5	4099.73	4099.73	4099.73	4099.73
459.6	13255.6	13648	10019.4	10019.4	13648		472.52	3986.77	4099.25	4099.25	4099.25	4099.25
459.5	13065	13450.4	9996.91	9996.91	13450.4		472.46	4035.7	4098.98	4098.98	4098.98	4098.98
459.4	12854.4	13254.5	9975.84	9975.84	13254.5		472.4	4049.5	4098.77	4098.77	4098.77	4098.77
459.3	12701	13060.7	9955.8	9955.8	13060.7		472.34	4231.87	4098.2	4098.2	4098.2	4098.2
459.2	12468.7	12870.5	9937.28	9937.28	12870.5		472.28	3976.03	4097.67	4097.67	4097.67	4097.67
459.1	12233.7	12684.7	9920.38	9920.38	12684.7		472.22	4031.76	4097.39	4097.39	4097.39	4097.39
459	12022.1	12503.7	9904.89	9904.89	12503.7		472.16	3818.44	4096.2	4096.2	4096.2	4096.2
458.9	11739.2	12328.8	9891.37	9891.37	12328.8		472.1	3956.61	4095.61	4095.61	4095.61	4095.61
458.8	11491.4	12161	9879.61	9879.61	12161		472.04	4042.1	4095.38	4095.38	4095.38	4095.38
458.7	11341.5	11999.4	9868.83	9868.83	11999.4		471.98	4131.81	4095.22	4095.22	4095.22	4095.22
458.6	11242.5	11844	9858.73	9858.73	11844		471.92	3872.67	4094.27	4094.27	4094.27	4094.27
458.5	11198.5	11694.6	9848.84	9848.84	11694.6		471.86	3862.87	4093.28	4093.28	4093.28	4093.28
458.4	11158.8	11551.4	9839.18	9839.18	11551.4		471.8	4002.11	4092.89	4092.89	4092.89	4092.89
458.3	11025	11415.3	9830.46	9830.46	11415.3		471.74	3942.38	4092.25	4092.25	4092.25	4092.25
458.2	10958.8	11285.8	9822.18	9822.18	11285.8		471.68	4005.46	4091.88	4091.88	4091.88	4091.88
458.1	10897.4	11163.3	9814.24	9814.24	11163.3		471.62	4174.24	4091.52	4091.52	4091.52	4091.52
458	10804.5	11048.4	9806.94	9806.94	11048.4		471.56	4007.29	4091.16	4091.16	4091.16	4091.16
457.9	10774.8	10939.9	9799.84	9799.84	10939.9		471.5	3898.06	4090.34	4090.34	4090.34	4090.34
457.8	10720.6	10837.9	9793.02	9793.02	10837.9		471.44	3889.6	4089.48	4089.48	4089.48	4089.48
457.7	10628.2	10742.4	9786.9	9786.9	10742.4		471.38	3913.57	4088.73	4088.73	4088.73	4088.73
457.6	10608	10652.9	9780.82	9780.82	10652.9		471.32	3845.32	4087.69	4087.69	4087.69	4087.69
457.5	10537.7	10569.5	9775.29	9775.29	10569.5		471.26	3928.82	4087.01	4087.01	4087.01	4087.01
457.4	10379.3	10492.6	9770.83	9770.83	10492.6		471.2	4004.19	4086.66	4086.66	4086.66	4086.66
457.3	10400.4	10421.1	9766.17	9766.17	10421.1		471.14	3975.54	4086.19	4086.19	4086.19	4086.19
457.2	10497.7	10354.3	9760.78	9760.78	10354.3		471.08	4110.7	4086.08	4086.08	4086.08	4086.08
457.1	10435.5	10292.6	9755.83	9755.83	10292.6		471.02	3889.76	4085.24	4085.24	4085.24	4085.24
457	10310.7	10236.3	9751.72	9751.72	10236.3		470.96	4233.37	4084.6	4084.6	4084.6	4084.6
456.9	10343.8	10183.8	9747.36	9747.36	10183.8		470.9	4021.37	4084.33	4084.33	4084.33	4084.33
456.8	10344.8	10135.3	9743	9743	10135.3		470.84	4090.09	4084.31	4084.31	4084.31	4084.31
456.7	10271.5	10091.1	9739.08	9739.08	10091.1		470.78	4032.81	4084.09	4084.09	4084.09	4084.09
456.6	10223.8	10050.7	9735.5	9735.5	10050.7		470.72	4201.46	4083.58	4083.58	4083.58	4083.58
456.5	10120.9	10014.5	9732.66	9732.66	10014.5		470.66	3896.13	4082.78	4082.78	4082.78	4082.78
456.4	10047.2	9982.12	9730.35	9730.35	9982.12		470.6	3782.71	4081.5	4081.5	4081.5	4081.5
456.3	10132.2	9951.83	9727.41	9727.41	9951.83		470.54	4020.65	4081.24	4081.24	4081.24	4081.24
456.2	10163.6	9923.9	9724.18	9724.18	9923.9		470.48	3834.05	4080.19	4080.19	4080.19	4080.19
456.1	10076.9	9898.91	9721.58	9721.58	9898.91		470.42	3995.88	4079.83	4079.83	4079.83	4079.83
456	10024	9876.52	9719.38	9719.38	9876.52		470.36	4091.71	4079.78	4079.78	4079.78	4079.78
455.9	10019.1	9856.14	9717.17	9717.17	9856.14		470.3	3981.55	4079.36	4079.36	4079.36	4079.36
455.8	10048.6	9837.37	9714.72	9714.72	9837.37		470.24	3853.08	4078.39	4078.39	4078.39	4078.39
455.7	10113.9	9819.93	9711.78	9711.78	9819.93		470.18	4128.96	4078.18	4078.17	4078.17	4078.18
455.6	10055.8	9804.54	9709.24	9709.24	9804.54		470.12	3913.92	4077.47	4077.47	4077.47	4077.47
455.5	9993.63	9790.92	9707.13	9707.13	9790.92		470.06	4081.91	4077.46	4077.45	4077.45	4077.46
455.4	9991.13	9778.57	9705.07	9705.07	9778.57		470	3985.89	4077.07	4077.06	4077.06	4077.07
455.3	10004.1	9767.25	9702.86	9702.86	9767.25		469.94	3937.62	4076.47	4076.47	4076.47	4076.47
455.2	9992.16	9757.01	9700.71	9700.71	9757.01		469.88	3828.12	4075.41	4075.41	4075.41	4075.41
455.1	9921.65	9748.14	9699.09	9699.09	9748.14		469.82	3858.81	4074.49	4074.48	4074.48	4074.49
455	9974.62	9739.76	9697.08	9697.08	9739.76		469.76	3736.71	4073.05	4073.04	4073.04	4073.05
454.9	10012.7	9731.87	9694.73	9694.73	9731.87		469.7	3963.26	4072.58	4072.57	4072.57	4072.58
454.8	9923.17	9725.36	9693.07	9693.07	9725.36		469.64	4025.84	4072.38	4072.37	4072.37	4072.38
454.7	9778.28	9720.41	9692.43	9692.43	9720.41		469.58	4081.57	4072.34	4072.33	4072.33	4072.34
454.6	9846.73	9715.51	9691.3	9691.3	9715.51		469.52	3944.7	4071.8	4071.79	4071.79	4071.8
454.5	9787.98	9711.54	9690.57	9690.57	9711.54		469.46	3634.42	4069.94	4069.92	4069.92	4069.94
454.4	9774.6	9708.01	9689.98	9689.98	9708.01		469.4	3974.65	4069.53	4069.51	4069.51	4069.53
454.3	9918.17	9703.8	9688.31	9688.31	9703.8		469.34	3925.06	4068.92	4068.9	4068.9	4068.92
454.2	9897.25	9700.07	9686.74	9686.74	9700.07		469.28	3978.36	4068.54	4068.51	4068.51	4068.54
454.1	9757.01	9697.67	9686.25	9686.25	9697.67		469.22	3897.51	4067.81	4067.78	4067.78	4067.81
454	9685.08	9696	9686.2	9686.2	9696		469.16	3861.33	4066.94	4066.9	4066.9	4066.94
453.9	9669.1	9694.49	9686.11	9686.11	9694.49		469.1	4040.79	4066.84	4066.79	4066.79	4066.84
453.8	9750.84	9692.77	9685.62	9685.62	9692.77		469.04	4180.9	4066.35	4066.29	4066.29	4066.35
453.7	9804.98	9690.86	9684.74	9684.74	9690.86		468.98	3980.99	4066	4065.93	4065.93	4066
453.6	9785.23	9689.19	9684	9684	9689.19		468.92	3923.01	4065.4	4065.32	4065.32	4065.4
453.5	9835.07	9687.28	9682.87	9682.87	9687.28		468.86	4118.29	4065.19	4065.09	4065.09	4065.19
453.4	9832.18	9685.52	9681.8	9681.8	9685.52		468.8	4165.27	4064.78	4064.66	4064.66	4064.78
453.3	9736.58	9684.54	9681.4	9681.4	9684.54		468.74	4112.65	4064.59	4064.45	4064.45	4064.59
453.2	9770.63	9683.41	9680.72	9680.72	9683.41		468.68	4058.12	4064.59	4064.43	4064.43	4064.59
453.1	9895.68	9681.4	9679.15	9679.15	9681.4		468.62	3928.79	4064.04	4063.85	4063.85	4064.04
453	9845.94	9679.83	9677.92	9677.92	9679.83		468.56	4218.54	4063.4	4063.18	4063.18	4063.4
452.9	9791.07	9678.66	9677.09	9677.09	9678.66		468.5	4253.94	4062.62	4062.36	4062.36	4062.62
452.8	9794.1	9677.58	9676.21	9676.21	9677.58		468.44	4240.11	4061.9	4061.59	4061.59	4061.9
452.7	9806.5	9676.41	9675.28	9675.28	9676.41		468.38	4032.21	4061.82	4061.47	4061.47	4061.82
452.6	9748.78	9675.67	9674.74	9674.74	9675.67		468.32	4165.41	4061.43	4061.02	4061.02	4061.43
452.5	9617.9	9675.08	9674.3	9674.3	9675.08		468.26	3981.44	4061.16	4060.68	4060.68	4061.16
452.4	9680.08	9674.93	9674.25	9674.25	9674.93		468.2	3958.53	4060.8	4060.25	4060.25	4060.8
452.3	9802.78	9673.86	9673.32	9673.32	9673.86		468.14	3973.09	4060.52	4059.87	4059.87	4060.52
452.2	9726.04	9673.37	9672.93	9672.93	9673.37		468.08	4210.08	4059.97	4059.23	4059.23	4059.97
452.1	9626.47	9672.98	9672.58	9672.58	9672.98		468.02	4016.95	4059.91	4059.05	4059.05	4059.91
452	9642.59	9672.68	9672.39	9672.39	9672.68		467.96	3930.89	4059.5	4058.5	4058.5	4059.5
--	--	--	--	--	--		467.9	3956.75	4059.22	4058.06	4058.06	4059.22
--	--	--	--	--	--		467.84	4073.64	4059.33	4058	4058	4059.33
--	--	--	--	--	--		467.78	4157.9	4059.1	4057.57	4057.57	4059.1
--	--	--	--	--	--		467.72	3974.33	4058.98	4057.21	4057.21	4058.98
--	--	--	--	--	--		467.66	3914.17	4058.64	4056.6	4056.6	4058.64
--	--	--	--	--	--		467.6	4093.75	4058.78	4056.44	4056.44	4058.78
--	--	--	--	--	--		467.54	3910.58	4058.5	4055.82	4055.82	4058.5
--	--	--	--	--	--		467.48	4052.03	4058.88	4055.8	4055.8	4058.88
--	--	--	--	--	--		467.42	4072.63	4059.26	4055.73	4055.73	4059.26
--	--	--	--	--	--		467.36	4230.6	4059.01	4054.98	4054.98	4059.01
--	--	--	--	--	--		467.3	4208	4058.92	4054.32	4054.32	4058.92
--	--	--	--	--	--		467.24	4138.32	4059.21	4053.96	4053.96	4059.21
--	--	--	--	--	--		467.18	4255.21	4059.08	4053.09	4053.09	4059.08
--	--	--	--	--	--		467.12	4218.84	4059.18	4052.37	4052.37	4059.18
--	--	--	--	--	--		467.06	4179.53	4059.57	4051.83	4051.83	4059.57
--	--	--	--	--	--		467	4088.57	4060.47	4051.67	4051.67	4060.47
--	--	--	--	--	--		466.94	4122.51	4061.34	4051.36	4051.36	4061.34
--	--	--	--	--	--		466.88	4054.02	4062.63	4051.35	4051.35	4062.63
--	--	--	--	--	--		466.82	4129.28	4063.81	4051.02	4051.02	4063.81
--	--	--	--	--	--		466.76	4218.29	4064.76	4050.3	4050.3	4064.76
--	--	--	--	--	--		466.7	4187.52	4066.01	4049.71	4049.71	4066.01
--	--	--	--	--	--		466.64	4274.46	4067.13	4048.74	4048.74	4067.13
--	--	--	--	--	--		466.58	4076.46	4069.36	4048.62	4048.62	4069.36
--	--	--	--	--	--		466.52	4196.01	4071.3	4047.98	4047.98	4071.3
--	--	--	--	--	--		466.46	4250.47	4073.25	4047.11	4047.11	4073.25
--	--	--	--	--	--		466.4	4269.08	4075.56	4046.16	4046.16	4075.56
--	--	--	--	--	--		466.34	4160.99	4078.64	4045.66	4045.66	4078.64
--	--	--	--	--	--		466.28	4239.68	4081.71	4044.83	4044.83	4081.71
--	--	--	--	--	--		466.22	4472.91	4084.22	4042.98	4042.98	4084.22
--	--	--	--	--	--		466.16	4507.35	4087.12	4040.98	4040.98	4087.12
--	--	--	--	--	--		466.1	4397.05	4090.92	4039.45	4039.45	4090.92
--	--	--	--	--	--		466.04	4372.25	4095.27	4038.02	4038.02	4095.27
--	--	--	--	--	--		465.98	4333.32	4100.57	4036.75	4036.75	4100.57
--	--	--	--	--	--		465.92	4306.66	4106.59	4035.58	4035.58	4106.59
--	--	--	--	--	--		465.86	4503.55	4112.37	4033.57	4033.57	4112.37
--	--	--	--	--	--		465.8	4517.12	4118.81	4031.49	4031.49	4118.81
--	--	--	--	--	--		465.74	4461.18	4126.53	4029.63	4029.63	4126.53
--	--	--	--	--	--		465.68	4586.37	4134.46	4027.24	4027.24	4134.46
--	--	--	--	--	--		465.62	4490.22	4143.61	4025.24	4025.24	4143.61
--	--	--	--	--	--		465.56	4446.01	4154.18	4023.43	4023.43	4154.18
--	--	--	--	--	--		465.5	4465.51	4165.81	4021.53	4021.53	4165.81
--	--	--	--	--	--		465.44	4609.91	4177.83	4018.99	4018.99	4177.83
--	--	--	--	--	--		465.38	4519.4	4191.34	4016.84	4016.84	4191.34
--	--	--	--	--	--		465.32	4728.44	4205.75	4013.77	4013.77	4205.75
--	--	--	--	--	--		465.26	4735.27	4221.39	4010.67	4010.67	4221.39
--	--	--	--	--	--		465.2	4519.46	4239.23	4008.48	4008.48	4239.23
--	--	--	--	--	--		465.14	4697.25	4258.11	4005.51	4005.51	4258.11
--	--	--	--	--	--		465.08	4875.34	4278.16	4001.76	4001.76	4278.16
--	--	--	--	--	--		465.02	4731.87	4300.38	3998.62	3998.62	4300.38
--	--	--	--	--	--		464.96	4803.02	4323.89	3995.16	3995.16	4323.89
--	--	--	--	--	--		464.9	4798.6	4350.13	3991.7	3991.7	4350.13
--	--	--	--	--	--		464.84	4838.45	4378.12	3988.05	3988.05	4378.12
--	--	--	--	--	--		464.78	4734.83	4408.44	3984.83	3984.83	4408.44
--	--	--	--	--	--		464.72	4965.39	4440.13	3980.61	3980.61	4440.13
--	--	--	--	--	--		464.66	5025.9	4474.5	3976.11	3976.11	4474.5
--	--	--	--	--	--		464.6	4973.18	4511.25	3971.82	3971.82	4511.25
--	--	--	--	--	--		464.54	4673.86	4551.48	3968.79	3968.79	4551.48
--	--	--	--	--	--		464.48	5118.29	4593.17	3963.84	3963.84	4593.17
--	--	--	--	--	--		464.42	5140.58	4637.52	3958.78	3958.78	4637.52
--	--	--	--	--	--		464.36	5027.24	4684.78	3954.17	3954.17	4684.78
--	--	--	--	--	--		464.3	5364.03	4733.31	3948.1	3948.1	4733.31
--	--	--	--	--	--		464.24	5228.77	4786.31	3942.59	3942.59	4786.31
--	--	--	--	--	--		464.18	5227.02	4841.88	3937.06	3937.06	4841.88
--	--	--	--	--	--		464.12	5496.12	4898.89	3930.34	3930.34	4898.89
--	--	--	--	--	--		464.06	5160.72	4960.92	3925.04	3925.04	4960.92
--	--	--	--	--	--		464	5303.68	5025.65	3919.11	3919.11	5025.65
--	--	--	--	--	--		463.94	5457.37	5092.33	3912.48	3912.48	5092.33
--	--	--	--	--	--		463.88	5571.24	5161.12	3905.34	3905.34	5161.12
--	--	--	--	--	--		463.82	5530.32	5234.22	3898.34	3898.34	5234.22
--	--	--	--	--	--		463.76	5568.89	5309.62	3891.15	3891.15	5309.62
--	--	--	--	--	--		463.7	5530.89	5387.59	3884.09	3884.09	5387.59
--	--	--	--	--	--		463.64	5610.03	5468.14	3876.65	3876.65	5468.14
--	--	--	--	--	--		463.58	5536.52	5551.97	3869.51	3869.51	5551.97
--	--	--	--	--	--		463.52	5726.26	5636.98	3861.51	3861.51	5636.98
--	--	--	--	--	--		463.46	5696.14	5724.02	3853.61	3853.61	5724.02
--	--	--	--	--	--		463.4	5879.11	5812.83	3844.89	3844.89	5812.83
--	--	--	--	--	--		463.34	5863.26	5903.24	3836.19	3836.19	5903.24
--	--	--	--	--	--		463.28	5722.73	5995.45	3828.07	3828.07	5995.45
--	--	--	--	--	--		463.22	5750.15	6088.71	3819.79	3819.79	6088.71
--	--	--	--	--	--		463.16	6123.08	6181.29	3809.87	3809.87	6181.29
--	--	--	--	--	--		463.1	6160.86	6273.94	3799.75	3799.75	6273.94
--	--	--	--	--	--		463.04	6275.77	6366.16	3789.09	3789.09	6366.16
--	--	--	--	--	--		462.98	6249.65	6458.04	3778.49	3778.49	6458.04
--	--	--	--	--	--		462.92	6407.6	6548.23	3767.17	3767.17	6548.23
--	--	--	--	--	--		462.86	6412.74	6637.22	3755.78	3755.78	6637.22
--	--	--	--	--	--		462.8	6349.21	6725.02	3744.61	3744.61	6725.02
--	--	--	--	--	--		462.74	6289.3	6809.98	3733.65	3733.65	6809.98
--	--	--	--	--	--		462.68	6555.87	6891.25	3721.5	3721.5	6891.25
--	--	--	--	--	--		462.62	6656.79	6969.33	3708.86	3708.86	6969.33
--	--	--	--	--	--		462.56	6679.64	7043.21	3696.06	3696.06	7043.21
--	--	--	--	--	--		462.5	6959.13	7110.93	3682.01	3682.01	7110.93
--	--	--	--	--	--		462.44	6936.67	7174.6	3667.99	3667.99	7174.6
--	--	--	--	--	--		462.38	6862.07	7234.23	3654.24	3654.24	7234.23
--	--	--	--	--	--		462.32	7127.03	7285.15	3639.28	3639.28	7285.15
--	--	--	--	--	--		462.26	7185.88	7330.11	3624.01	3624.01	7330.11
--	--	--	--	--	--		462.2	6954.69	7370.52	3609.67	3609.67	7370.52
--	--	--	--	--	--		462.14	7268.42	7402.65	3593.91	3593.91	7402.65
--	--	--	--	--	--		462.08	7307.9	7425.77	3577.92	3577.92	7425.77
--	--	--	--	--	--		462.02	7197.66	7442.94	3562.33	3562.33	7442.94
--	--	--	--	--	--		461.96	7181.35	7453.65	3546.75	3546.75	7453.65
--	--	--	--	--	--		461.9	7069.79	7455.1	3531.57	3531.57	7455.1
--	--	--	--	--	--		461.84	7469.68	7446.8	3514.61	3514.61	7446.8
--	--	--	--	--	--		461.78	7502.39	7431.48	3497.44	3497.44	7431.48
--	--	--	--	--	--		461.72	7196.55	7409.99	3481.51	3481.51	7409.99
--	--	--	--	--	--		461.66	7378.86	7377.17	3464.73	3464.73	7377.17
--	--	--	--	--	--		461.6	7245.11	7338.21	3448.45	3448.45	7338.21
--	--	--	--	--	--		461.54	7265.05	7292.51	3432.01	3432.01	7292.51
--	--	--	--	--	--		461.48	7448.56	7237.29	3414.72	3414.72	7237.29
--	--	--	--	--	--		461.42	7356.14	7174.55	3397.74	3397.74	7174.55
--	--	--	--	--	--		461.36	7080.81	7107.06	3381.88	3381.88	7107.06
--	--	--	--	--	--		461.3	7308.33	7032.8	3364.97	3364.97	7032.8
--	--	--	--	--	--		461.24	7149.63	6950.62	3348.67	3348.67	6950.62
--	--	--	--	--	--		461.18	6841.88	6864.8	3333.63	3333.63	6864.8
--	--	--	--	--	--		461.12	6833.49	6774.36	3318.56	3318.56	6774.36
--	--	--	--	--	--		461.06	6552.86	6679.78	3304.63	3304.63	6679.78
--	--	--	--	--	--		461	6726.71	6579.26	3289.89	3289.89	6579.26
--	--	--	--	--	--		460.94	6401.94	6476.83	3276.49	3276.49	6476.83
--	--	--	--	--	--		460.88	6253.67	6371.95	3263.67	3263.67	6371.95
--	--	--	--	--	--		460.82	6263.74	6263.19	3250.75	3250.75	6263.19
--	--	--	--	--	--		460.76	6419.23	6151.54	3237.11	3237.11	6151.54
--	--	--	--	--	--		460.7	6182.59	6039.21	3224.42	3224.42	6039.21
--	--	--	--	--	--		460.64	6031.63	5925.94	3212.33	3212.33	5925.94
--	--	--	--	--	--		460.58	6052.52	5811.33	3200.1	3200.1	5811.33
--	--	--	--	--	--		460.52	5769.89	5697.54	3189.04	3189.04	5697.54
--	--	--	--	--	--		460.46	5493.13	5584.73	3179.11	3179.11	5584.73
--	--	--	--	--	--		460.4	5196.63	5473.45	3170.43	3170.43	5473.45
--	--	--	--	--	--		460.34	5317.62	5362.4	3161.18	3161.18	5362.4
--	--	--	--	--	--		460.28	5166.62	5252.86	3152.54	3152.54	5252.86
--	--	--	--	--	--		460.22	5305.84	5143.77	3143.27	3143.27	5143.77
--	--	--	--	--	--		460.16	5270.07	5037.03	3134.11	3134.11	5037.03
--	--	--	--	--	--		460.1	4789.22	4934.03	3126.98	3126.98	4934.03
--	--	--	--	--	--		460.04	5086.31	4831.52	3118.55	3118.55	4831.52
--	--	--	--	--	--		459.98	4881.09	4732.39	3110.96	3110.96	4732.39
--	--	--	--	--	--		459.92	4801.85	4636.5	3103.67	3103.67	4636.5
--	--	--	--	--	--		459.86	4428.84	4544.49	3097.97	3097.97	4544.49
--	--	--	--	--	--		459.8	4430.75	4454.81	3092.23	3092.23	4454.81
--	--	--	--	--	--		459.74	4540.83	4368.47	3085.99	3085.99	4368.47
--	--	--	--	--	--		459.68	4377.24	4285.59	3080.43	3080.43	4285.59
--	--	--	--	--	--		459.62	4301.02	4205.6	3075.17	3075.17	4205.6
--	--	--	--	--	--		459.56	4336.95	4128.53	3069.74	3069.74	4128.53
--	--	--	--	--	--		459.5	4138.41	4056.13	3065.14	3065.14	4056.13
--	--	--	--	--	--		459.44	4141.87	3986.33	3060.5	3060.5	3986.33
--	--	--	--	--	--		459.38	4164.56	3919.05	3055.75	3055.75	3919.05
--	--	--	--	--	--		459.32	3944.36	3856.46	3051.92	3051.92	3856.46
--	--	--	--	--	--		459.26	4004.49	3796.63	3047.82	3047.82	3796.63
--	--	--	--	--	--		459.2	3857.02	3739.93	3044.33	3044.33	3739.93
--	--	--	--	--	--		459.14	3806.37	3686.09	3041.05	3041.05	3686.09
--	--	--	--	--	--		459.08	3908.52	3635.54	3037.31	3037.31	3635.54
--	--	--	--	--	--		459.02	3653.28	3588.39	3034.66	3034.66	3588.39
--	--	--	--	--	--		458.96	3666.09	3543.44	3031.94	3031.94	3543.44
--	--	--	--	--	--		458.9	3743.9	3501.06	3028.88	3028.88	3501.06
--	--	--	--	--	--		458.84	3771.13	3461.26	3025.68	3025.68	3461.26
--	--	--	--	--	--		458.78	3706.12	3423.73	3022.75	3022.75	3423.73
--	--	--	--	--	--		458.72	3618.82	3388.52	3020.18	3020.18	3388.52
--	--	--	--	--	--		458.66	3696.78	3355.91	3017.27	3017.27	3355.91
--	--	--	--	--	--		458.6	3788.02	3324.67	3013.95	3013.95	3324.67
--	--	--	--	--	--		458.54	3645.13	3295.72	3011.23	3011.23	3295.72
--	--	--	--	--	--		458.48	3608.33	3268.88	3008.66	3008.66	3268.88
--	--	--	--	--	--		458.42	3581.6	3244.23	3006.19	3006.19	3244.23
--	--	--	--	--	--		458.36	3508.43	3221.29	3004.03	3004.03	3221.29
--	--	--	--	--	--		458.3	3463.75	3199.88	3002.05	3002.05	3199.88
--	--	--	--	--	--		458.24	3464.74	3180.34	3000.06	3000.06	3180.34
--	--	--	--	--	--		458.18	3403.55	3162.37	2998.32	2998.32	3162.37
--	--	--	--	--	--		458.12	3579.64	3144.75	2995.82	2995.82	3144.75
--	--	--	--	--	--		458.06	3281.44	3129.57	2994.59	2994.59	3129.57
--	--	--	--	--	--		458	3328.52	3115.64	2993.15	2993.15	3115.64
--	--	--	--	--	--		457.94	3392.82	3102.31	2991.43	2991.43	3102.31
--	--	--	--	--	--		457.88	3341.88	3090.04	2989.92	2989.92	3090.04
--	--	--	--	--	--		457.82	3461.75	3078.32	2987.89	2987.89	3078.32
--	--	--	--	--	--		457.76	3433.33	3067.61	2985.97	2985.97	3067.61
--	--	--	--	--	--		457.7	3421.09	3057.6	2984.1	2984.1	3057.6
--	--	--	--	--	--		457.64	3311.64	3048.7	2982.68	2982.68	3048.7
--	--	--	--	--	--		457.58	3244.75	3041	2981.56	2981.56	3041
--	--	--	--	--	--		457.52	3373.22	3033.25	2979.87	2979.87	3033.25
--	--	--	--	--	--		457.46	3375.58	3025.97	2978.17	2978.17	3025.97
--	--	--	--	--	--		457.4	3216.8	3019.94	2977.14	2977.14	3019.94
--	--	--	--	--	--		457.34	3434.65	3013.5	2975.17	2975.17	3013.5
--	--	--	--	--	--		457.28	3352.6	3007.78	2973.54	2973.54	3007.78
--	--	--	--	--	--		457.22	3380.86	3002.28	2971.79	2971.79	3002.28
--	--	--	--	--	--		457.16	3336	2997.45	2970.22	2970.22	2997.45
--	--	--	--	--	--		457.1	3491.1	2992.24	2967.98	2967.98	2992.24
--	--	--	--	--	--		457.04	3388.79	2987.71	2966.16	2966.16	2987.71
--	--	--	--	--	--		456.98	3218.06	2984.2	2965.08	2965.08	2984.2
--	--	--	--	--	--		456.92	3336.92	2980.48	2963.48	2963.48	2980.48
--	--	--	--	--	--		456.86	3086.54	2978.01	2962.95	2962.95	2978.01
--	--	--	--	--	--		456.8	3351.39	2974.58	2961.28	2961.28	2974.58
--	--	--	--	--	--		456.74	3279.63	2971.68	2959.9	2959.9	2971.68
--	--	--	--	--	--		456.68	3358.99	2968.6	2958.19	2958.19	2968.6
--	--	--	--	--	--		456.62	3131.58	2966.62	2957.44	2957.44	2966.62
--	--	--	--	--	--		456.56	3186.08	2964.52	2956.45	2956.45	2964.52
--	--	--	--	--	--		456.5	3093.21	2962.98	2955.87	2955.87	2962.98
--	--	--	--	--	--		456.44	3102.69	2961.49	2955.23	2955.23	2961.49
--	--	--	--	--	--		456.38	3245.84	2959.47	2953.98	2953.98	2959.47
--	--	--	--	--	--		456.32	3054.51	2958.36	2953.55	2953.55	2958.36
--	--	--	--	--	--		456.26	3130.39	2957.01	2952.79	2952.79	2957.01
--	--	--	--	--	--		456.2	3158.89	2955.59	2951.9	2951.9	2955.59
--	--	--	--	--	--		456.14	3110.43	2954.43	2951.22	2951.22	2954.43
--	--	--	--	--	--		456.08	3025.8	2953.71	2950.9	2950.9	2953.71
--	--	--	--	--	--		456.02	3099.44	2952.71	2950.26	2950.26	2952.71
--	--	--	--	--	--		455.96	3069.59	2951.88	2949.74	2949.74	2951.88
--	--	--	--	--	--		455.9	3117.7	2950.87	2949.02	2949.02	2950.87
--	--	--	--	--	--		455.84	3046.8	2950.21	2948.6	2948.6	2950.21
--	--	--	--	--	--		455.78	2895.37	2949.77	2948.37	2948.37	2949.77
--	--	--	--	--	--		455.72	2977.37	2949.46	2948.25	2948.25	2949.46
--	--	--	--	--	--		455.66	3021.9	2948.98	2947.93	2947.93	2948.98
--	--	--	--	--	--		455.6	2973.76	2948.73	2947.82	2947.82	2948.73
--	--	--	--	--	--		455.54	2941.5	2948.58	2947.79	2947.79	2948.58
--	--	--	--	--	--		455.48	3052.65	2948.01	2947.34	2947.34	2948.01
--	--	--	--	--	--		455.42	3038.95	2947.53	2946.94	2946.94	2947.53
--	--	--	--	--	--		455.36	3124.05	2946.69	2946.18	2946.18	2946.69
--	--	--	--	--	--		455.3	3054.24	2946.15	2945.72	2945.72	2946.15
--	--	--	--	--	--		455.24	3080.07	2945.51	2945.14	2945.14	2945.51
--	--	--	--	--	--		455.18	2957.02	2945.41	2945.09	2945.09	2945.41
--	--	--	--	--	--		455.12	3015.08	2945.06	2944.79	2944.79	2945.06
--	--	--	--	--	--		455.06	2956	2944.97	2944.74	2944.74	2944.97
--	--	--	--	--	--		455	3052.11	2944.47	2944.27	2944.27	2944.47
--	--	--	--	--	--		454.94	3139.79	2943.6	2943.43	2943.43	2943.6
--	--	--	--	--	--		454.88	3012.49	2943.28	2943.14	2943.14	2943.28
--	--	--	--	--	--		454.82	3164.23	2942.31	2942.18	2942.18	2942.31
--	--	--	--	--	--		454.76	3124.73	2941.5	2941.4	2941.4	2941.5
--	--	--	--	--	--		454.7	3075.83	2940.91	2940.82	2940.82	2940.91
--	--	--	--	--	--		454.64	3113.88	2940.15	2940.07	2940.07	2940.15
--	--	--	--	--	--		454.58	2909.35	2940.01	2939.94	2939.94	2940.01
--	--	--	--	--	--		454.52	2861.14	2939.66	2939.61	2939.61	2939.66
--	--	--	--	--	--		454.46	2979.82	2939.48	2939.43	2939.43	2939.48
--	--	--	--	--	--		454.4	2986.2	2939.27	2939.23	2939.23	2939.27
--	--	--	--	--	--		454.34	3090.35	2938.61	2938.58	2938.58	2938.61
--	--	--	--	--	--		454.28	3148.71	2937.7	2937.68	2937.68	2937.7
--	--	--	--	--	--		454.22	3078.7	2937.09	2937.07	2937.07	2937.09
--	--	--	--	--	--		454.16	2944.03	2937.06	2937.04	2937.04	2937.06
--	--	--	--	--	--		454.1	3045.25	2936.59	2936.57	2936.57	2936.59
--	--	--	--	--	--		454.04	2921.84	2936.52	2936.51	2936.51	2936.52
--	--	--	--	--	--		453.98	2866.87	2936.22	2936.21	2936.21	2936.22
--	--	--	--	--	--		453.92	3037.77	2935.78	2935.77	2935.77	2935.78
--	--	--	--	--	--		453.86	3020.63	2935.42	2935.41	2935.41	2935.42
--	--	--	--	--	--		453.8	2924.08	2935.37	2935.36	2935.36	2935.37
--	--	--	--	--	--		453.74	2873.19	2935.1	2935.1	2935.1	2935.1
--	--	--	--	--	--		453.68	3053.85	2934.59	2934.58	2934.58	2934.59
--	--	--	--	--	--		453.62	3043.98	2934.12	2934.11	2934.11	2934.12
--	--	--	--	--	--		453.56	3004.46	2933.81	2933.81	2933.81	2933.81
--	--	--	--	--	--		453.5	2971.31	2933.65	2933.65	2933.65	2933.65
--	--	--	--	--	--		453.44	3132.98	2932.79	2932.79	2932.79	2932.79
--	--	--	--	--	--		453.38	3003.8	2932.49	2932.48	2932.48	2932.49
--	--	--	--	--	--		453.32	3083.21	2931.84	2931.83	2931.83	2931.84
--	--	--	--	--	--		453.26	3172.62	2930.8	2930.8	2930.8	2930.8
--	--	--	--	--	--		453.2	3011.68	2930.45	2930.45	2930.45	2930.45
--	--	--	--	--	--		453.14	2984.04	2930.22	2930.22	2930.22	2930.22
--	--	--	--	--	--		453.08	2733.48	2929.38	2929.38	2929.38	2929.38
--	--	--	--	--	--		453.02	2833.88	2928.97	2928.97	2928.97	2928.97
--	--	--	--	--	--		452.96	2840.17	2928.59	2928.59	2928.59	2928.59
--	--	--	--	--	--		452.9	2825.05	2928.15	2928.15	2928.15	2928.15
--	--	--	--	--	--		452.84	2904.34	2928.05	2928.05	2928.05	2928.05
--	--	--	--	--	--		452.78	2819.59	2927.59	2927.59	2927.59	2927.59
--	--	--	--	--	--		452.72	2851.16	2927.26	2927.26	2927.26	2927.26
--	--	--	--	--	--		452.66	3001.77	2926.94	2926.94	2926.94	2926.94
--	--	--	--	--	--		452.6	2988.64	2926.67	2926.67	2926.67	2926.67
--	--	--	--	--	--		452.54	2996.1	2926.37	2926.37	2926.37	2926.37
--	--	--	--	--	--		452.48	2813.59	2925.89	2925.89	2925.89	2925.89
--	--	--	--	--	--		452.42	3049	2925.36	2925.36	2925.36	2925.36
--	--	--	--	--	--		452.36	3032.55	2924.9	2924.9	2924.9	2924.9
--	--	--	--	--	--		452.3	3115.06	2924.08	2924.08	2924.08	2924.08
--	--	--	--	--	--		452.24	3054.48	2923.52	2923.52	2923.52	2923.52
--	--	--	--	--	--		452.18	3088.87	2922.81	2922.81	2922.81	2922.81
--	--	--	--	--	--		452.12	2917.53	2922.78	2922.78	2922.78	2922.78
--	--	--	--	--	--		452.06	3027.66	2922.33	2922.33	2922.33	2922.33
--	--	--	--	--	--		452	3104.56	2921.55	2921.55	2921.55	2921.55
--	--	--	--	--	--
--	--	--	--	--	--
--	--	--	--	--	--
--	--	--	--	--	--
--	--	--	--	--	--
--	--	--	--	--	--
--	--	--	--	--	--
--	--	--	--	--	--
--	--	--	--	--	--
--	--	--	--	--	--
--	--	--	--	--	--
--	--	--	--	--	--
--	--	--	--	--	--
--	--	--	--	--	--
--	--	--	--	--	--
--	--	--	--	--	--
--	--	--	--	--	--
--	--	--	--	--	--
--	--	--	--	--	--
--	--	--	--	--	--
--	--	--	--	--	--
--	--	--	--	--	--
--	--	--	--	--	--
--	--	--	--	--	--
--	--	--	--	--	--
--	--	--	--	--	--
--	--	--	--	--	--
--	--	--	--	--	--
--	--	--	--	--	--
--	--	--	--	--	--
--	--	--	--	--	--
--	--	--	--	--	--
--	--	--	--	--	--
--	--	--	--	--	--
--	--	--	--	--	--
--	--	--	--	--	--
--	--	--	--	--	--
--	--	--	--	--	--
--	--	--	--	--	--
--	--	--	--	--	--
--	--	--	--	--	--
--	--	--	--	--	--
--	--	--	--	--	--
--	--	--	--	--	--
--	--	--	--	--	--
--	--	--	--	--	--
--	--	--	--	--	--
--	--	--	--	--	--
--	--	--	--	--	--
--	--	--	--	--	--
--	--	--	--	--	--
--	--	--	--	--	--
--	--	--	--	--	--
--	--	--	--	--	--
--	--	--	--	--	--
--	--	--	--	--	--
--	--	--	--	--	--
--	--	--	--	--	--
--	--	--	--	--	--
--	--	--	--	--	--
--	--	--	--	--	--
--	--	--	--	--	--
--	--	--	--	--	--
--	--	--	--	--	--
--	--	--	--	--	--
--	--	--	--	--	--
--	--	--	--	--	--
--	--	--	--	--	--
--	--	--	--	--	--
--	--	--	--	--	--
--	--	--	--	--	--
--	--	--	--	--	--
--	--	--	--	--	--
--	--	--	--	--	--
--	--	--	--	--	--
--	--	--	--	--	--
--	--	--	--	--	--
--	--	--	--	--	--
--	--	--	--	--	--
--	--	--	--	--	--
--	--	--	--	--	--
--	--	--	--	--	--
--	--	--	--	--	--
--	--	--	--	--	--
--	--	--	--	--	--
--	--	--	--	--	--
--	--	--	--	--	--
--	--	--	--	--	--
--	--	--	--	--	--
--	--	--	--	--	--
--	--	--	--	--	--
--	--	--	--	--	--
--	--	--	--	--	--
--	--	--	--	--	--
--	--	--	--	--	--
--	--	--	--	--	--
--	--	--	--	--	--
--	--	--	--	--	--
--	--	--	--	--	--
--	--	--	--	--	--
--	--	--	--	--	--
--	--	--	--	--	--
--	--	--	--	--	--
--	--	--	--	--	--
--	--	--	--	--	--
--	--	--	--	--	--
--	--	--	--	--	--
--	--	--	--	--	--
--	--	--	--	--	--
--	--	--	--	--	--
--	--	--	--	--	--
--	--	--	--	--	--
--	--	--	--	--	--
--	--	--	--	--	--
--	--	--	--	--	--
--	--	--	--	--	--
--	--	--	--	--	--
--	--	--	--	--	--
--	--	--	--	--	--
--	--	--	--	--	--
--	--	--	--	--	--
--	--	--	--	--	--
--	--	--	--	--	--
--	--	--	--	--	--
--	--	--	--	--	--
--	--	--	--	--	--
--	--	--	--	--	--
--	--	--	--	--	--
--	--	--	--	--	--
--	--	--	--	--	--
--	--	--	--	--	--
--	--	--	--	--	--
--	--	--	--	--	--
--	--	--	--	--	--
--	--	--	--	--	--
--	--	--	--	--	--
--	--	--	--	--	--
--	--	--	--	--	--
--	--	--	--	--	--
--	--	--	--	--	--
--	--	--	--	--	--
--	--	--	--	--	--
--	--	--	--	--	--
--	--	--	--	--	--
--	--	--	--	--	--
--	--	--	--	--	--
--	--	--	--	--	--
--	--	--	--	--	--
--	--	--	--	--	--
--	--	--	--	--	--
--	--	--	--	--	--
--	--	--	--	--	--
--	--	--	--	--	--
--	--	--	--	--	--
--	--	--	--	--	--
--	--	--	--	--	--
--	--	--	--	--	--
--	--	--	--	--	--
--	--	--	--	--	--
--	--	--	--	--	--
--	--	--	--	--	--
--	--	--	--	--	--
--	--	--	--	--	--
--	--	--	--	--	--
--	--	--	--	--	--
--	--	--	--	--	--
--	--	--	--	--	--
--	--	--	--	--	--
--	--	--	--	--	--
--	--	--	--	--	--
--	--	--	--	--	--
--	--	--	--	--	--
--	--	--	--	--	--
--	--	--	--	--	--
--	--	--	--	--	--
--	--	--	--	--	--
--	--	--	--	--	--
--	--	--	--	--	--
--	--	--	--	--	--
--	--	--	--	--	--
--	--	--	--	--	--
--	--	--	--	--	--
--	--	--	--	--	--
--	--	--	--	--	--
--	--	--	--	--	--
--	--	--	--	--	--
--	--	--	--	--	--
--	--	--	--	--	--
--	--	--	--	--	--
--	--	--	--	--	--
--	--	--	--	--	--
--	--	--	--	--	--
--	--	--	--	--	--
--	--	--	--	--	--
--	--	--	--	--	--
--	--	--	--	--	--
--	--	--	--	--	--
--	--	--	--	--	--
--	--	--	--	--	--
--	--	--	--	--	--
--	--	--	--	--	--
--	--	--	--	--	--
--	--	--	--	--	--
--	--	--	--	--	--
--	--	--	--	--	--
--	--	--	--	--	--
--	--	--	--	--	--
--	--	--	--	--	--
--	--	--	--	--	--
--	--	--	--	--	--
--	--	--	--	--	--
--	--	--	--	--	--
--	--	--	--	--	--
--	--	--	--	--	--
--	--	--	--	--	--
--	--	--	--	--	--
--	--	--	--	--	--
--	--	--	--	--	--
--	--	--	--	--	--
--	--	--	--	--	--
--	--	--	--	--	--
--	--	--	--	--	--
--	--	--	--	--	--
--	--	--	--	--	--
--	--	--	--	--	--
--	--	--	--	--	--
--	--	--	--	--	--
--	--	--	--	--	--
--	--	--	--	--	--
--	--	--	--	--	--
--	--	--	--	--	--
--	--	--	--	--	--
--	--	--	--	--	--
--	--	--	--	--	--
--	--	--	--	--	--
--	--	--	--	--	--
--	--	--	--	--	--
--	--	--	--	--	--
--	--	--	--	--	--
--	--	--	--	--	--
--	--	--	--	--	--
--	--	--	--	--	--
--	--	--	--	--	--
--	--	--	--	--	--
--	--	--	--	--	--
--	--	--	--	--	--
--	--	--	--	--	--
--	--	--	--	--	--
--	--	--	--	--	--
--	--	--	--	--	--
--	--	--	--	--	--
--	--	--	--	--	--
--	--	--	--	--	--
--	--	--	--	--	--
--	--	--	--	--	--
--	--	--	--	--	--
--	--	--	--	--	--
--	--	--	--	--	--
--	--	--	--	--	--
--	--	--	--	--	--
--	--	--	--	--	--
--	--	--	--	--	--
--	--	--	--	--	--
--	--	--	--	--	--
--	--	--	--	--	--
--	--	--	--	--	--
--	--	--	--	--	--
--	--	--	--	--	--
--	--	--	--	--	--
--	--	--	--	--	--
--	--	--	--	--	--
--	--	--	--	--	--
--	--	--	--	--	--
--	--	--	--	--	--
--	--	--	--	--	--
--	--	--	--	--	--
--	--	--	--	--	--
--	--	--	--	--	--
--	--	--	--	--	--
--	--	--	--	--	--
--	--	--	--	--	--
--	--	--	--	--	--
--	--	--	--	--	--
--	--	--	--	--	--
--	--	--	--	--	--
--	--	--	--	--	--
--	--	--	--	--	--
--	--	--	--	--	--
--	--	--	--	--	--
--	--	--	--	--	--
--	--	--	--	--	--
--	--	--	--	--	--
--	--	--	--	--	--
--	--	--	--	--	--
--	--	--	--	--	--
--	--	--	--	--	--
--	--	--	--	--	--
--	--	--	--	--	--
--	--	--	--	--	--
--	--	--	--	--	--
--	--	--	--	--	--
--	--	--	--	--	--
--	--	--	--	--	--
--	--	--	--	--	--
--	--	--	--	--	--
--	--	--	--	--	--
--	--	--	--	--	--
--	--	--	--	--	--
--	--	--	--	--	--
--	--	--	--	--	--
--	--	--	--	--	--
--	--	--	--	--	--
--	--	--	--	--	--
--	--	--	--	--	--
--	--	--	--	--	--
--	--	--	--	--	--
--	--	--	--	--	--
--	--	--	--	--	--
--	--	--	--	--	--
--	--	--	--	--	--
--	--	--	--	--	--
--	--	--	--	--	--
--	--	--	--	--	--
--	--	--	--	--	--
--	--	--	--	--	--
--	--	--	--	--	--
--	--	--	--	--	--
--	--	--	--	--	--
--	--	--	--	--	--
--	--	--	--	--	--
--	--	--	--	--	--
--	--	--	--	--	--
--	--	--	--	--	--
--	--	--	--	--	--
--	--	--	--	--	--
--	--	--	--	--	--

## Sheet: Fig. 2b
Ru0.5Ir0.5O2										C-IrO2
Binding energy / eV	Intensity / a.u.	Intensity / a.u.	Intensity / a.u.	Intensity / a.u.	Intensity / a.u.	Intensity / a.u.	Intensity / a.u.	Intensity / a.u.		Binding energy / eV	Intensity / a.u.	Intensity / a.u.	Intensity / a.u.	Intensity / a.u.	Intensity / a.u.	Intensity / a.u.	Intensity / a.u.	Intensity / a.u.
71.3	12915.7	12760.7	12760.7	12760.7	12760.7	12837.5	12760.7	12837.5		71.3	2072.8	2043.96	2043.96	2043.96	2043.96	2059.84	2043.96	2059.84
71.2	12822.6	12760.5	12760.5	12760.5	12760.5	12849.5	12760.5	12849.5		71.2	2012.51	2043.84	2043.84	2043.84	2043.84	2062.89	2043.84	2062.89
71.1	12861.5	12760.1	12760.1	12760.1	12760.1	12863	12760.1	12863		71.1	2056.72	2043.79	2043.79	2043.79	2043.79	2066.57	2043.79	2066.57
71	12800.7	12760	12760	12760	12760	12878.4	12760	12878.4		71	2017.18	2043.69	2043.69	2043.69	2043.69	2070.81	2043.69	2070.81
70.9	12956.1	12759.3	12759.3	12759.3	12759.3	12895.3	12759.3	12895.3		70.9	2109.98	2043.44	2043.44	2043.44	2043.44	2075.6	2043.44	2075.6
70.8	12883.3	12758.9	12758.9	12758.9	12758.9	12914.5	12758.9	12914.5		70.8	2121.54	2043.14	2043.14	2043.14	2043.14	2081.13	2043.14	2081.13
70.7	12957.1	12758.2	12758.2	12758.2	12758.2	12935.6	12758.2	12935.6		70.7	2147.08	2042.74	2042.74	2042.74	2042.74	2087.58	2042.74	2087.58
70.6	13032.8	12757.3	12757.3	12757.3	12757.3	12959	12757.3	12959		70.6	2070.49	2042.63	2042.63	2042.63	2042.63	2095.35	2042.63	2095.35
70.5	13128.7	12756	12756	12756	12756	12984.7	12756	12984.7		70.5	2006.26	2042.49	2042.49	2042.49	2042.49	2104.23	2042.49	2104.23
70.4	13069.4	12755	12755	12755	12755	13013.5	12755	13013.5		70.4	2103.56	2042.26	2042.26	2042.26	2042.26	2114.27	2042.26	2114.27
70.3	13133.1	12753.7	12753.7	12753.7	12753.7	13045	12753.7	13045		70.3	2207.99	2041.62	2041.62	2041.62	2041.63	2125.3	2041.62	2125.3
70.2	13133.1	12752.4	12752.4	12752.4	12752.4	13079.5	12752.4	13079.5		70.2	2176.18	2041.11	2041.11	2041.11	2041.11	2138.18	2041.11	2138.19
70.1	13259.5	12750.6	12750.6	12750.6	12750.7	13116.7	12750.6	13116.8		70.1	2172.57	2040.61	2040.61	2040.61	2040.61	2152.8	2040.61	2152.81
70	13328.8	12748.6	12748.6	12748.6	12748.8	13156.9	12748.6	13157.1		70	2276.61	2039.7	2039.7	2039.7	2039.71	2168.86	2039.7	2168.87
69.9	13158.3	12747.2	12747.2	12747.2	12747.5	13201	12747.2	13201.2		69.9	2277.27	2038.79	2038.79	2038.79	2038.81	2186.89	2038.79	2186.91
69.8	13279.2	12745.4	12745.4	12745.4	12745.8	13248	12745.4	13248.3		69.8	2218.89	2038.1	2038.1	2038.1	2038.13	2207.27	2038.1	2207.29
69.7	13194.4	12743.9	12743.9	12743.9	12744.5	13298.8	12743.9	13299.4		69.7	2274.93	2037.19	2037.19	2037.19	2037.24	2230	2037.19	2230.05
69.6	13257.1	12742.1	12742.1	12742.1	12743.1	13352.6	12742.1	13353.5		69.6	2263.42	2036.33	2036.33	2036.33	2036.4	2255.22	2036.33	2255.29
69.5	13312.3	12740.2	12740.2	12740.2	12741.6	13409.3	12740.2	13410.7		69.5	2237.89	2035.56	2035.56	2035.56	2035.68	2283.05	2035.56	2283.17
69.4	13381.2	12738	12738	12738	12740.2	13468.5	12738	13470.8		69.4	2282.62	2034.61	2034.61	2034.61	2034.81	2313.32	2034.61	2313.52
69.3	13567	12735.1	12735.1	12735.1	12738.5	13529.8	12735.1	13533.1		69.3	2446.43	2033.03	2033.03	2033.03	2033.35	2345.65	2033.03	2345.97
69.2	13480.1	12732.6	12732.6	12732.6	12737.6	13593.6	12732.6	13598.6		69.2	2477.11	2031.33	2031.33	2031.33	2031.84	2380.97	2031.33	2381.48
69.1	13546.1	12729.8	12729.8	12729.8	12737.2	13659	12729.8	13666.4		69.1	2460.7	2029.69	2029.69	2029.69	2030.49	2419.09	2029.69	2419.89
69	13707.7	12726.5	12726.5	12726.5	12737.3	13725.2	12726.5	13736.1		69	2489.62	2027.92	2027.92	2027.92	2029.16	2459.79	2027.92	2461.03
68.9	13677.4	12723.2	12723.3	12723.2	12738.9	13792.4	12723.2	13808.2		68.9	2491.78	2026.15	2026.15	2026.15	2028.04	2503.08	2026.15	2504.97
68.8	13903	12719.2	12719.3	12719.2	12741.6	13858.9	12719.2	13881.5		68.8	2521.56	2024.25	2024.25	2024.25	2027.12	2548.74	2024.25	2551.61
68.7	13937.4	12715	12715.2	12715	12746.6	13924.8	12715	13956.6		68.7	2637.9	2021.9	2021.9	2021.9	2026.2	2596.51	2021.9	2600.81
68.6	14005.5	12710.6	12711	12710.6	12754.7	13989	12710.6	14033.5		68.6	2748.08	2019.12	2019.12	2019.12	2025.46	2645.81	2019.12	2652.16
68.5	14057.9	12706	12706.7	12706	12766.9	14051	12706	14112.6		68.5	2615.82	2016.83	2016.83	2016.83	2026.1	2697.25	2016.83	2706.51
68.4	14218.9	12700.8	12702	12700.8	12783.8	14109.6	12700.8	14193.7		68.4	2796.19	2013.85	2013.85	2013.85	2027.26	2749.22	2013.85	2762.64
68.3	14371.9	12695.1	12697	12695.1	12806.7	14163.9	12695.1	14277.4		68.3	2854.68	2010.63	2010.63	2010.63	2029.8	2801.75	2010.63	2820.92
68.2	14592.9	12688.6	12691.6	12688.6	12837.3	14212.6	12688.6	14364.4		68.2	2946.67	2007.04	2007.04	2007.04	2034.08	2854.14	2007.04	2881.19
68.1	14795.3	12681.4	12686.2	12681.4	12877.1	14254.9	12681.4	14455.5		68.1	3054.64	2003.03	2003.03	2003.03	2040.77	2905.66	2003.03	2943.41
68	14713.4	12674.4	12682	12674.4	12928.7	14291.4	12674.4	14553.2		68	3141.36	1998.67	1998.67	1998.67	2050.81	2955.74	1998.67	3007.9
67.9	14930.6	12666.7	12678.4	12666.7	12992.6	14320.3	12666.7	14657.9		67.9	3147.31	1994.27	1994.28	1994.27	2065.37	3004.04	1994.27	3075.16
67.8	14983.6	12658.8	12676.7	12658.8	13071.9	14341.5	12658.8	14772.6		67.8	3137.87	1989.89	1989.92	1989.89	2085.62	3049.86	1989.89	3145.63
67.7	15183.1	12650.1	12677.2	12650.1	13166.6	14354.2	12650.1	14897.8		67.7	3297.1	1984.88	1984.95	1984.88	2112.41	3091.41	1984.88	3219.01
67.6	15466.7	12640.5	12680.8	12640.5	13277.3	14357.7	12640.5	15034.8		67.6	3511.25	1979.03	1979.17	1979.03	2146.93	3128.1	1979.03	3296.14
67.5	15542.8	12630.6	12689.9	12630.6	13404.6	14352.5	12630.6	15185.9		67.5	3619.45	1972.75	1973.02	1972.75	2190.89	3159.7	1972.75	3378.11
67.4	15559.7	12620.5	12706.6	12620.6	13548.5	14337.8	12620.5	15351.8		67.4	3608.65	1966.48	1967.01	1966.48	2246.2	3186.04	1966.48	3466.29
67.3	15785	12609.7	12733	12609.9	13705.1	14313.8	12609.7	15532.7		67.3	3715.6	1959.78	1960.79	1959.79	2314.36	3205.96	1959.78	3561.55
67.2	16103.9	12597.8	12772.1	12598	13870.5	14280.5	12597.8	15727.9		67.2	3840.87	1952.58	1954.44	1952.58	2396.03	3218.27	1952.58	3663.6
67.1	16240.2	12585.3	12828.2	12585.7	14040.1	14238.8	12585.3	15937		67.1	4041.88	1944.57	1947.96	1944.59	2491.43	3223.07	1944.57	3773.33
67	16473.7	12572	12907	12572.6	14206.7	14189	12572	16159.2		67	3926.18	1936.98	1943.02	1937	2601.83	3221.32	1936.98	3892.22
66.9	16676.7	12557.9	13012.5	12558.9	14362.4	14131.5	12557.9	16391.5		66.9	3897.71	1929.47	1940	1929.51	2726.69	3212.6	1929.47	4020.37
66.8	16841.7	12543.3	13152.7	12544.8	14499	14067.3	12543.3	16634		66.8	4139.12	1921.01	1938.99	1921.07	2862.27	3195.67	1921.01	4154.97
66.7	17136	12527.6	13333	12529.9	14607.2	13996.4	12527.6	16883.8		66.7	4357.98	1911.67	1941.76	1911.79	3005.5	3170.23	1911.67	4294.25
66.6	17557.9	12510.4	13559	12514	14678.4	13919.1	12510.4	17139.5		66.6	4481.59	1901.83	1951.18	1902.02	3152.33	3137.73	1901.83	4437.77
66.5	17574.2	12493	13840.7	12498.5	14709.4	13838.1	12493	17407.5		66.5	4631.06	1891.38	1970.63	1891.69	3296.66	3098.47	1891.38	4583.32
66.4	17932.8	12474.4	14178.4	12482.5	14695.9	13752.8	12474.4	17686.5		66.4	4712.43	1880.57	2005.19	1881.09	3431.94	3053.18	1880.57	4729.7
66.3	18181.5	12454.9	14578.3	12466.8	14636.4	13664.6	12454.9	17981.4		66.3	4798.24	1869.39	2061.23	1870.24	3551.01	3002.26	1869.39	4876.55
66.2	18465.7	12434.3	15037.6	12451.6	14534.2	13574	12434.3	18294.7		66.2	4913.86	1857.73	2146.73	1859.09	3646	2946.01	1857.73	5024.64
66.1	18677.5	12413	15551.4	12437.8	14395.6	13482.1	12412.9	18628.2		66.1	5015.28	1845.64	2271.65	1847.79	3710.04	2885.7	1845.64	5178.27
66	18944.7	12390.6	16110.7	12425.9	14227.4	13389.3	12390.6	18981.6		66	5146.62	1832.99	2447.22	1836.36	3739	2821.9	1832.99	5345.51
65.9	19578.3	12366.1	16695.4	12415.5	14035.8	13295.1	12366	19344		65.9	5401.03	1819.32	2685.1	1824.52	3729.7	2754.86	1819.32	5536.21
65.8	19740.9	12340.9	17285.2	12409.6	13831.9	13201.7	12340.8	19706.3		65.8	5563.67	1804.98	2997.24	1812.88	3680.96	2685.55	1804.98	5761.69
65.7	20412.3	12313.4	17849.7	12407.6	13622.1	13107.8	12313.1	20048		65.7	5736.51	1789.92	3392.7	1801.81	3595.66	2614.66	1789.92	6035.07
65.6	20588.8	12285.3	18359.1	12412.7	13414.8	13015.4	12284.8	20348.1		65.6	6111.92	1773.37	3874.6	1791	3478.18	2542.16	1773.37	6365.83
65.5	20708.8	12256.8	18778	12427.1	13216.4	12925.1	12256	20579.5		65.5	6470.12	1755.38	4438.58	1781.18	3334.61	2468.65	1755.38	6756.9
65.4	20759.8	12228.2	19081.5	12453.6	13030.8	12837.3	12226.9	20724		65.4	6975.25	1735.38	5068.16	1772.73	3170.88	2394.06	1735.38	7199.69
65.3	20952.5	12199.2	19238.3	12493.5	12859.9	12751.9	12197	20754.7		65.3	7454.99	1713.47	5733.75	1766.65	2995.26	2319.02	1713.47	7674.27
65.2	20931.1	12170.7	19240.6	12549.7	12706	12669.7	12167.1	20668.1		65.2	7954.88	1689.57	6391.52	1764.59	2814.56	2243.94	1689.56	8145.93
65.1	20858.4	12143	19085.2	12625	12569.9	12591.1	12137.4	20464.6		65.1	8453.41	1663.66	6986.6	1767.86	2634.69	2168.98	1663.65	8567.16
65	20262.1	12118.4	18779.5	12723.5	12452	12517.9	12109.6	20152.9		65	8807.42	1636.3	7460.13	1779.15	2461.45	2094.91	1636.29	8886.78
64.9	19414	12098.3	18351.2	12846.8	12352	12450.7	12084.6	19760.7		64.9	9031.86	1607.99	7758.39	1801.35	2298.5	2022.39	1607.96	9056.77
64.8	19092.4	12081.6	17820.3	12993.7	12266.9	12387.7	12060.6	19307.8		64.8	9189.47	1578.97	7843.29	1836.64	2148.21	1951.95	1578.92	9043.39
64.7	18636.8	12069.9	17223.9	13164.6	12195.5	12329.4	12038.1	18830.9		64.7	9143.73	1550.06	7700.37	1889.49	2012.63	1884.54	1549.94	8837.32
64.6	18106.4	12064.7	16593.7	13357.5	12135.8	12275.9	12017.3	18358.3		64.6	8689.22	1522.82	7346.44	1962.92	1893.85	1821.49	1522.6	8457.14
64.5	17558.5	12068.1	15960	13568	12086.4	12227	11998.4	17916		64.5	7889.03	1498.66	6821.15	2061.13	1792.04	1764.12	1498.21	7944.27
64.4	17402.5	12081.3	15346.1	13788.9	12044.6	12181.5	11979.9	17523		64.4	7187.73	1477.28	6178.37	2185.5	1705.84	1712.02	1476.42	7353.34
64.3	17030.6	12107.7	14774	14013	12009.7	12140	11962.6	17194.1		64.3	6588.85	1458.47	5477.11	2335.48	1633.79	1664.87	1456.83	6742.39
64.2	16988.5	12151.3	14253.5	14229.1	11979.2	12100.9	11945.4	16932.4		64.2	5995.33	1442.47	4772.23	2511.94	1574.39	1622.6	1439.45	6165.84
64.1	16890.8	12215.9	13792.8	14426.5	11952.4	12064.4	11928.5	16738.1		64.1	5451.87	1429.56	4107.28	2710.54	1525.65	1584.68	1424.08	5661.41
64	16809	12308	13395	14594.2	11928.6	12030.2	11911.8	16608.9		64	5095.41	1419.76	3511.24	2926.49	1485.48	1550.3	1410.01	5253.21
63.9	16918.6	12433.8	13055.5	14718.6	11906.3	11997.5	11894.6	16533.2		63.9	4894.12	1413.6	2999.44	3151.83	1452.16	1518.7	1396.67	4949.07
63.8	17035.7	12599.6	12774	14792.5	11885.1	11966	11877	16509		63.8	4707.95	1412.8	2576.25	3377	1424.33	1489.84	1383.98	4744.27
63.7	17359.8	12815.7	12540.7	14809.4	11863.7	11935	11858.3	16531.4		63.7	4812.46	1418.83	2236.63	3588.68	1399.81	1462.43	1370.85	4622.98
63.6	17774.8	13086.5	12350	14766.4	11841.7	11904.1	11838	16596.6		63.6	4701.09	1436.3	1972.33	3776.06	1378.61	1437.01	1358.1	4567.93
63.5	17920	13423.1	12196.5	14663.7	11819.6	11874	11817.2	16708		63.5	4709.98	1470.01	1771.27	3925	1359.67	1413	1345.26	4557.93
63.4	18131	13830.6	12072.1	14509.2	11797.2	11844.2	11795.6	16870.8		63.4	4613.82	1527.52	1621.74	4025.02	1342.74	1390.65	1332.74	4576.72
63.3	18255.9	14311.2	11973.1	14311.3	11774.5	11815	11773.5	17091		63.3	4596.97	1617.83	1512.06	4068.92	1327.09	1369.62	1320.23	4614.6
63.2	18833.5	14867.1	11891.1	14078.1	11750	11784.6	11749.3	17373.7		63.2	4677.24	1752.22	1432	4048.72	1312.01	1349.39	1307.37	4664.85
63.1	19060.4	15489.4	11823.8	13822.4	11724.7	11754.2	11724.3	17717.3		63.1	5005.48	1943.54	1372.46	3967.8	1296.32	1328.82	1293.21	4736.11
63	19595.8	16167.6	11766.4	13554.9	11697.6	11722.7	11697.4	18119.6		63	5150.04	2207.88	1327.78	3829.39	1280.5	1308.49	1278.43	4840.3
62.9	19796.2	16882	11716.7	13286.5	11669.8	11691	11669.7	18567.4		62.9	5336.94	2560.77	1292.97	3643.24	1264.24	1288.15	1262.89	4997.82
62.8	20233.6	17604.8	11672.2	13025.2	11640.5	11658.3	11640.4	19039.5		62.8	5431.43	3017.27	1264.9	3421.73	1247.79	1268.12	1246.92	5232.13
62.7	20604.1	18301.2	11630.9	12777.6	11609.8	11624.7	11609.7	19505.4		62.7	5663.25	3584.89	1240.53	3175.86	1230.56	1247.75	1230	5559.57
62.6	20677.5	18935.6	11592.6	12548.9	11578.7	11591.2	11578.7	19932.5		62.6	5894.92	4263.42	1218.17	2919.28	1212.49	1226.93	1212.13	5991.74
62.5	21051.9	19463.3	11555.3	12340.5	11546.3	11556.7	11546.2	20277.1		62.5	6343.99	5038.63	1195.86	2662.04	1192.7	1204.76	1192.48	6524.09
62.4	20851.4	19850.9	11520.2	12155.9	11514.4	11523.1	11514.4	20506.9		62.4	6796.97	5880.23	1172.87	2413.27	1171.14	1181.16	1171.01	7134.65
62.3	21088.3	20068.9	11485.3	11993	11481.6	11488.9	11481.6	20591.2		62.3	7475.79	6738.43	1147.86	2178.59	1146.94	1155.24	1146.86	7779.64
62.2	20655.2	20093.1	11452.5	11852.4	11450.2	11456.2	11450.2	20503.5		62.2	8008.2	7548.13	1121.1	1963.8	1120.63	1127.48	1120.57	8398.84
62.1	20177.8	19929.8	11421.8	11732.3	11420.4	11425.3	11420.4	20248.1		62.1	8628.14	8233.11	1092.09	1769.49	1091.85	1097.48	1091.82	8916.75
62	19300.3	19581.3	11394.3	11632.8	11393.4	11397.5	11393.4	19825.6		62	9122.04	8719.08	1061.2	1597.72	1061.07	1065.68	1061.06	9260.52
61.9	18203.7	19077.5	11370.6	11551.5	11370.1	11373.4	11370.1	19262.8		61.9	9470.44	8946.85	1028.91	1447.42	1028.86	1032.61	1028.84	9369.26
61.8	17068.2	18452.1	11350.9	11486.4	11350.6	11353.3	11350.6	18590.9		61.8	9703.6	8884.99	995.649	1317.14	995.622	998.673	995.616	9209.61
61.7	16040.4	17740.4	11334.7	11434.8	11334.5	11336.8	11334.5	17843.1		61.7	9339.24	8539.19	963.671	1207.52	963.659	966.133	963.656	8785.55
61.6	14980.6	16986.4	11322.2	11395.5	11322.1	11323.9	11322.1	17061.7		61.6	8585.87	7948.8	934.466	1116.53	934.461	936.459	934.459	8132.88
61.5	14159.4	16225	11312.4	11365.4	11312.4	11313.8	11312.4	16279.6		61.5	7330.23	7178.63	909.963	1044.28	909.961	911.567	909.96	7314.57
61.4	13192.1	15488.5	11306	11343.8	11305.9	11307.1	11305.9	15527.6		61.4	5939.05	6307.45	890.697	988.395	890.696	891.981	890.696	6406.43
61.3	12832.4	14798.8	11300.7	11327.4	11300.7	11301.6	11300.7	14826.4		61.3	4824.89	5408.81	875.626	945.676	875.626	876.654	875.626	5479.89
61.2	12489.7	14174.2	11296.6	11315.3	11296.6	11297.4	11296.6	14193.6		61.2	3815.5	4544.91	864.365	914.049	864.365	865.185	864.364	4595.42
61.1	12211.4	13620.7	11293.5	11306.4	11293.5	11294.1	11293.5	13634.2		61.1	2959.44	3760.19	856.339	891.011	856.339	856.991	856.339	3795.52
61	12086.8	13145.3	11290.8	11299.6	11290.8	11291.3	11290.8	13154.5		61	2330.12	3080.32	850.694	874.652	850.694	851.209	850.694	3104.8
60.9	11887.9	12743.6	11288.8	11294.7	11288.8	11289.1	11288.8	12749.9		60.9	2002.7	2514.47	846.281	862.597	846.281	846.686	846.281	2531.19
60.8	11771.8	12411.4	11287.1	11291	11287.1	11287.4	11287.1	12415.6		60.8	1841.68	2059.99	842.468	853.425	842.468	842.787	842.468	2071.27
60.7	11658.7	12143.2	11285.8	11288.4	11285.8	11286.1	11285.8	12146		60.7	1670.2	1706.88	839.298	846.583	839.298	839.548	839.298	1714.42
60.6	11593	11928.3	11284.8	11286.5	11284.8	11285	11284.8	11930.2		60.6	1477.9	1440.87	836.851	841.611	836.851	837.047	836.851	1445.82
60.5	11630.1	11761.1	11283.6	11284.7	11283.6	11283.7	11283.6	11762.4		60.5	1284.26	1246.21	835.138	838.223	835.138	835.29	835.138	1249.45
60.4	11527.7	11631.9	11282.8	11283.5	11282.8	11282.9	11282.8	11632.7		60.4	1213.3	1107.27	833.689	835.658	833.689	833.807	833.689	1109.36
60.3	11487.9	11533.8	11282	11282.5	11282	11282.1	11282	11534.3		60.3	1184.4	1010.45	832.346	833.585	832.346	832.437	832.346	1011.79
60.2	11377.6	11461.2	11281.7	11282	11281.7	11281.8	11281.7	11461.5		60.2	1112.93	944.885	831.271	832.044	831.271	831.341	831.271	945.729
60.1	11488.4	11406.9	11281	11281.2	11281	11281.1	11281	11407.1		60.1	1072.63	901.291	830.346	830.819	830.346	830.401	830.346	901.818
60	11448.6	11367.9	11280.5	11280.5	11280.5	11280.5	11280.5	11368		60	995.697	873.079	829.713	830.001	829.713	829.754	829.713	873.408
59.9	11413.7	11339.8	11280	11280	11280	11280	11280	11339.9		59.9	982.504	855.078	829.128	829.3	829.128	829.159	829.128	855.282
59.8	11309.4	11320.3	11279.9	11279.9	11279.9	11279.9	11279.9	11320.4		59.8	917.616	843.991	828.789	828.89	828.789	828.813	828.789	844.116
59.7	11364.1	11306.6	11279.6	11279.6	11279.6	11279.6	11279.6	11306.6		59.7	920.166	837.157	828.439	828.498	828.439	828.457	828.439	837.234
59.6	11357.7	11297.1	11279.3	11279.4	11279.3	11279.4	11279.3	11297.1		59.6	885.687	833.113	828.219	828.253	828.219	828.233	828.219	833.161
59.5	11357	11290.6	11279.1	11279.1	11279.1	11279.1	11279.1	11290.6		59.5	880.415	830.708	828.02	828.039	828.02	828.03	828.02	830.738
59.4	11361.5	11286.2	11278.8	11278.8	11278.8	11278.8	11278.8	11286.2		59.4	872.196	829.296	827.85	827.861	827.85	827.858	827.85	829.315
59.3	11364.9	11283.2	11278.5	11278.5	11278.5	11278.5	11278.5	11283.2		59.3	869.044	828.454	827.692	827.698	827.692	827.698	827.692	828.465
59.2	11342	11281.2	11278.3	11278.3	11278.3	11278.3	11278.3	11281.2		59.2	856.348	827.975	827.583	827.586	827.583	827.587	827.583	827.982
59.1	11298.7	11280	11278.2	11278.2	11278.2	11278.2	11278.2	11280		59.1	840.602	827.73	827.533	827.535	827.533	827.536	827.533	827.735
59	11395.1	11278.9	11277.8	11277.8	11277.8	11277.8	11277.8	11278.9		59	800.749	827.528	827.431	827.432	827.431	827.433	827.431	827.532
58.9	11408.1	11278	11277.4	11277.4	11277.4	11277.4	11277.4	11278		58.9	879.738	827.278	827.231	827.231	827.231	827.232	827.231	827.28
58.8	11391.7	11277.4	11277	11277	11277	11277	11277	11277.4		58.8	901.036	826.97	826.948	826.948	826.948	826.949	826.948	826.972
58.7	11288.1	11277.2	11276.9	11276.9	11276.9	11276.9	11276.9	11277.2		58.7	843.405	826.895	826.885	826.885	826.885	826.886	826.885	826.896
58.6	11276.9	11277.1	11276.9	11276.9	11276.9	11276.9	11276.9	11277.1		58.6	797.174	826.777	826.772	826.772	826.772	826.773	826.772	826.777
58.5	11325.4	11276.8	11276.8	11276.8	11276.8	11276.8	11276.8	11276.8		58.5	803.912	826.687	826.685	826.685	826.685	826.686	826.685	826.688
58.4	11348.7	11276.6	11276.5	11276.5	11276.5	11276.5	11276.5	11276.6		58.4	808.035	826.615	826.614	826.614	826.614	826.615	826.614	826.615
58.3	11274.1	11276.5	11276.5	11276.5	11276.5	11276.5	11276.5	11276.5		58.3	860.37	826.485	826.485	826.485	826.485	826.485	826.485	826.486

## Sheet: Fig. 2c
	Ru foil	Ru0.5Ir0.5O2	C-RuO2
Photon energy / eV	Amplitude / a.u.	Amplitude / a.u.	Amplitude / a.u.
22080	0.01359	0.01122	0.00477
22080.3	0.01264	0.01261	0.00494
22080.7	0.01449	0.01277	0.00542
22081.1	0.01393	0.01332	0.0062
22081.5	0.01449	0.0131	0.00587
22081.9	0.01508	0.01372	0.00641
22082.3	0.01484	0.01273	0.00595
22082.8	0.01499	0.01303	0.00677
22083.2	0.01544	0.01272	0.00647
22083.6	0.01609	0.01269	0.00661
22084	0.01602	0.01271	0.00667
22084.3	0.01618	0.01215	0.00647
22084.7	0.01647	0.01179	0.00736
22085.1	0.01656	0.0124	0.00728
22085.5	0.0176	0.01406	0.00794
22085.9	0.0178	0.01465	0.00741
22086.3	0.01777	0.01497	0.00786
22086.7	0.01886	0.01555	0.00856
22087.1	0.01829	0.01523	0.00836
22087.5	0.01881	0.01495	0.00836
22087.9	0.01939	0.01676	0.00916
22088.3	0.01993	0.0177	0.00889
22088.7	0.02095	0.0187	0.0093
22089.1	0.0202	0.01914	0.0094
22089.4	0.02075	0.01787	0.00967
22089.8	0.0212	0.01829	0.00936
22090.2	0.02157	0.01812	0.00979
22090.5	0.0224	0.01838	0.01039
22090.9	0.02257	0.01943	0.01182
22091.2	0.02398	0.01921	0.01086
22091.6	0.02404	0.02	0.01112
22092	0.02432	0.0203	0.01112
22092.3	0.02501	0.02129	0.01185
22092.7	0.02469	0.02181	0.01245
22093	0.02523	0.02142	0.01304
22093.4	0.02678	0.02154	0.01291
22093.8	0.02747	0.02068	0.01316
22094.1	0.02741	0.02085	0.01302
22094.4	0.02781	0.02103	0.01394
22094.7	0.02879	0.02326	0.01429
22095.1	0.02929	0.02481	0.01405
22095.4	0.02997	0.02535	0.01456
22095.7	0.03031	0.02555	0.01534
22096	0.03171	0.02621	0.01555
22096.3	0.03259	0.02586	0.01591
22096.6	0.03244	0.02544	0.01608
22096.9	0.03358	0.02558	0.01601
22097.2	0.03527	0.02621	0.01715
22097.5	0.03507	0.02694	0.01771
22097.7	0.03615	0.02776	0.01757
22098.1	0.03784	0.02868	0.01787
22098.4	0.03753	0.02895	0.01862
22098.7	0.03912	0.02893	0.01892
22099	0.04015	0.02926	0.01953
22099.3	0.04115	0.03006	0.02062
22099.6	0.04294	0.0302	0.0202
22100	0.04279	0.0306	0.02059
22100.3	0.04422	0.03154	0.02195
22100.6	0.0466	0.03297	0.02263
22100.9	0.04631	0.03471	0.02268
22101.2	0.04799	0.03603	0.02308
22101.6	0.04988	0.03671	0.02381
22101.9	0.0521	0.03739	0.02405
22102.3	0.05334	0.03857	0.02473
22102.6	0.05495	0.03929	0.02596
22103	0.05719	0.03964	0.02633
22103.4	0.05883	0.04232	0.02778
22103.8	0.06083	0.04463	0.0284
22104.3	0.06299	0.0466	0.02889
22104.7	0.06514	0.04828	0.03031
22105.1	0.06847	0.05017	0.03058
22105.5	0.07037	0.05138	0.03235
22105.9	0.07293	0.05163	0.03245
22106.3	0.07681	0.05305	0.03395
22106.7	0.07963	0.0546	0.03496
22107	0.08431	0.05715	0.03678
22107.4	0.08833	0.06072	0.03833
22107.8	0.09211	0.06397	0.03886
22108.2	0.09648	0.06732	0.03954
22108.6	0.1024	0.07045	0.04174
22109	0.10739	0.0741	0.0431
22109.4	0.11401	0.0791	0.04526
22109.8	0.12117	0.08423	0.04695
22110.2	0.12986	0.09255	0.0488
22110.6	0.1381	0.09905	0.0511
22111	0.14736	0.10614	0.05376
22111.4	0.15884	0.11453	0.05592
22111.8	0.17038	0.12564	0.05933
22112.2	0.1832	0.13804	0.06228
22112.5	0.19727	0.14886	0.06555
22112.9	0.2129	0.16	0.06991
22113.2	0.22782	0.17364	0.0737
22113.6	0.24562	0.1877	0.07723
22114	0.26278	0.19854	0.08332
22114.3	0.2805	0.21019	0.08691
22114.7	0.29898	0.22088	0.09208
22115.1	0.31872	0.23075	0.09785
22115.4	0.33697	0.24361	0.10402
22115.8	0.35608	0.25553	0.11182
22116.1	0.37461	0.26456	0.1174
22116.5	0.39473	0.27623	0.12511
22116.8	0.41209	0.28615	0.13203
22117.1	0.43164	0.2962	0.13924
22117.4	0.44801	0.30491	0.14611
22117.8	0.46572	0.31537	0.15365
22118	0.48138	0.32312	0.15946
22118.3	0.49707	0.33031	0.16568
22118.6	0.51152	0.33892	0.17178
22118.9	0.52553	0.35015	0.17805
22119.2	0.53896	0.35922	0.18388
22119.5	0.55242	0.36838	0.19013
22119.8	0.56421	0.37968	0.198
22120.1	0.57677	0.38936	0.20497
22120.4	0.58884	0.40073	0.21373
22120.7	0.60131	0.41266	0.22328
22121.1	0.61333	0.42818	0.23339
22121.4	0.6266	0.43967	0.24251
22121.7	0.64178	0.45467	0.2561
22122	0.6553	0.46826	0.26848
22122.3	0.66996	0.48256	0.2834
22122.6	0.68647	0.50099	0.30145
22122.9	0.70386	0.52132	0.31595
22123.3	0.72076	0.53933	0.33151
22123.6	0.7395	0.55949	0.34861
22123.9	0.75777	0.58027	0.36758
22124.3	0.77694	0.60299	0.38766
22124.7	0.7944	0.62714	0.40874
22125.1	0.81441	0.64774	0.43042
22125.5	0.83349	0.6743	0.454
22125.9	0.85058	0.70263	0.47888
22126.3	0.86781	0.72774	0.50482
22126.7	0.88602	0.75393	0.53205
22127.1	0.90081	0.78297	0.55827
22127.5	0.91469	0.81034	0.58864
22127.9	0.92989	0.83759	0.61894
22128.3	0.94325	0.86	0.64899
22128.7	0.95499	0.88186	0.67644
22129.1	0.96671	0.90808	0.70965
22129.5	0.97656	0.92691	0.73463
22129.8	0.98471	0.94847	0.76139
22130.2	0.9937	0.96497	0.79397
22130.6	0.99992	0.9838	0.82171
22131	1.00603	0.99942	0.85433
22131.4	1.01095	1.01259	0.88571
22131.8	1.01356	1.02762	0.91886
22132.2	1.01532	1.04263	0.94948
22132.7	1.01616	1.05301	0.98104
22133	1.01697	1.06101	1.0115
22133.4	1.01553	1.06767	1.04365
22133.8	1.01261	1.07359	1.07043
22134.2	1.00888	1.07852	1.09624
22134.6	1.00465	1.08224	1.11964
22134.9	0.99953	1.08352	1.14173
22135.3	0.99408	1.08384	1.15789
22135.6	0.98812	1.08423	1.17692
22136	0.98289	1.0838	1.19018
22136.4	0.97615	1.08284	1.20377
22136.7	0.96953	1.08176	1.2135
22137.1	0.96388	1.07995	1.22096
22137.4	0.95859	1.07733	1.2284
22137.8	0.95388	1.07624	1.23338
22138.1	0.94932	1.07423	1.23528
22138.5	0.94393	1.07264	1.23944
22138.8	0.94084	1.06985	1.23858
22139.2	0.93914	1.06827	1.23747
22139.5	0.93679	1.06701	1.2366
22139.8	0.93455	1.06584	1.23385
22140.1	0.93462	1.06495	1.23139
22140.4	0.93415	1.06453	1.22749
22140.7	0.93434	1.06517	1.22427
22141	0.93453	1.06549	1.222
22141.3	0.93469	1.06571	1.21912
22141.6	0.93535	1.06614	1.21571
22141.9	0.93653	1.0666	1.21263
22142.2	0.93724	1.06702	1.21241
22142.5	0.93873	1.06732	1.21048
22142.8	0.93894	1.06728	1.20854
22143.1	0.94089	1.06676	1.20704
22143.4	0.94243	1.06659	1.20741
22143.7	0.94347	1.06697	1.20799
22144.1	0.94542	1.06767	1.20745
22144.4	0.94726	1.06828	1.20958
22144.7	0.94939	1.06859	1.21036
22145	0.95046	1.06897	1.21298
22145.3	0.95238	1.06906	1.2141
22145.7	0.95481	1.06838	1.21652
22146	0.95932	1.06766	1.21844
22146.3	0.96131	1.06751	1.21965
22146.7	0.96641	1.06795	1.22172
22147.1	0.97073	1.06774	1.22419
22147.5	0.97555	1.06789	1.22363
22147.9	0.98063	1.06755	1.22652
22148.3	0.98687	1.06616	1.22679
22148.7	0.99255	1.0636	1.22691
22149.1	0.99887	1.06292	1.22614
22149.5	1.00463	1.06123	1.2233
22150	1.0123	1.05934	1.2201
22150.4	1.01889	1.05745	1.21475
22150.7	1.02532	1.05633	1.20924
22151.1	1.03382	1.05375	1.20152
22151.5	1.0409	1.05169	1.19438
22151.9	1.04711	1.05006	1.18644
22152.3	1.05501	1.04796	1.17601
22152.7	1.06228	1.04538	1.16515
22153.1	1.0686	1.04278	1.15376
22153.5	1.07409	1.04022	1.14043
22153.9	1.0815	1.03743	1.12502
22154.3	1.08739	1.03503	1.11237
22154.7	1.09207	1.03122	1.09829
22155.1	1.09693	1.02646	1.08234
22155.5	1.10224	1.02318	1.06892
22155.9	1.10572	1.01954	1.0544
22156.3	1.10844	1.01444	1.04182
22156.6	1.11155	1.01289	1.02751
22157	1.11347	1.00994	1.01493
22157.4	1.11514	1.00818	1.00375
22157.7	1.11531	1.00615	0.9943
22158.1	1.11449	1.00326	0.98508
22158.4	1.11336	1.00041	0.97611
22158.8	1.11139	0.99655	0.96759
22159.2	1.10926	0.99266	0.96023
22159.5	1.10516	0.98962	0.95399
22159.9	1.10136	0.98574	0.94864
22160.2	1.0969	0.98119	0.94437
22160.6	1.09243	0.9775	0.93867
22160.9	1.08648	0.97412	0.93431
22161.3	1.08096	0.97042	0.9315
22161.6	1.07403	0.96594	0.92941
22161.9	1.06728	0.96343	0.92839
22162.2	1.06085	0.96086	0.92643
22162.5	1.05313	0.95808	0.92533
22162.8	1.04622	0.95543	0.9256
22163.1	1.04	0.95398	0.92399
22163.4	1.03249	0.95273	0.92336
22163.7	1.02672	0.95141	0.92275
22164	1.01841	0.94969	0.92277
22164.3	1.01251	0.94746	0.92255
22164.6	1.00573	0.94651	0.92166
22164.9	1.00094	0.94576	0.92161
22165.2	0.99519	0.94484	0.92132
22165.6	0.98997	0.94355	0.91984
22165.9	0.98503	0.94185	0.91901
22166.2	0.98143	0.94137	0.9182
22166.5	0.97769	0.94095	0.91767
22166.8	0.97342	0.9396	0.91654
22167.2	0.9722	0.93852	0.91642
22167.5	0.96788	0.93894	0.9141
22167.8	0.96565	0.93899	0.9139
22168.1	0.96485	0.9386	0.91199
22168.5	0.96285	0.93853	0.91249
22168.9	0.9616	0.93894	0.91206
22169.2	0.96111	0.93909	0.91071
22169.6	0.96065	0.9382	0.90974
22170	0.96065	0.93815	0.90969
22170.4	0.96061	0.93823	0.909
22170.9	0.96059	0.93804	0.90886
22171.3	0.96058	0.9377	0.9089
22171.7	0.96236	0.93742	0.90881
22172.1	0.96167	0.93724	0.90993
22172.5	0.96382	0.93715	0.91028
22172.9	0.96465	0.93731	0.91123
22173.3	0.9653	0.93752	0.91359
22173.7	0.96684	0.93822	0.9144
22174.1	0.9671	0.93895	0.91553
22174.5	0.96834	0.93972	0.91736
22174.9	0.96968	0.94052	0.91887
22175.3	0.97127	0.94082	0.92028
22175.7	0.97156	0.94242	0.9221
22176.1	0.97251	0.94381	0.92429
22176.5	0.9747	0.94396	0.92635
22176.9	0.9755	0.94537	0.92807
22177.3	0.9767	0.94623	0.93005
22177.7	0.97716	0.94497	0.93219
22178.1	0.97739	0.9471	0.93446
22178.5	0.97805	0.94753	0.93692
22178.9	0.97932	0.94673	0.9374
22179.2	0.97956	0.94874	0.93748
22179.6	0.97935	0.94867	0.93814
22179.9	0.97984	0.94937	0.93912
22180.3	0.98035	0.95023	0.94017
22180.7	0.97993	0.95134	0.94159

## Sheet: Fig. 2d
	Ir foil	Ru0.5Ir0.5O2	C-IrO2
Photon energy / eV	Amplitude / a.u.	Amplitude / a.u.	Amplitude / a.u.
11180.3	0.01387	0.01108	0.01097
11180.7	0.01469	0.01185	0.0113
11181.1	0.01544	0.01209	0.01165
11181.5	0.01475	0.01243	0.01199
11181.9	0.01604	0.01263	0.01231
11182.3	0.01681	0.0125	0.01262
11182.6	0.01634	0.01337	0.01292
11182.9	0.01685	0.01406	0.01321
11183.3	0.0171	0.01368	0.01347
11183.6	0.01784	0.01425	0.01373
11183.9	0.01842	0.01461	0.014
11184.2	0.01894	0.01519	0.01428
11184.5	0.01845	0.01538	0.01456
11184.9	0.0193	0.01617	0.01487
11185.3	0.0205	0.01601	0.01562
11185.7	0.02058	0.01691	0.01651
11186.1	0.02119	0.01716	0.01736
11186.5	0.02219	0.01777	0.01823
11186.9	0.02227	0.01857	0.01911
11187.3	0.02354	0.01947	0.01993
11187.6	0.02395	0.01953	0.02073
11188	0.0232	0.01983	0.0215
11188.3	0.02525	0.02017	0.02224
11188.6	0.02602	0.02085	0.02292
11188.9	0.0254	0.02165	0.02358
11189.3	0.02713	0.0223	0.02425
11189.6	0.02648	0.02256	0.02496
11189.9	0.02828	0.02356	0.02567
11190.3	0.02886	0.02396	0.02645
11190.7	0.03041	0.02519	0.02731
11191.1	0.03064	0.02643	0.02819
11191.5	0.03199	0.0267	0.02905
11191.9	0.03291	0.02741	0.02993
11192.3	0.03246	0.02858	0.0308
11192.6	0.03417	0.02924	0.03164
11193	0.03445	0.03016	0.03242
11193.4	0.03623	0.03099	0.03319
11193.7	0.03758	0.0324	0.03393
11194	0.0385	0.0326	0.03462
11194.3	0.03912	0.03404	0.03527
11194.6	0.04128	0.03527	0.03594
11194.9	0.04196	0.03632	0.03665
11195.3	0.0434	0.03718	0.03773
11195.6	0.04497	0.03881	0.03903
11196	0.0469	0.04045	0.0407
11196.4	0.04844	0.04117	0.04246
11196.8	0.05018	0.04251	0.04422
11197.2	0.05155	0.04385	0.04607
11197.6	0.05302	0.0451	0.04799
11198	0.05409	0.04751	0.04985
11198.4	0.05665	0.04984	0.05198
11198.7	0.05909	0.05091	0.05404
11199.1	0.0612	0.05248	0.05609
11199.4	0.06237	0.05493	0.05819
11199.7	0.06623	0.05704	0.06024
11200	0.0681	0.05895	0.06239
11200.3	0.07031	0.06146	0.06465
11200.7	0.0732	0.06357	0.0672
11201	0.07559	0.06695	0.07009
11201.4	0.07902	0.06979	0.07332
11201.8	0.08195	0.07193	0.07714
11202.2	0.08639	0.07544	0.0812
11202.6	0.0901	0.07867	0.0852
11203	0.09371	0.08291	0.08985
11203.4	0.09847	0.08594	0.0947
11203.8	0.1024	0.09024	0.09927
11204.1	0.10689	0.09445	0.10432
11204.5	0.11297	0.09936	0.10986
11204.8	0.11876	0.1034	0.11508
11205.1	0.12387	0.10793	0.12005
11205.4	0.13042	0.11323	0.12579
11205.7	0.13751	0.12012	0.13221
11206.1	0.14522	0.1262	0.13862
11206.4	0.15374	0.1337	0.14598
11206.8	0.16229	0.14187	0.15618
11207.2	0.17174	0.15081	0.16736
11207.6	0.18234	0.15982	0.17906
11208	0.19437	0.16999	0.19265
11208.4	0.20641	0.18039	0.20744
11208.8	0.22159	0.19179	0.22251
11209.2	0.23566	0.20473	0.24115
11209.5	0.25391	0.21827	0.25956
11209.9	0.27372	0.23433	0.27779
11210.2	0.29401	0.25046	0.3001
11210.5	0.31779	0.2686	0.32264
11210.8	0.34569	0.29064	0.34517
11211.1	0.37549	0.31534	0.37051
11211.5	0.41028	0.34395	0.40441
11211.8	0.45031	0.37456	0.44096
11212.2	0.49372	0.41308	0.48301
11212.6	0.54386	0.45444	0.54215
11213	0.60248	0.50208	0.61321
11213.4	0.669	0.55559	0.68131
11213.8	0.74352	0.61666	0.7749
11214.2	0.82918	0.68815	0.8829
11214.6	0.92487	0.7698	0.98393
11214.9	1.02817	0.86223	1.10657
11215.3	1.14137	0.97459	1.24864
11215.6	1.25699	1.10068	1.38387
11215.9	1.37087	1.24379	1.50763
11216.2	1.47687	1.41912	1.6541
11216.5	1.57083	1.6316	1.80989
11216.9	1.63931	1.86039	1.9656
11217.2	1.68296	2.11481	2.12344
11217.6	1.70065	2.40212	2.28442
11218	1.69544	2.67092	2.45958
11218.4	1.67192	2.88464	2.60648
11218.8	1.63636	3.03525	2.6626
11219.2	1.59155	3.09232	2.70866
11219.6	1.54373	3.05002	2.72173
11220	1.49559	2.92513	2.63371
11220.3	1.44631	2.73452	2.53672
11220.7	1.40138	2.51703	2.44285
11221	1.35696	2.29686	2.31363
11221.3	1.31956	2.08914	2.18848
11221.6	1.28238	1.88495	2.06494
11222	1.25055	1.69899	1.9395
11222.3	1.22283	1.5418	1.82515
11222.6	1.19845	1.4055	1.70741
11223	1.17724	1.28927	1.58023
11223.4	1.15867	1.19255	1.46277
11223.8	1.1432	1.11723	1.35804
11224.2	1.1292	1.05675	1.25777
11224.6	1.11516	1.00396	1.18162
11225	1.10412	0.96161	1.11774
11225.4	1.09317	0.92816	1.05741
11225.7	1.08474	0.90061	1.01633
11226.1	1.0758	0.87866	0.98415
11226.4	1.06775	0.85967	0.95289
11226.7	1.06115	0.84641	0.92692
11227	1.05649	0.83398	0.91296
11227.4	1.05308	0.82341	0.89822
11227.7	1.05135	0.81529	0.88321
11228	1.05088	0.80883	0.87141
11228.4	1.05089	0.80462	0.86366
11228.8	1.05443	0.80064	0.85492
11229.2	1.05641	0.80023	0.84736
11229.6	1.06036	0.80118	0.84379
11230	1.06559	0.8023	0.84019
11230.4	1.07138	0.80632	0.83712
11230.8	1.07648	0.81204	0.83546
11231.1	1.08189	0.81873	0.83396
11231.5	1.08479	0.8254	0.83256
11231.8	1.08828	0.83212	0.83161
11232.2	1.08854	0.83942	0.83071
11232.5	1.08748	0.84615	0.82988
11232.8	1.08416	0.85374	0.82887
11233.1	1.07806	0.86022	0.82762
11233.4	1.07039	0.86665	0.82637
11233.8	1.06162	0.87205	0.82508
11234.2	1.05025	0.87689	0.82401
11234.6	1.03985	0.88169	0.82302
11235	1.02923	0.88424	0.82212
11235.4	1.01909	0.88742	0.8223
11235.8	1.00984	0.89015	0.82266
11236.2	1.00114	0.89244	0.823
11236.6	0.99376	0.89415	0.82479
11236.9	0.98859	0.89573	0.82664
11237.3	0.98476	0.89575	0.82849
11237.6	0.98117	0.89622	0.83055
11237.9	0.97947	0.89531	0.83276
11238.2	0.97731	0.89438	0.83507
11238.5	0.97503	0.89314	0.8375
11238.9	0.97298	0.89107	0.84021
11239.2	0.97208	0.8893	0.84318
11239.6	0.97214	0.88579	0.84652
11240	0.97198	0.88386	0.85066
11240.4	0.97427	0.88089	0.85509
11240.8	0.97519	0.87725	0.85947
11241.2	0.97791	0.87445	0.86471
11241.6	0.98182	0.87172	0.87009
11242	0.98559	0.86856	0.87516
11242.3	0.99063	0.8658	0.87982
11242.7	0.99532	0.86289	0.88421
11243	1.00025	0.86162	0.88833
11243.3	1.00456	0.85976	0.89218
11243.6	1.01062	0.85871	0.89604
11244	1.01596	0.8576	0.90006
11244.3	1.02045	0.85656	0.90249
11244.6	1.02562	0.85598	0.9042
11245	1.03009	0.85592	0.90614
11245.4	1.03264	0.85622	0.9082
11245.8	1.03481	0.85819	0.91021
11246.2	1.03692	0.85897	0.91168
11246.6	1.0367	0.86119	0.91248
11247	1.03665	0.86311	0.91325
11247.4	1.03425	0.86513	0.91397
11247.8	1.03193	0.86761	0.91467
11248.1	1.02824	0.87019	0.91584
11248.5	1.02399	0.87291	0.91773
11248.8	1.02076	0.87593	0.91954
11249.1	1.01577	0.88033	0.92136
11249.4	1.01124	0.88399	0.92327
11249.7	1.00661	0.88856	0.92518
11250.1	1.0028	0.89386	0.92751
11250.4	0.99943	0.89978	0.9311
11250.8	0.99589	0.90511	0.93517
11251.3	0.99283	0.91133	0.93919
11251.6	0.98903	0.91825	0.94309
11252.1	0.98568	0.92514	0.9474
11252.5	0.98353	0.9325	0.95233
11252.8	0.98144	0.93975	0.95704
11253.2	0.97849	0.9474	0.96157
11253.6	0.9781	0.95594	0.96601
11253.9	0.97643	0.96383	0.97024
11254.2	0.97505	0.97238	0.97413
11254.5	0.97417	0.9812	0.97805
11254.8	0.97338	0.9901	0.98209
11255.2	0.97256	0.9992	0.98623
11255.5	0.97056	1.00986	0.99047
11255.9	0.96979	1.01962	0.99514
11256.3	0.96952	1.02975	1.00037
11256.7	0.96862	1.03998	1.0056
11257.1	0.96748	1.04894	1.01076
11257.5	0.9656	1.05942	1.016
11257.9	0.96414	1.0688	1.02124
11258.3	0.96208	1.07734	1.02662
11258.6	0.96128	1.08663	1.03198
11259	0.95855	1.0954	1.03717
11259.3	0.95625	1.10506	1.04214
11259.7	0.95469	1.113	1.04677
11260	0.95323	1.12121	1.05127
11260.3	0.95167	1.12966	1.05606
11260.6	0.94996	1.1373	1.06102
11260.9	0.94986	1.14457	1.06615
11261.3	0.94902	1.15199	1.07171
11261.7	0.94994	1.1586	1.07786
11262.1	0.94948	1.16403	1.08378
11262.5	0.9512	1.16851	1.08926
11262.9	0.95134	1.17367	1.09479
11263.3	0.9531	1.17683	1.1004
11263.7	0.95507	1.17857	1.1057
11264.1	0.95705	1.18146	1.10985
11264.5	0.95982	1.18272	1.1129
11264.8	0.96181	1.18328	1.11581
11265.1	0.96494	1.18269	1.11846
11265.4	0.96676	1.18228	1.12095
11265.7	0.96992	1.18107	1.12353
11266.1	0.97291	1.17799	1.12531
11266.4	0.97488	1.17463	1.12588
11266.7	0.97743	1.17036	1.12649
11267.1	0.98096	1.16551	1.12715
11267.6	0.98275	1.16064	1.1278
11268	0.98541	1.15502	1.12805
11268.4	0.98784	1.14909	1.12582
11268.8	0.99044	1.14144	1.12355
11269.2	0.99201	1.13517	1.12135
11269.5	0.99526	1.12751	1.11925
11269.9	0.99734	1.1201	1.11713
11270.2	0.9995	1.11173	1.1135
11270.6	1.00231	1.10502	1.11008
11270.9	1.00455	1.09673	1.10686
11271.2	1.00554	1.08881	1.10351
11271.5	1.00793	1.07984	1.1001
11271.8	1.00963	1.0718	1.09656
11272.2	1.01098	1.06275	1.09228
11272.6	1.0117	1.05467	1.08715
11273	1.01281	1.04673	1.08181
11273.4	1.01384	1.03909	1.07659
11273.8	1.01424	1.03158	1.07137
11274.2	1.01513	1.02412	1.06595
11274.6	1.01485	1.0185	1.06071
11275	1.0147	1.01198	1.05584
11275.3	1.01507	1.00569	1.05109
11275.7	1.01522	1.00017	1.04652
11276	1.01493	0.99488	1.04223
11276.3	1.01411	0.99112	1.03832
11276.7	1.01333	0.98564	1.03448
11277	1.01279	0.98075	1.03044
11277.3	1.01109	0.97667	1.02638
11277.7	1.01106	0.97324	1.02235
11278	1.00966	0.96967	1.01788
11278.5	1.00974	0.96628	1.01315
11278.9	1.00896	0.96352	1.00884
11279.3	1.00851	0.96118	1.00448
11279.7	1.00707	0.95935	1.00048
11280.1	1.00644	0.957	0.99684
11280.5	1.00624	0.95513	0.99334
11280.8	1.00531	0.95382	0.99025
11281.2	1.00415	0.95255	0.98728
11281.5	1.00289	0.95153	0.98444
11281.8	1.00188	0.95013	0.98209
11282.1	1.00117	0.94968	0.97987
11282.5	1.00019	0.94816	0.97758
11282.8	0.99993	0.94822	0.97522
11283.1	0.99979	0.9468	0.97291
11283.5	0.99849	0.9463	0.97031
11283.9	0.99757	0.94668	0.96751
11284.3	0.99773	0.94517	0.9651
11284.7	0.99748	0.94519	0.96275
11285.1	0.99682	0.94447	0.96035
11285.6	0.99679	0.94446	0.95805
11285.9	0.99628	0.9443	0.95592
11286.3	0.9964	0.94413	0.95397
11286.7	0.99658	0.94431	0.95211
11287	0.99664	0.94291	0.95038
11287.3	0.99688	0.94353	0.94876
11287.6	0.99608	0.94318	0.94736
11287.9	0.99628	0.94188	0.9459
11288.3	0.99491	0.94215	0.94443
11288.6	0.99559	0.94086	0.94295
11289	0.99474	0.94087	0.94137
11289.4	0.99522	0.94027	0.93963
11289.8	0.99384	0.93998	0.93804
11290.2	0.99297	0.93929	0.93671
11290.6	0.99387	0.93973	0.93532
11291	0.9923	0.93872	0.93404
11291.4	0.99113	0.93827	0.93291
11291.8	0.99111	0.93781	0.93185
11292.1	0.99023	0.93717	0.93086
11292.5	0.98894	0.93629	0.93007
11292.8	0.9876	0.93671	0.92933
11293.1	0.9858	0.93633	0.9286
11293.4	0.98543	0.9349	0.9281
11293.8	0.98406	0.9346	0.92767
11294.1	0.9836	0.93374	0.92723
11294.5	0.98165	0.93352	0.92674
11294.9	0.97989	0.93378	0.92639
11295.3	0.97791	0.93317	0.92603
11295.7	0.97729	0.93274	0.92574
11296.1	0.97605	0.93305	0.92569
11296.5	0.97511	0.93296	0.92565
11296.9	0.97262	0.93196	0.92561
11297.3	0.97147	0.93273	0.92582
11297.6	0.97007	0.93258	0.92603
11298	0.96839	0.93197	0.92622
11298.3	0.96673	0.933	0.92649
11298.6	0.96599	0.93212	0.92684
11298.9	0.96445	0.93248	0.9272
11299.3	0.96387	0.93193	0.92756
11299.6	0.96179	0.93236	0.92809
11300	0.96134	0.93275	0.92879
11300.4	0.95943	0.93308	0.92957
11300.8	0.95988	0.93323	0.9304
11301.2	0.95779	0.93388	0.93126
11301.6	0.95781	0.93488	0.93214
11302	0.9556	0.93456	0.93306
11302.4	0.95541	0.93505	0.93402
11302.8	0.95406	0.9353	0.93495
11303.1	0.95364	0.9364	0.93585
11303.5	0.95293	0.93704	0.93673
11303.8	0.95234	0.93716	0.93754
11304.1	0.95126	0.93749	0.93831
11304.4	0.9501	0.93781	0.93912
11304.8	0.95014	0.93901	0.93995
11305.1	0.94991	0.93986	0.94082
11305.5	0.94937	0.94036	0.94174
11305.9	0.94928	0.94105	0.94278
11306.3	0.94949	0.94233	0.94388
11306.7	0.94916	0.94254	0.94493
11307.1	0.94892	0.94364	0.94602
11307.5	0.94885	0.94449	0.94721
11307.9	0.95054	0.9457	0.94833
11308.3	0.95004	0.94641	0.9494
11308.6	0.95138	0.9474	0.95044
11309	0.95177	0.94857	0.95143
11309.3	0.95358	0.94925	0.95235
11309.6	0.95303	0.95026	0.95322
11310	0.95534	0.95132	0.9541
11310.3	0.95697	0.95218	0.95501
11310.6	0.9574	0.953	0.95593
11311	0.95937	0.95394	0.9569
11311.4	0.96098	0.95557	0.958
11311.8	0.96305	0.95713	0.95913
11312.2	0.96398	0.95766	0.9602
11312.6	0.96646	0.95973	0.9613
11313	0.96639	0.96087	0.9624
11313.4	0.96852	0.96231	0.96344
11313.8	0.97105	0.9628	0.96441
11314.2	0.97262	0.96489	0.96531
11314.5	0.97405	0.96593	0.96619
11314.8	0.9747	0.9665	0.967
11315.2	0.97617	0.96781	0.96776
11315.5	0.97883	0.96954	0.96853
11315.8	0.97837	0.97147	0.96934
11316.1	0.98078	0.97184	0.97015
11316.5	0.98238	0.97343	0.97102
11316.9	0.98397	0.9746	0.97212
11317.3	0.98328	0.97672	0.9733
11317.7	0.98572	0.97828	0.97443
11318.1	0.98635	0.9794	0.97555
11318.5	0.98691	0.98131	0.97674
11318.9	0.98851	0.98208	0.97786
11319.3	0.98894	0.98371	0.97892
11319.7	0.98904	0.98514	0.97993
11320	0.99012	0.98718	0.98092

## Sheet: Fig. 2e
	Ru foil	Ru0.5Ir0.5O2	C-RuO2
R / Å	Amplitude / a.u.	Amplitude / a.u.	Amplitude / a.u.
0	0.32982	0.19638	0.07264
0.03068	0.31817	0.19045	0.0737
0.06136	0.29083	0.17334	0.0804
0.09204	0.26829	0.14727	0.09711
0.12272	0.27034	0.11683	0.12041
0.1534	0.29374	0.09144	0.14147
0.18408	0.31627	0.08699	0.15161
0.21476	0.32002	0.1087	0.14485
0.24544	0.30197	0.14242	0.11934
0.27612	0.27555	0.17593	0.08033
0.3068	0.2654	0.20283	0.05653
0.33748	0.28491	0.21957	0.09272
0.36816	0.31835	0.22434	0.14863
0.39884	0.34036	0.21681	0.19382
0.42951	0.33694	0.19821	0.21461
0.46019	0.31174	0.17178	0.20276
0.49087	0.28734	0.14378	0.15483
0.52155	0.29422	0.1247	0.07294
0.55223	0.33697	0.12562	0.04112
0.58291	0.38885	0.14575	0.16597
0.61359	0.42483	0.17291	0.29456
0.64427	0.43888	0.19555	0.41018
0.67495	0.44662	0.20577	0.49887
0.70563	0.47666	0.19821	0.55069
0.73631	0.54347	0.16938	0.56238
0.76699	0.62947	0.11764	0.54014
0.79767	0.70085	0.04685	0.50272
0.82835	0.72817	0.06971	0.48185
0.85903	0.69578	0.18729	0.50844
0.88971	0.606	0.32543	0.58576
0.92039	0.48365	0.47697	0.69053
0.95107	0.38428	0.63612	0.79853
0.98175	0.37712	0.79698	0.89758
1.01243	0.44766	0.95383	0.98837
1.04311	0.51562	1.10164	1.08034
1.07379	0.52968	1.23668	1.18407
1.10447	0.47227	1.35713	1.30269
1.13515	0.34861	1.46361	1.42789
1.16583	0.18229	1.5596	1.54303
1.1965	0.06864	1.65133	1.63104
1.22718	0.20347	1.74715	1.68337
1.25786	0.32723	1.85595	1.70834
1.28854	0.39025	1.98508	1.7368
1.31922	0.38703	2.13822	1.8182
1.3499	0.3326	2.31417	1.99791
1.38058	0.26525	2.50689	2.28673
1.41126	0.24099	2.70656	2.65434
1.44194	0.27265	2.90109	3.04811
1.47262	0.31068	3.07753	3.41241
1.5033	0.32677	3.22334	3.69859
1.53398	0.34288	3.32725	3.86954
1.56466	0.41133	3.38006	3.90191
1.59534	0.54383	3.37516	3.78718
1.62602	0.69602	3.30891	3.53154
1.6567	0.81563	3.18097	3.15452
1.68738	0.86635	2.99443	2.68642
1.71806	0.84077	2.75589	2.16492
1.74874	0.78096	2.47552	1.63113
1.77942	0.79664	2.16717	1.12606
1.8101	0.9854	1.84879	0.68914
1.84078	1.30653	1.54331	0.36633
1.87146	1.65911	1.27974	0.24152
1.90214	1.96531	1.09155	0.29026
1.93282	2.18169	1.00379	0.3329
1.9635	2.30354	1.00944	0.32088
1.99418	2.37404	1.0683	0.26603
2.02485	2.49063	1.13555	0.19909
2.05553	2.78378	1.18047	0.1641
2.08621	3.3526	1.18745	0.18338
2.11689	4.21961	1.15266	0.22301
2.14757	5.35397	1.08221	0.25613
2.17825	6.7047	0.99255	0.28266
2.20893	8.20726	0.9122	0.31445
2.23961	9.77803	0.87976	0.35801
2.27029	11.3116	0.92728	0.40425
2.30097	12.6858	1.05628	0.43291
2.33165	13.7736	1.24059	0.42189
2.36233	14.4588	1.44881	0.35328
2.39301	14.6533	1.65589	0.21837
2.42369	14.3104	1.8441	0.08222
2.45437	13.4344	2.00149	0.31149
2.48505	12.0817	2.12073	0.65235
2.51573	10.3568	2.19825	1.03771
2.54641	8.39961	2.23378	1.44103
2.57709	6.3703	2.22979	1.83474
2.60777	4.43169	2.19092	2.19049
2.63845	2.73732	2.12327	2.48084
2.66913	1.44422	2.03362	2.681
2.69981	0.81829	1.9286	2.7704
2.73049	0.91303	1.81378	2.73391
2.76117	1.04534	1.69309	2.56277
2.79184	0.96851	1.56846	2.25534
2.82252	0.71003	1.43993	1.8177
2.8532	0.35496	1.30626	1.26509
2.88388	0.13213	1.16581	0.63332
2.91456	0.41289	1.01776	0.31501
2.94524	0.65596	0.86326	0.98901
2.97592	0.79433	0.70712	1.77461
3.0066	0.82991	0.5606	2.55353
3.03728	0.78405	0.44698	3.28685
3.06796	0.68612	0.40299	3.94431
3.09864	0.56346	0.44641	4.5016
3.12932	0.43349	0.54585	4.94081
3.16	0.30075	0.66125	5.25089
3.19068	0.15984	0.76833	5.42753
3.22136	0.01812	0.85375	5.4726
3.25204	0.19325	0.90987	5.39307
3.28272	0.42494	0.93259	5.19979
3.3134	0.7057	0.92048	4.9063
3.34408	1.03538	0.87444	4.52786
3.37476	1.4028	0.79759	4.08102
3.40544	1.78451	0.69531	3.58356
3.43612	2.1472	0.57573	3.05474
3.4668	2.453	0.45161	2.51586
3.49748	2.66629	0.34577	1.99099
3.52816	2.76037	0.29834	1.50831
3.55884	2.72277	0.33747	1.10273
3.58952	2.55791	0.43252	0.81814
3.62019	2.28675	0.54277	0.68841
3.65087	1.94342	0.64691	0.67918
3.68155	1.56958	0.73478	0.701
3.71223	1.20776	0.80132	0.69133
3.74291	0.89563	0.84425	0.63012
3.77359	0.66329	0.86315	0.52691
3.80427	0.53248	0.85903	0.42116
3.83495	0.50561	0.834	0.39169
3.86563	0.55072	0.791	0.48747
3.89631	0.62094	0.73357	0.65115
3.92699	0.67804	0.66563	0.81931
3.95767	0.69641	0.59138	0.95806
3.98835	0.66687	0.51516	1.05021
4.01903	0.60856	0.44147	1.08863

## Sheet: Fig. 2f
	Ir foil	Ru0.5Ir0.5O2	C-IrO2
R / Å	Amplitude / a.u.	Amplitude / a.u.	Amplitude / a.u.
0	0.28039	0.09057	1.15406
0.03068	0.27788	0.1107	1.09065
0.06136	0.27297	0.14497	0.90672
0.09204	0.27147	0.16505	0.62078
0.12272	0.27713	0.16154	0.26332
0.1534	0.28759	0.1392	0.15053
0.18408	0.29632	0.11822	0.53901
0.21476	0.29804	0.12551	0.88976
0.24544	0.29264	0.15522	1.15951
0.27612	0.28569	0.17909	1.31693
0.3068	0.28475	0.18019	1.34108
0.33748	0.2928	0.15669	1.22355
0.36816	0.30502	0.12421	0.9702
0.39884	0.31316	0.11838	0.60496
0.42951	0.31232	0.14958	0.22904
0.46019	0.30463	0.18025	0.47611
0.49087	0.29826	0.18071	0.98463
0.52155	0.30111	0.13952	1.4742
0.55223	0.31235	0.07167	1.88813
0.58291	0.3219	0.11117	2.1893
0.61359	0.31861	0.24414	2.35595
0.64427	0.29833	0.3879	2.38617
0.67495	0.26861	0.52998	2.30459
0.70563	0.24887	0.68101	2.17072
0.73631	0.25754	0.86646	2.08186
0.76699	0.29009	1.10533	2.14306
0.79767	0.32713	1.38906	2.39215
0.82835	0.35988	1.67981	2.76882
0.85903	0.40043	1.92311	3.17136
0.88971	0.47315	2.06377	3.50799
0.92039	0.58902	2.06222	3.71117
0.95107	0.73275	1.91328	3.73834
0.98175	0.87525	1.67293	3.57176
1.01243	0.98825	1.49441	3.21948
1.04311	1.05282	1.58372	2.71885
1.07379	1.06456	1.95223	2.14826
1.10447	1.03591	2.40641	1.66259
1.13515	0.99289	2.77351	1.52196
1.16583	0.96204	2.96791	1.83927
1.1965	0.95081	3.00393	2.39691
1.22718	0.9403	3.01794	3.00563
1.25786	0.90228	3.24078	3.60508
1.28854	0.82526	3.82286	4.214
1.31922	0.73589	4.68826	4.89517
1.3499	0.70449	5.6425	5.72074
1.38058	0.78564	6.51993	6.7356
1.41126	0.9353	7.24929	7.93556
1.44194	1.0618	7.88211	9.26868
1.47262	1.095	8.58675	10.6504
1.5033	1.00288	9.57132	11.9805
1.53398	0.803	10.945	13.1566
1.56466	0.60367	12.6299	14.0848
1.59534	0.63921	14.3965	14.6874
1.62602	0.90893	15.9571	14.9089
1.6567	1.17696	17.0432	14.7199
1.68738	1.2993	17.4526	14.1189
1.71806	1.20514	17.0763	13.1323
1.74874	0.88536	15.9097	11.8117
1.77942	0.47958	14.0509	10.2296
1.8101	0.7098	11.6859	8.47419
1.84078	1.41066	9.06525	6.64216
1.87146	2.08188	6.47842	4.83295
1.90214	2.53863	4.23877	3.14521
1.93282	2.65175	2.69449	1.69097
1.9635	2.33995	2.09964	0.7745
1.99418	1.5881	2.05557	1.08728
2.02485	0.54985	1.91118	1.69419
2.05553	1.21016	1.45169	2.10511
2.08621	2.78146	0.73973	2.28896
2.11689	4.31897	0.27763	2.27877
2.14757	5.59039	0.98438	2.12645
2.17825	6.41386	1.59221	1.88887
2.20893	6.67992	1.92714	1.61755
2.23961	6.40328	1.95962	1.34942
2.27029	5.81616	1.75074	1.10233
2.30097	5.51016	1.48405	0.88317
2.33165	6.26618	1.47253	0.7164
2.36233	8.20714	1.84593	0.68034
2.39301	10.8063	2.37629	0.8417
2.42369	13.5536	2.84182	1.14183
2.45437	16.0963	3.12893	1.48813
2.48505	18.1966	3.19609	1.81343
2.51573	19.7039	3.0497	2.06907
2.54641	20.5397	2.72951	2.22128
2.57709	20.6854	2.30113	2.25405
2.60777	20.168	1.86353	2.17564
2.63845	19.0469	1.57872	2.02858
2.66913	17.4039	1.63707	1.90085
2.69981	15.3366	2.03477	1.91409
2.73049	12.9567	2.58941	2.1452
2.76117	10.3896	3.14668	2.55542
2.79184	7.77339	3.60716	3.04174
2.82252	5.25497	3.90594	3.50706
2.8532	2.99212	4.00766	3.87913
2.88388	1.23905	3.90892	4.10929
2.91456	1.08904	3.64019	4.17006
2.94524	1.9379	3.26342	4.05364
2.97592	2.48788	2.86251	3.77037
3.0066	2.64968	2.52138	3.34653
3.03728	2.49077	2.28738	2.82137
3.06796	2.12313	2.1424	2.24369
3.09864	1.68078	2.02132	1.66992
3.12932	1.31013	1.86425	1.16874
3.16	1.14165	1.65143	0.84312
3.19068	1.19257	1.40915	0.81429
3.22136	1.35732	1.19879	1.03668
3.25204	1.54605	1.08349	1.38001
3.28272	1.71615	1.06872	1.80324
3.3134	1.83869	1.09051	2.30581
3.34408	1.88532	1.08049	2.88137
3.37476	1.83915	1.00898	3.50611
3.40544	1.71784	0.88611	4.14227
3.43612	1.6015	0.74971	4.74564
3.4668	1.63363	0.64392	5.27264
3.49748	1.91263	0.58208	5.68594
3.52816	2.38148	0.52695	5.95857
3.55884	2.91159	0.42543	6.07652
3.58952	3.39393	0.24654	6.03985
3.62019	3.75431	0.01435	5.86216
3.65087	3.94925	0.32569	5.56857
3.68155	3.96188	0.65904	5.19205
3.71223	3.79826	0.96798	4.76837
3.74291	3.48349	1.21117	4.33001
3.77359	3.05793	1.35711	3.90013
3.80427	2.57343	1.38975	3.48851
3.83495	2.08907	1.31153	3.09176
3.86563	1.66352	1.14401	2.69879
3.89631	1.33791	0.92643	2.30033
3.92699	1.11019	0.71316	1.90071
3.95767	0.93217	0.56453	1.53252
3.98835	0.76105	0.50765	1.27433
4.01903	0.64299	0.49521	1.23264

## Sheet: Fig. 2g
0.000117279	0.000123581	0.000130196	0.000137137	0.00014442	0.000152058	0.000160069	0.000168468	0.000177271	0.000186498	0.000196166	0.000206293	0.000216899	0.000228005	0.000239632	0.000251802	0.000264536	0.000277858	0.000291793	0.000306365	0.000321601	0.000337527	0.00035417	0.000371559	0.000389724	0.000408696	0.000428505	0.000449184	0.000470766	0.000493287	0.000516782	0.000541287	0.00056684	0.000593481	0.00062125	0.000650187	0.000680337	0.000711741	0.000744447	0.000778499	0.000813946	0.000850836	0.00088922	0.00092915	0.000970679	0.00101	0.00106	0.00111	0.00115	0.0012
0.000100644	0.000106197	0.000112033	0.000118166	0.000124609	0.000131377	0.000138484	0.000145945	0.000153777	0.000161995	0.000170618	0.000179664	0.000189149	0.000199095	0.000209521	0.000220448	0.000231897	0.00024389	0.000256452	0.000269605	0.000283374	0.000297786	0.000312867	0.000328643	0.000345145	0.000362401	0.000380442	0.0003993	0.000419006	0.000439594	0.0004611	0.000483559	0.000507008	0.000531485	0.00055703	0.000583684	0.000611487	0.000640484	0.000670718	0.000702236	0.000735084	0.000769312	0.000804968	0.000842105	0.000880775	0.000921033	0.000962933	0.00101	0.00105	0.0011
8.60996e-05	9.09753e-05	9.6107e-05	0.000101507	0.000107188	0.000113163	0.000119446	0.000126051	0.000132994	0.000140289	0.000147954	0.000156005	0.00016446	0.000173336	0.000182654	0.000192432	0.00020269	0.000213451	0.000224736	0.000236569	0.000248972	0.00026197	0.000275589	0.000289856	0.000304797	0.000320442	0.000336819	0.000353959	0.000371893	0.000390654	0.000410275	0.000430792	0.000452241	0.000474657	0.000498081	0.000522552	0.00054811	0.000574797	0.000602659	0.000631738	0.000662082	0.000693739	0.000726757	0.000761188	0.000797084	0.000834497	0.000873485	0.000914102	0.000956409	0.001
7.34314e-05	7.76975e-05	8.21939e-05	8.69318e-05	9.19232e-05	9.71802e-05	0.000102716	0.000108544	0.000114678	0.000121132	0.000127922	0.000135064	0.000142575	0.00015047	0.000158769	0.00016749	0.000176651	0.000186275	0.00019638	0.000206989	0.000218124	0.00022981	0.000242069	0.000254928	0.000268413	0.00028255	0.000297369	0.000312897	0.000329166	0.000346207	0.000364053	0.000382736	0.000402292	0.000422757	0.000444168	0.000466563	0.000489984	0.000514469	0.000540063	0.00056681	0.000594753	0.000623942	0.000654422	0.000686245	0.000719463	0.000754127	0.000790292	0.000828015	0.000867353	0.000908367
6.24379e-05	6.61579e-05	7.00842e-05	7.42273e-05	7.8598e-05	8.32079e-05	8.80688e-05	9.31933e-05	9.85943e-05	0.000104286	0.000110281	0.000116596	0.000123245	0.000130245	0.000137613	0.000145365	0.00015352	0.000162098	0.000171117	0.000180599	0.000190564	0.000201035	0.000212036	0.000223589	0.00023572	0.000248455	0.000261821	0.000275845	0.000290557	0.000305987	0.000322166	0.000339126	0.000356902	0.000375526	0.000395037	0.00041547	0.000436865	0.000459262	0.000482701	0.000507226	0.00053288	0.00055971	0.000587763	0.000617087	0.000647732	0.000679752	0.000713198	0.000748128	0.000784597	0.000822664
5.29322e-05	5.61651e-05	5.95822e-05	6.3193e-05	6.70076e-05	7.10365e-05	7.52908e-05	7.97821e-05	8.45223e-05	8.95241e-05	9.48007e-05	0.000100366	0.000106234	0.00011242	0.000118939	0.000125809	0.000133045	0.000140666	0.000148691	0.000157138	0.000166028	0.000175382	0.000185221	0.000195568	0.000206448	0.000217883	0.000229901	0.000242528	0.000255791	0.000269719	0.000284343	0.000299692	0.000315799	0.000332697	0.000350422	0.000369008	0.000388494	0.000408917	0.000430318	0.000452739	0.000476221	0.00050081	0.00052655	0.000553491	0.00058168	0.000611169	0.00064201	0.000674257	0.000707967	0.000743196
4.47421e-05	4.75425e-05	5.05066e-05	5.36432e-05	5.69616e-05	6.04714e-05	6.41827e-05	6.81062e-05	7.22531e-05	7.66349e-05	8.12638e-05	8.61527e-05	9.13147e-05	9.67639e-05	0.000102515	0.000108583	0.000114984	0.000121734	0.000128851	0.000136353	0.000144259	0.000152588	0.000161362	0.000170601	0.000180328	0.000190566	0.000201339	0.000212673	0.000224593	0.000237128	0.000250305	0.000264154	0.000278706	0.000293992	0.000310046	0.000326902	0.000344597	0.000363166	0.000382648	0.000403084	0.000424515	0.000446984	0.000470534	0.000495213	0.000521067	0.000548147	0.000576503	0.000606188	0.000637257	0.000669766
3.77102e-05	4.01281e-05	4.26909e-05	4.54069e-05	4.82843e-05	5.13321e-05	5.45594e-05	5.79761e-05	6.15924e-05	6.5419e-05	6.9467e-05	7.37483e-05	7.82751e-05	8.30604e-05	8.81177e-05	9.34611e-05	9.91053e-05	0.000105066	0.000111359	0.000118001	0.000125011	0.000132406	0.000140205	0.00014843	0.0001571	0.000166238	0.000175867	0.000186009	0.000196691	0.000207938	0.000219777	0.000232236	0.000245344	0.000259131	0.00027363	0.000288872	0.000304893	0.000321727	0.000339412	0.000357986	0.000377488	0.00039796	0.000419445	0.000441988	0.000465633	0.00049043	0.000516427	0.000543676	0.00057223	0.000602144
3.16932e-05	3.37742e-05	3.59831e-05	3.83274e-05	4.08146e-05	4.34529e-05	4.62506e-05	4.92167e-05	5.23605e-05	5.56918e-05	5.92209e-05	6.29587e-05	6.69163e-05	7.11058e-05	7.55395e-05	8.02305e-05	8.51926e-05	9.04399e-05	9.59876e-05	0.000101851	0.000108047	0.000114593	0.000121506	0.000128806	0.000136512	0.000144644	0.000153224	0.000162275	0.000171819	0.000181881	0.000192487	0.000203663	0.000215436	0.000227836	0.000240892	0.000254636	0.0002691	0.000284318	0.000300326	0.000317159	0.000334857	0.000353457	0.000373003	0.000393536	0.000415101	0.000437744	0.000461513	0.000486457	0.000512628	0.000540078
2.65619e-05	2.83473e-05	3.02453e-05	3.22624e-05	3.44058e-05	3.66825e-05	3.91003e-05	4.16674e-05	4.43921e-05	4.72835e-05	5.03509e-05	5.36043e-05	5.70539e-05	6.07107e-05	6.45862e-05	6.86923e-05	7.30417e-05	7.76475e-05	8.25236e-05	8.76846e-05	9.31457e-05	9.89229e-05	0.000105033	0.000111493	0.000118321	0.000125538	0.000133162	0.000141215	0.000149718	0.000158695	0.000168169	0.000178166	0.000188711	0.000199831	0.000211555	0.000223913	0.000236936	0.000250655	0.000265104	0.000280318	0.000296333	0.000313187	0.00033092	0.000349572	0.000369186	0.000389806	0.000411478	0.00043425	0.000458172	0.000483294
2.22002e-05	2.37273e-05	2.53531e-05	2.70835e-05	2.89249e-05	3.08837e-05	3.2967e-05	3.5182e-05	3.75365e-05	4.00386e-05	4.26968e-05	4.55201e-05	4.85181e-05	5.17006e-05	5.50782e-05	5.86618e-05	6.24631e-05	6.64941e-05	7.07677e-05	7.52972e-05	8.00966e-05	8.51809e-05	9.05653e-05	9.62662e-05	0.0001023	0.000108686	0.000115441	0.000122586	0.000130141	0.000138127	0.000146567	0.000155484	0.000164903	0.000174848	0.000185348	0.00019643	0.000208122	0.000220456	0.000233463	0.000247176	0.00026163	0.00027686	0.000292905	0.000309803	0.000327595	0.000346323	0.000366031	0.000386766	0.000408573	0.000431504
1.85045e-05	1.98068e-05	2.11952e-05	2.26753e-05	2.42525e-05	2.59328e-05	2.77225e-05	2.96281e-05	3.16567e-05	3.38156e-05	3.61125e-05	3.85556e-05	4.11535e-05	4.39153e-05	4.68505e-05	4.99692e-05	5.32819e-05	5.67999e-05	6.05347e-05	6.44987e-05	6.87049e-05	7.31668e-05	7.78987e-05	8.29155e-05	8.82331e-05	9.38679e-05	9.98372e-05	0.000106159	0.000112853	0.000119938	0.000127436	0.000135369	0.000143759	0.00015263	0.000162007	0.000171917	0.000182388	0.000193447	0.000205125	0.000217452	0.000230463	0.00024419	0.000258669	0.000273938	0.000290035	0.000307001	0.000324876	0.000343706	0.000363536	0.000384413
1.5383e-05	1.64902e-05	1.76725e-05	1.89347e-05	2.02817e-05	2.17189e-05	2.32519e-05	2.48867e-05	2.66294e-05	2.84868e-05	3.04658e-05	3.25738e-05	3.48187e-05	3.72086e-05	3.97522e-05	4.24587e-05	4.53376e-05	4.83992e-05	5.16542e-05	5.51138e-05	5.87898e-05	6.26948e-05	6.68419e-05	7.12448e-05	7.5918e-05	8.08768e-05	8.61373e-05	9.17161e-05	9.7631e-05	0.000103901	0.000110544	0.000117582	0.000125036	0.000132927	0.000141281	0.00015012	0.000159472	0.000169362	0.000179819	0.000190873	0.000202554	0.000214894	0.000227927	0.000241689	0.000256215	0.000271545	0.000287718	0.000304775	0.000322761	0.00034172
1.27545e-05	1.36932e-05	1.46971e-05	1.57703e-05	1.69174e-05	1.81432e-05	1.94526e-05	2.0851e-05	2.23439e-05	2.39374e-05	2.56378e-05	2.74516e-05	2.9386e-05	3.14483e-05	3.36465e-05	3.59888e-05	3.84839e-05	4.11411e-05	4.39702e-05	4.69813e-05	5.01854e-05	5.35938e-05	5.72185e-05	6.10723e-05	6.51683e-05	6.95207e-05	7.41442e-05	7.90543e-05	8.42673e-05	8.98003e-05	9.56714e-05	0.000101899	0.000108504	0.000115507	0.000122929	0.000130793	0.000139124	0.000147946	0.000157287	0.000167173	0.000177634	0.000188699	0.000200402	0.000212774	0.00022585	0.000239667	0.000254263	0.000269677	0.00028595	0.000303125
1.05479e-05	1.13414e-05	1.21913e-05	1.31014e-05	1.40755e-05	1.5118e-05	1.62333e-05	1.74261e-05	1.87015e-05	2.00649e-05	2.15218e-05	2.30782e-05	2.47405e-05	2.65154e-05	2.84098e-05	3.04315e-05	3.25881e-05	3.48882e-05	3.73405e-05	3.99543e-05	4.27396e-05	4.57067e-05	4.88667e-05	5.22309e-05	5.58117e-05	5.96219e-05	6.36751e-05	6.79854e-05	7.2568e-05	7.74386e-05	8.26138e-05	8.81111e-05	9.39489e-05	0.000100147	0.000106724	0.000113704	0.000121107	0.000128957	0.000137279	0.000146099	0.000155444	0.000165343	0.000175824	0.00018692	0.000198663	0.000211087	0.000224227	0.000238122	0.00025281	0.000268332
8.70087e-06	9.36979e-06	1.00873e-05	1.08568e-05	1.16818e-05	1.2566e-05	1.35133e-05	1.4528e-05	1.56147e-05	1.67779e-05	1.80229e-05	1.93548e-05	2.07795e-05	2.23028e-05	2.39313e-05	2.56715e-05	2.75307e-05	2.95163e-05	3.16365e-05	3.38996e-05	3.63146e-05	3.88909e-05	4.16384e-05	4.45679e-05	4.76902e-05	5.10173e-05	5.45614e-05	5.83357e-05	6.2354e-05	6.66307e-05	7.11811e-05	7.60214e-05	8.11685e-05	8.66403e-05	9.24556e-05	9.86341e-05	0.000105197	0.000112165	0.000119562	0.000127412	0.00013574	0.000144573	0.000153939	0.000163866	0.000174386	0.00018553	0.000197333	0.000209829	0.000223055	0.00023705
7.15931e-06	7.72164e-06	8.32579e-06	8.97466e-06	9.67138e-06	1.04192e-05	1.12218e-05	1.20827e-05	1.3006e-05	1.39959e-05	1.50568e-05	1.61937e-05	1.74115e-05	1.87155e-05	2.01116e-05	2.16057e-05	2.32043e-05	2.49141e-05	2.67424e-05	2.86968e-05	3.07854e-05	3.30167e-05	3.53997e-05	3.79441e-05	4.06599e-05	4.35578e-05	4.66492e-05	4.99459e-05	5.34606e-05	5.72066e-05	6.11979e-05	6.54493e-05	6.99764e-05	7.47957e-05	7.99245e-05	8.5381e-05	9.11845e-05	9.73552e-05	0.000103914	0.000110884	0.000118289	0.000126153	0.000134502	0.000143363	0.000152765	0.000162739	0.000173315	0.000184527	0.00019641	0.000209
5.87634e-06	6.34779e-06	6.85507e-06	7.40077e-06	7.9876e-06	8.61847e-06	9.2965e-06	1.0025e-05	1.08074e-05	1.16476e-05	1.25494e-05	1.35172e-05	1.45555e-05	1.5669e-05	1.68628e-05	1.81423e-05	1.95133e-05	2.09819e-05	2.25546e-05	2.42382e-05	2.60399e-05	2.79676e-05	3.00293e-05	3.22337e-05	3.45901e-05	3.71081e-05	3.9798e-05	4.26706e-05	4.57375e-05	4.90107e-05	5.25032e-05	5.62284e-05	6.02007e-05	6.44352e-05	6.89478e-05	7.37554e-05	7.88757e-05	8.43273e-05	9.013e-05	9.63044e-05	0.000102873	0.000109857	0.000117283	0.000125174	0.000133559	0.000142465	0.000151921	0.000161958	0.00017261	0.00018391
4.81155e-06	5.20574e-06	5.63057e-06	6.08828e-06	6.58125e-06	7.11205e-06	7.6834e-06	8.29821e-06	8.95958e-06	9.67082e-06	1.04354e-05	1.12572e-05	1.21402e-05	1.30885e-05	1.41068e-05	1.51998e-05	1.63727e-05	1.7631e-05	1.89804e-05	2.04271e-05	2.19776e-05	2.36389e-05	2.54183e-05	2.73237e-05	2.93632e-05	3.15458e-05	3.38808e-05	3.63779e-05	3.90476e-05	4.1901e-05	4.49498e-05	4.82063e-05	5.16837e-05	5.53958e-05	5.93571e-05	6.35832e-05	6.80903e-05	7.28956e-05	7.80174e-05	8.34746e-05	8.92876e-05	9.54776e-05	0.000102067	0.000109079	0.00011654	0.000124474	0.00013291	0.000141877	0.000151404	0.000161524
3.93025e-06	4.25898e-06	4.61382e-06	4.99673e-06	5.40978e-06	5.85523e-06	6.33545e-06	6.853e-06	7.41061e-06	8.01118e-06	8.65783e-06	9.35388e-06	1.01029e-05	1.09085e-05	1.17749e-05	1.27064e-05	1.37073e-05	1.47828e-05	1.59378e-05	1.71779e-05	1.8509e-05	1.99373e-05	2.14694e-05	2.31123e-05	2.48735e-05	2.67609e-05	2.8783e-05	3.09486e-05	3.32672e-05	3.57489e-05	3.84043e-05	4.12446e-05	4.42817e-05	4.75284e-05	5.09979e-05	5.47044e-05	5.86629e-05	6.28891e-05	6.73997e-05	7.22124e-05	7.73457e-05	8.28194e-05	8.8654e-05	9.48716e-05	0.000101495	0.000108549	0.000116059	0.000124051	0.000132554	0.000141599
3.20278e-06	3.47621e-06	3.77182e-06	4.09133e-06	4.43654e-06	4.8094e-06	5.21201e-06	5.64659e-06	6.11554e-06	6.6214e-06	7.16692e-06	7.75502e-06	8.3888e-06	9.07161e-06	9.807e-06	1.05988e-05	1.1451e-05	1.23679e-05	1.33542e-05	1.44147e-05	1.55548e-05	1.67798e-05	1.80959e-05	1.95092e-05	2.10265e-05	2.26549e-05	2.4402e-05	2.62758e-05	2.82849e-05	3.04384e-05	3.27458e-05	3.52175e-05	3.78642e-05	4.06975e-05	4.37295e-05	4.69732e-05	5.04421e-05	5.41508e-05	5.81146e-05	6.23496e-05	6.68729e-05	7.17027e-05	7.6858e-05	8.23591e-05	8.82272e-05	9.44848e-05	0.000101156	0.000108265	0.000115839	0.000123905
2.60385e-06	2.83071e-06	3.07636e-06	3.34229e-06	3.63007e-06	3.9414e-06	4.2781e-06	4.64211e-06	5.03552e-06	5.46056e-06	5.91964e-06	6.41532e-06	6.95033e-06	7.52761e-06	8.15031e-06	8.82176e-06	9.54556e-06	1.03255e-05	1.11658e-05	1.20706e-05	1.30447e-05	1.40931e-05	1.52209e-05	1.64339e-05	1.77381e-05	1.91398e-05	2.06459e-05	2.22636e-05	2.40006e-05	2.58651e-05	2.78658e-05	3.0012e-05	3.23134e-05	3.47805e-05	3.74244e-05	4.02568e-05	4.32902e-05	4.65378e-05	5.00135e-05	5.37323e-05	5.77096e-05	6.19623e-05	6.65078e-05	7.13647e-05	7.65527e-05	8.20925e-05	8.8006e-05	9.43165e-05	0.000101048	0.000108227
2.11205e-06	2.29978e-06	2.5034e-06	2.72419e-06	2.9635e-06	3.22281e-06	3.5037e-06	3.80785e-06	4.13709e-06	4.49337e-06	4.87877e-06	5.29555e-06	5.74611e-06	6.23302e-06	6.75904e-06	7.32713e-06	7.94044e-06	8.60236e-06	9.3165e-06	1.00867e-05	1.09172e-05	1.18122e-05	1.27766e-05	1.38154e-05	1.49339e-05	1.61378e-05	1.74332e-05	1.88267e-05	2.03252e-05	2.19359e-05	2.36669e-05	2.55263e-05	2.75232e-05	2.96668e-05	3.19674e-05	3.44355e-05	3.70824e-05	3.99202e-05	4.29616e-05	4.62201e-05	4.97102e-05	5.34469e-05	5.74464e-05	6.17258e-05	6.63031e-05	7.11975e-05	7.64291e-05	8.20194e-05	8.79909e-05	9.43675e-05
1.70922e-06	1.8642e-06	2.03257e-06	2.21542e-06	2.41394e-06	2.6294e-06	2.86316e-06	3.11668e-06	3.39156e-06	3.68948e-06	4.01227e-06	4.36188e-06	4.74043e-06	5.15016e-06	5.59348e-06	6.07301e-06	6.59151e-06	7.15196e-06	7.75755e-06	8.4117e-06	9.11807e-06	9.88055e-06	1.07033e-05	1.15909e-05	1.2548e-05	1.35797e-05	1.46916e-05	1.58893e-05	1.71792e-05	1.85678e-05	2.00621e-05	2.16697e-05	2.33986e-05	2.52573e-05	2.72549e-05	2.9401e-05	3.17059e-05	3.41805e-05	3.68363e-05	3.96858e-05	4.2742e-05	4.60187e-05	4.95308e-05	5.32937e-05	5.73242e-05	6.16397e-05	6.62588e-05	7.12013e-05	7.64879e-05	8.21408e-05
1.38011e-06	1.50773e-06	1.64661e-06	1.79768e-06	1.96197e-06	2.14056e-06	2.33463e-06	2.54545e-06	2.7744e-06	3.02294e-06	3.29265e-06	3.58525e-06	3.90255e-06	4.24654e-06	4.61932e-06	5.02316e-06	5.46051e-06	5.93398e-06	6.44637e-06	7.0007e-06	7.6002e-06	8.24831e-06	8.94874e-06	9.70545e-06	1.05227e-05	1.1405e-05	1.23572e-05	1.33845e-05	1.44924e-05	1.56869e-05	1.69743e-05	1.83613e-05	1.9855e-05	2.14633e-05	2.31942e-05	2.50565e-05	2.70595e-05	2.9213e-05	3.15275e-05	3.40142e-05	3.66851e-05	3.95527e-05	4.26306e-05	4.59329e-05	4.94749e-05	5.32726e-05	5.7343e-05	6.17043e-05	6.63756e-05	7.13773e-05
1.11189e-06	1.21673e-06	1.331e-06	1.45552e-06	1.59115e-06	1.73883e-06	1.89957e-06	2.07448e-06	2.26472e-06	2.47158e-06	2.69643e-06	2.94074e-06	3.20611e-06	3.49424e-06	3.80699e-06	4.14634e-06	4.51442e-06	4.91351e-06	5.3461e-06	5.81481e-06	6.32249e-06	6.87218e-06	7.46716e-06	8.11093e-06	8.80724e-06	9.56013e-06	1.03739e-05	1.12531e-05	1.22028e-05	1.32282e-05	1.4335e-05	1.55292e-05	1.68172e-05	1.82059e-05	1.97027e-05	2.13155e-05	2.30526e-05	2.49228e-05	2.69359e-05	2.91018e-05	3.14314e-05	3.39361e-05	3.66282e-05	3.95207e-05	4.26273e-05	4.59629e-05	4.9543e-05	5.33841e-05	5.7504e-05	6.19211e-05
8.93816e-07	9.79734e-07	1.07354e-06	1.17593e-06	1.28764e-06	1.40947e-06	1.5423e-06	1.68707e-06	1.8448e-06	2.01657e-06	2.20359e-06	2.40712e-06	2.62855e-06	2.86937e-06	3.13117e-06	3.41569e-06	3.72478e-06	4.06046e-06	4.42486e-06	4.82032e-06	5.24932e-06	5.71455e-06	6.21888e-06	6.7654e-06	7.35743e-06	7.99854e-06	8.69254e-06	9.44352e-06	1.02559e-05	1.11343e-05	1.20839e-05	1.31099e-05	1.42183e-05	1.5415e-05	1.67068e-05	1.81007e-05	1.96042e-05	2.12254e-05	2.29728e-05	2.48556e-05	2.68836e-05	2.90671e-05	3.14173e-05	3.39459e-05	3.66657e-05	3.95899e-05	4.27327e-05	4.61095e-05	4.97362e-05	5.36299e-05
7.16946e-07	7.87193e-07	8.64018e-07	9.4801e-07	1.0398e-06	1.14008e-06	1.24959e-06	1.36915e-06	1.49961e-06	1.64194e-06	1.79714e-06	1.96632e-06	2.15068e-06	2.3515e-06	2.57017e-06	2.8082e-06	3.0672e-06	3.34891e-06	3.65523e-06	3.98817e-06	4.34992e-06	4.74282e-06	5.16941e-06	5.63241e-06	6.13474e-06	6.67953e-06	7.27018e-06	7.9103e-06	8.60378e-06	9.35481e-06	1.01678e-05	1.10477e-05	1.19995e-05	1.30288e-05	1.41415e-05	1.53439e-05	1.66427e-05	1.80452e-05	1.95591e-05	2.11927e-05	2.29547e-05	2.48546e-05	2.69025e-05	2.91089e-05	3.14855e-05	3.40443e-05	3.67983e-05	3.97614e-05	4.29482e-05	4.63743e-05
5.73834e-07	6.31132e-07	6.93903e-07	7.62645e-07	8.37898e-07	9.20248e-07	1.01033e-06	1.10884e-06	1.21651e-06	1.33417e-06	1.46268e-06	1.603e-06	1.75615e-06	1.92326e-06	2.10551e-06	2.30421e-06	2.52077e-06	2.7567e-06	3.01364e-06	3.29335e-06	3.59775e-06	3.92889e-06	4.28898e-06	4.68041e-06	5.10574e-06	5.56776e-06	6.06942e-06	6.61394e-06	7.20476e-06	7.84557e-06	8.54034e-06	9.29335e-06	1.01092e-05	1.09927e-05	1.19493e-05	1.29844e-05	1.41043e-05	1.53153e-05	1.66244e-05	1.80391e-05	1.95672e-05	2.12173e-05	2.29984e-05	2.49202e-05	2.69931e-05	2.92281e-05	3.1637e-05	3.42323e-05	3.70276e-05	4.00369e-05
4.58305e-07	5.04934e-07	5.56104e-07	6.12237e-07	6.73791e-07	7.41264e-07	8.15198e-07	8.96179e-07	9.84848e-07	1.0819e-06	1.18808e-06	1.3042e-06	1.43116e-06	1.56991e-06	1.72148e-06	1.887e-06	2.06769e-06	2.26486e-06	2.47993e-06	2.71444e-06	2.97005e-06	3.24855e-06	3.55188e-06	3.88213e-06	4.24155e-06	4.63257e-06	5.05781e-06	5.52009e-06	6.02245e-06	6.56814e-06	7.1607e-06	7.8039e-06	8.5018e-06	9.25877e-06	1.00795e-05	1.0969e-05	1.19328e-05	1.29765e-05	1.41064e-05	1.53292e-05	1.66521e-05	1.80825e-05	1.96288e-05	2.12996e-05	2.31044e-05	2.50531e-05	2.71563e-05	2.94256e-05	3.18731e-05	3.45118e-05
3.65259e-07	4.03118e-07	4.44737e-07	4.9047e-07	5.40706e-07	5.95866e-07	6.5641e-07	7.22839e-07	7.95695e-07	8.75571e-07	9.63108e-07	1.05901e-06	1.16402e-06	1.27898e-06	1.40477e-06	1.54236e-06	1.6928e-06	1.85724e-06	2.03689e-06	2.23309e-06	2.44729e-06	2.68105e-06	2.93606e-06	3.21413e-06	3.51725e-06	3.84753e-06	4.20727e-06	4.59896e-06	5.02527e-06	5.48907e-06	5.99347e-06	6.54181e-06	7.1377e-06	7.78501e-06	8.4879e-06	9.25086e-06	1.00787e-05	1.09766e-05	1.19501e-05	1.30051e-05	1.41481e-05	1.5386e-05	1.6726e-05	1.8176e-05	1.97446e-05	2.14406e-05	2.32738e-05	2.52545e-05	2.73938e-05	2.97034e-05
2.90492e-07	3.21161e-07	3.54934e-07	3.92111e-07	4.33018e-07	4.78013e-07	5.27484e-07	5.81855e-07	6.41589e-07	7.07189e-07	7.79202e-07	8.58226e-07	9.44907e-07	1.03995e-06	1.14413e-06	1.25826e-06	1.38327e-06	1.52011e-06	1.66987e-06	1.8337e-06	2.01284e-06	2.20865e-06	2.4226e-06	2.65627e-06	2.9114e-06	3.18983e-06	3.49357e-06	3.82481e-06	4.18588e-06	4.57932e-06	5.00787e-06	5.47447e-06	5.9823e-06	6.53479e-06	7.13564e-06	7.78883e-06	8.49862e-06	9.26963e-06	1.01068e-05	1.10155e-05	1.20014e-05	1.30706e-05	1.42298e-05	1.54861e-05	1.68469e-05	1.83205e-05	1.99156e-05	2.16415e-05	2.35082e-05	2.55264e-05
2.30547e-07	2.55336e-07	2.82682e-07	3.12836e-07	3.46074e-07	3.82696e-07	4.2303e-07	4.67437e-07	5.16307e-07	5.70067e-07	6.29184e-07	6.94165e-07	7.65563e-07	8.43981e-07	9.30076e-07	1.02456e-06	1.12821e-06	1.24187e-06	1.36646e-06	1.50297e-06	1.65249e-06	1.81618e-06	1.99533e-06	2.19132e-06	2.40563e-06	2.63989e-06	2.89586e-06	3.17544e-06	3.48068e-06	3.8138e-06	4.17722e-06	4.57352e-06	5.0055e-06	5.4762e-06	5.98889e-06	6.54707e-06	7.15456e-06	7.81543e-06	8.53411e-06	9.31533e-06	1.01642e-05	1.10862e-05	1.20872e-05	1.31737e-05	1.43523e-05	1.56304e-05	1.70159e-05	1.85172e-05	2.01434e-05	2.1904e-05
1.82595e-07	2.02586e-07	2.24679e-07	2.49083e-07	2.7603e-07	3.05773e-07	3.38588e-07	3.74778e-07	4.14674e-07	4.58639e-07	5.07066e-07	5.60388e-07	6.19075e-07	6.83642e-07	7.54648e-07	8.32704e-07	9.18476e-07	1.01269e-06	1.11613e-06	1.22965e-06	1.3542e-06	1.49078e-06	1.6405e-06	1.80455e-06	1.98423e-06	2.18096e-06	2.39626e-06	2.63179e-06	2.88934e-06	3.17087e-06	3.47848e-06	3.81445e-06	4.18124e-06	4.58153e-06	5.01819e-06	5.49434e-06	6.01333e-06	6.5788e-06	7.19465e-06	7.86511e-06	8.59472e-06	9.38838e-06	1.02514e-05	1.11893e-05	1.22084e-05	1.33151e-05	1.45166e-05	1.58204e-05	1.72346e-05	1.87679e-05
1.44319e-07	1.60406e-07	1.78216e-07	1.97924e-07	2.19723e-07	2.43827e-07	2.70467e-07	2.99899e-07	3.32401e-07	3.68278e-07	4.07867e-07	4.51531e-07	4.99671e-07	5.52724e-07	6.11167e-07	6.75522e-07	7.46356e-07	8.24292e-07	9.10003e-07	1.00423e-06	1.10777e-06	1.22151e-06	1.34639e-06	1.48344e-06	1.63381e-06	1.7987e-06	1.97944e-06	2.17749e-06	2.39441e-06	2.6319e-06	2.89179e-06	3.1761e-06	3.48697e-06	3.82677e-06	4.19801e-06	4.60346e-06	5.04607e-06	5.52905e-06	6.05588e-06	6.63029e-06	7.25632e-06	7.93833e-06	8.68102e-06	9.48946e-06	1.03691e-05	1.13258e-05	1.2366e-05	1.34963e-05	1.47242e-05	1.60575e-05
1.13835e-07	1.26752e-07	1.41077e-07	1.56958e-07	1.74556e-07	1.94048e-07	2.1563e-07	2.39514e-07	2.65937e-07	2.95155e-07	3.27451e-07	3.63133e-07	4.02541e-07	4.46045e-07	4.94052e-07	5.47004e-07	6.05386e-07	6.69729e-07	7.40612e-07	8.18666e-07	9.04582e-07	9.9911e-07	1.10307e-06	1.21736e-06	1.34295e-06	1.4809e-06	1.63236e-06	1.79858e-06	1.98094e-06	2.1809e-06	2.40009e-06	2.64024e-06	2.90325e-06	3.19118e-06	3.50625e-06	3.85089e-06	4.2277e-06	4.63952e-06	5.08941e-06	5.58068e-06	6.11693e-06	6.70201e-06	7.34011e-06	8.03574e-06	8.79378e-06	9.61947e-06	1.05185e-05	1.14969e-05	1.25613e-05	1.37188e-05
8.96085e-08	9.99575e-08	1.11456e-07	1.24225e-07	1.38401e-07	1.54131e-07	1.71577e-07	1.9092e-07	2.12356e-07	2.36102e-07	2.62394e-07	2.91495e-07	3.23689e-07	3.59292e-07	3.98646e-07	4.4213e-07	4.90154e-07	5.43172e-07	6.01678e-07	6.66211e-07	7.37363e-07	8.15779e-07	9.02164e-07	9.97287e-07	1.10199e-06	1.21718e-06	1.34386e-06	1.48312e-06	1.63614e-06	1.80421e-06	1.98873e-06	2.19123e-06	2.41335e-06	2.6569e-06	2.92383e-06	3.21627e-06	3.53651e-06	3.88705e-06	4.27058e-06	4.69005e-06	5.14861e-06	5.6497e-06	6.19703e-06	6.79461e-06	7.44678e-06	8.15823e-06	8.934e-06	9.77955e-06	1.07008e-05	1.1704e-05
7.03965e-08	7.86703e-08	8.78796e-08	9.81258e-08	1.09521e-07	1.22187e-07	1.36262e-07	1.51894e-07	1.69249e-07	1.88508e-07	2.09869e-07	2.33554e-07	2.59803e-07	2.88881e-07	3.2108e-07	3.56717e-07	3.96145e-07	4.39746e-07	4.87943e-07	5.41195e-07	6.00009e-07	6.64936e-07	7.36581e-07	8.15605e-07	9.0273e-07	9.98745e-07	1.10451e-06	1.22097e-06	1.34914e-06	1.49015e-06	1.64521e-06	1.81565e-06	2.00291e-06	2.20857e-06	2.43432e-06	2.68204e-06	2.95374e-06	3.25161e-06	3.57803e-06	3.93558e-06	4.32706e-06	4.75551e-06	5.22421e-06	5.73673e-06	6.29691e-06	6.90893e-06	7.57729e-06	8.30686e-06	9.1029e-06	9.9711e-06
5.51935e-08	6.1794e-08	6.91544e-08	7.73585e-08	8.6499e-08	9.66782e-08	1.08009e-07	1.20617e-07	1.34639e-07	1.50226e-07	1.67547e-07	1.86786e-07	2.08145e-07	2.31847e-07	2.58139e-07	2.8729e-07	3.19597e-07	3.55385e-07	3.95013e-07	4.38874e-07	4.87397e-07	5.41055e-07	6.00365e-07	6.65893e-07	7.38261e-07	8.18145e-07	9.06289e-07	1.0035e-06	1.11067e-06	1.22877e-06	1.35884e-06	1.50205e-06	1.65965e-06	1.833e-06	2.02361e-06	2.23309e-06	2.46322e-06	2.7159e-06	2.99325e-06	3.29752e-06	3.63119e-06	3.99693e-06	4.39765e-06	4.8365e-06	5.3169e-06	5.84255e-06	6.41747e-06	7.04598e-06	7.73278e-06	8.48296e-06
4.31881e-08	4.84427e-08	5.43131e-08	6.08684e-08	6.81852e-08	7.63485e-08	8.5452e-08	9.55994e-08	1.06906e-07	1.19497e-07	1.33513e-07	1.49109e-07	1.66455e-07	1.85738e-07	2.07165e-07	2.30964e-07	2.57385e-07	2.86705e-07	3.19227e-07	3.55283e-07	3.95242e-07	4.39505e-07	4.88513e-07	5.42751e-07	6.02752e-07	6.69095e-07	7.42421e-07	8.23427e-07	9.12878e-07	1.01161e-06	1.12053e-06	1.24065e-06	1.37306e-06	1.51894e-06	1.67959e-06	1.85644e-06	2.05103e-06	2.26503e-06	2.50029e-06	2.7588e-06	3.04273e-06	3.35443e-06	3.69648e-06	4.07166e-06	4.48299e-06	4.93375e-06	5.42751e-06	5.96813e-06	6.55978e-06	7.20699e-06
3.37278e-08	3.79021e-08	4.25743e-08	4.78012e-08	5.36463e-08	6.01795e-08	6.74785e-08	7.56294e-08	8.47275e-08	9.48783e-08	1.06198e-07	1.18817e-07	1.32876e-07	1.48533e-07	1.65961e-07	1.85354e-07	2.06921e-07	2.30896e-07	2.57535e-07	2.87122e-07	3.19966e-07	3.56412e-07	3.96834e-07	4.41646e-07	4.91303e-07	5.46303e-07	6.07194e-07	6.74575e-07	7.49104e-07	8.31504e-07	9.22561e-07	1.02314e-06	1.13419e-06	1.25674e-06	1.39193e-06	1.54098e-06	1.70524e-06	1.88619e-06	2.08542e-06	2.30469e-06	2.5459e-06	2.81113e-06	3.10264e-06	3.42287e-06	3.77451e-06	4.16046e-06	4.58387e-06	5.04816e-06	5.55706e-06	6.11459e-06
2.62883e-08	2.95975e-08	3.33084e-08	3.74677e-08	4.21274e-08	4.73454e-08	5.31858e-08	5.97199e-08	6.70267e-08	7.51937e-08	8.43181e-08	9.45072e-08	1.0588e-07	1.18569e-07	1.32718e-07	1.4849e-07	1.66061e-07	1.85629e-07	2.0741e-07	2.31642e-07	2.5859e-07	2.88544e-07	3.21824e-07	3.58782e-07	3.99805e-07	4.45321e-07	4.95796e-07	5.51746e-07	6.13736e-07	6.82386e-07	7.58377e-07	8.42454e-07	9.35435e-07	1.03822e-06	1.15178e-06	1.27719e-06	1.41563e-06	1.56837e-06	1.73683e-06	1.92252e-06	2.12712e-06	2.35244e-06	2.60048e-06	2.87339e-06	3.17354e-06	3.50348e-06	3.866e-06	4.26415e-06	4.70121e-06	5.18078e-06
2.04501e-08	2.30681e-08	2.60093e-08	2.93122e-08	3.30195e-08	3.71787e-08	4.18427e-08	4.70703e-08	5.29268e-08	5.94849e-08	6.68251e-08	7.50369e-08	8.42194e-08	9.44825e-08	1.05948e-07	1.18751e-07	1.3304e-07	1.48981e-07	1.66756e-07	1.86567e-07	2.08637e-07	2.33212e-07	2.60562e-07	2.90988e-07	3.24819e-07	3.62419e-07	4.04187e-07	4.50565e-07	5.02036e-07	5.59134e-07	6.22443e-07	6.92606e-07	7.70329e-07	8.56386e-07	9.51626e-07	1.05698e-06	1.17346e-06	1.30219e-06	1.44439e-06	1.6014e-06	1.77466e-06	1.96579e-06	2.17651e-06	2.40874e-06	2.66453e-06	2.94617e-06	3.25609e-06	3.597e-06	3.97181e-06	4.3837e-06
1.58778e-08	1.79447e-08	2.02712e-08	2.28888e-08	2.58323e-08	2.91409e-08	3.2858e-08	3.70321e-08	4.1717e-08	4.69729e-08	5.28664e-08	5.94719e-08	6.68716e-08	7.51573e-08	8.44305e-08	9.4804e-08	1.06403e-07	1.19365e-07	1.33845e-07	1.50012e-07	1.68054e-07	1.88179e-07	2.10616e-07	2.3562e-07	2.63471e-07	2.94478e-07	3.28982e-07	3.67359e-07	4.10024e-07	4.57433e-07	5.10088e-07	5.68542e-07	6.33403e-07	7.05338e-07	7.85082e-07	8.73438e-07	9.71292e-07	1.07961e-06	1.19946e-06	1.332e-06	1.4785e-06	1.64036e-06	1.81911e-06	2.01641e-06	2.23408e-06	2.47412e-06	2.73868e-06	3.03015e-06	3.3511e-06	3.70434e-06
1.23042e-08	1.39326e-08	1.57692e-08	1.78394e-08	2.01719e-08	2.27986e-08	2.57553e-08	2.90816e-08	3.28221e-08	3.70262e-08	4.17491e-08	4.70523e-08	5.30042e-08	5.96808e-08	6.71669e-08	7.55564e-08	8.49538e-08	9.54752e-08	1.07249e-07	1.20418e-07	1.35141e-07	1.51593e-07	1.69968e-07	1.9048e-07	2.13368e-07	2.38893e-07	2.67347e-07	2.9905e-07	3.34355e-07	3.73653e-07	4.17374e-07	4.65993e-07	5.20031e-07	5.80064e-07	6.46725e-07	7.20708e-07	8.0278e-07	8.93779e-07	9.94628e-07	1.10634e-06	1.23002e-06	1.36689e-06	1.51829e-06	1.68566e-06	1.87061e-06	2.07488e-06	2.30039e-06	2.54922e-06	2.82364e-06	3.12615e-06
9.51672e-09	1.07972e-08	1.2244e-08	1.38781e-08	1.57227e-08	1.7804e-08	2.01511e-08	2.27967e-08	2.57773e-08	2.91337e-08	3.29113e-08	3.7161e-08	4.19393e-08	4.73093e-08	5.33415e-08	6.0114e-08	6.7714e-08	7.62384e-08	8.57949e-08	9.65033e-08	1.08496e-07	1.21922e-07	1.36943e-07	1.53741e-07	1.72518e-07	1.93495e-07	2.1692e-07	2.43065e-07	2.72231e-07	3.04751e-07	3.40994e-07	3.81366e-07	4.26314e-07	4.76333e-07	5.31968e-07	5.93818e-07	6.62543e-07	7.38872e-07	8.23603e-07	9.17613e-07	1.02187e-06	1.13743e-06	1.26546e-06	1.40723e-06	1.56414e-06	1.73773e-06	1.92966e-06	2.14178e-06	2.37608e-06	2.63478e-06
7.34683e-09	8.35161e-09	9.48917e-09	1.07764e-08	1.22324e-08	1.38782e-08	1.57379e-08	1.7838e-08	2.02086e-08	2.2883e-08	2.58988e-08	2.92978e-08	3.31268e-08	3.7438e-08	4.22896e-08	4.77468e-08	5.38821e-08	6.07761e-08	6.8519e-08	7.72108e-08	8.69629e-08	9.78993e-08	1.10158e-07	1.23891e-07	1.39268e-07	1.56479e-07	1.75731e-07	1.97256e-07	2.2131e-07	2.48177e-07	2.78172e-07	3.11641e-07	3.48968e-07	3.90576e-07	4.36935e-07	4.88559e-07	5.4602e-07	6.09943e-07	6.81021e-07	7.60015e-07	8.47762e-07	9.45183e-07	1.05329e-06	1.1732e-06	1.30613e-06	1.45342e-06	1.61654e-06	1.7971e-06	1.99686e-06	2.21776e-06
5.66102e-09	6.4479e-09	7.34052e-09	8.35257e-09	9.49945e-09	1.07985e-08	1.2269e-08	1.3933e-08	1.58148e-08	1.79418e-08	2.03449e-08	2.30585e-08	2.6121e-08	2.95757e-08	3.34708e-08	3.78602e-08	4.28041e-08	4.83696e-08	5.46319e-08	6.16744e-08	6.95905e-08	7.8484e-08	8.84703e-08	9.96782e-08	1.12251e-07	1.26347e-07	1.42143e-07	1.59835e-07	1.79641e-07	2.01801e-07	2.26585e-07	2.54286e-07	2.85234e-07	3.19791e-07	3.58359e-07	4.01382e-07	4.49348e-07	5.028e-07	5.62333e-07	6.28608e-07	7.02348e-07	7.84354e-07	8.75506e-07	9.76772e-07	1.08922e-06	1.21401e-06	1.35244e-06	1.50592e-06	1.67599e-06	1.86436e-06
4.35388e-09	4.96889e-09	5.66793e-09	6.46205e-09	7.36372e-09	8.387e-09	9.54767e-09	1.08635e-08	1.23545e-08	1.4043e-08	1.59543e-08	1.81166e-08	2.05617e-08	2.3325e-08	2.64465e-08	2.99706e-08	3.39473e-08	3.84324e-08	4.34883e-08	4.91846e-08	5.55991e-08	6.28188e-08	7.09404e-08	8.00719e-08	9.03336e-08	1.01859e-07	1.14798e-07	1.29316e-07	1.45597e-07	1.63846e-07	1.8429e-07	2.07181e-07	2.328e-07	2.61456e-07	2.93492e-07	3.29289e-07	3.69269e-07	4.13895e-07	4.63684e-07	5.19203e-07	5.8108e-07	6.50007e-07	7.26749e-07	8.12146e-07	9.07125e-07	1.01271e-06	1.13002e-06	1.26029e-06	1.40488e-06	1.56529e-06
3.34234e-09	3.82207e-09	4.36842e-09	4.99033e-09	5.69786e-09	6.50238e-09	7.41671e-09	8.45529e-09	9.63438e-09	1.09723e-08	1.24896e-08	1.42095e-08	1.6158e-08	1.83644e-08	2.08613e-08	2.36857e-08	2.68788e-08	3.04868e-08	3.45616e-08	3.9161e-08	4.43498e-08	5.02007e-08	5.67945e-08	6.42218e-08	7.25834e-08	8.1992e-08	9.25732e-08	1.04467e-07	1.17828e-07	1.32832e-07	1.49669e-07	1.68556e-07	1.89729e-07	2.13454e-07	2.40023e-07	2.69763e-07	3.03034e-07	3.40237e-07	3.81813e-07	4.28252e-07	4.80097e-07	5.37946e-07	6.02461e-07	6.74371e-07	7.54483e-07	8.43685e-07	9.42956e-07	1.05338e-06	1.17613e-06	1.31253e-06
2.56105e-09	2.93453e-09	3.36073e-09	3.84682e-09	4.40094e-09	5.03227e-09	5.75118e-09	6.56938e-09	7.50009e-09	8.55823e-09	9.76058e-09	1.11261e-08	1.26761e-08	1.44345e-08	1.64283e-08	1.86879e-08	2.12473e-08	2.41447e-08	2.7423e-08	3.11303e-08	3.53205e-08	4.0054e-08	4.53985e-08	5.14294e-08	5.82315e-08	6.58992e-08	7.4538e-08	8.42658e-08	9.52139e-08	1.07529e-07	1.21374e-07	1.36932e-07	1.54404e-07	1.74016e-07	1.96017e-07	2.20687e-07	2.48334e-07	2.793e-07	3.13966e-07	3.52754e-07	3.96129e-07	4.44609e-07	4.98766e-07	5.59232e-07	6.26707e-07	7.01962e-07	7.85851e-07	8.79313e-07	9.83386e-07	1.09921e-06
1.95879e-09	2.24898e-09	2.58079e-09	2.96001e-09	3.39315e-09	3.88763e-09	4.45182e-09	5.09521e-09	5.8285e-09	6.66382e-09	7.61485e-09	8.69702e-09	9.92776e-09	1.13267e-08	1.2916e-08	1.47205e-08	1.67683e-08	1.9091e-08	2.1724e-08	2.47071e-08	2.80851e-08	3.19083e-08	3.62328e-08	4.11218e-08	4.66461e-08	5.28847e-08	5.99263e-08	6.78698e-08	7.68261e-08	8.69187e-08	9.82856e-08	1.11081e-07	1.25476e-07	1.41663e-07	1.59854e-07	1.80287e-07	2.03225e-07	2.28963e-07	2.57824e-07	2.90172e-07	3.26409e-07	3.66978e-07	4.12375e-07	4.63146e-07	5.19897e-07	5.83297e-07	6.54087e-07	7.33086e-07	8.21198e-07	9.19423e-07
1.49541e-09	1.72045e-09	1.97829e-09	2.27355e-09	2.61149e-09	2.99806e-09	3.44e-09	3.94498e-09	4.52167e-09	5.17989e-09	5.93075e-09	6.78683e-09	7.76233e-09	8.87331e-09	1.01379e-08	1.15765e-08	1.32121e-08	1.50709e-08	1.7182e-08	1.95783e-08	2.2297e-08	2.53796e-08	2.8873e-08	3.28298e-08	3.73089e-08	4.23766e-08	4.8107e-08	5.45832e-08	6.18983e-08	7.01564e-08	7.9474e-08	8.99812e-08	1.01823e-07	1.15163e-07	1.30181e-07	1.47079e-07	1.66082e-07	1.87441e-07	2.11435e-07	2.38374e-07	2.68602e-07	3.02503e-07	3.40503e-07	3.83073e-07	4.30736e-07	4.84074e-07	5.43728e-07	6.10411e-07	6.84909e-07	7.68093e-07
1.13957e-09	1.31374e-09	1.51372e-09	1.74319e-09	2.00635e-09	2.30798e-09	2.65352e-09	3.04914e-09	3.50184e-09	4.01956e-09	4.61132e-09	5.28733e-09	6.05915e-09	6.93988e-09	7.94431e-09	9.08918e-09	1.03934e-08	1.18783e-08	1.35681e-08	1.54898e-08	1.76741e-08	2.01556e-08	2.2973e-08	2.617e-08	2.97959e-08	3.39057e-08	3.85616e-08	4.38331e-08	4.97984e-08	5.65449e-08	6.41707e-08	7.27856e-08	8.25126e-08	9.3489e-08	1.05868e-07	1.19822e-07	1.35542e-07	1.53242e-07	1.7316e-07	1.95561e-07	2.20742e-07	2.4903e-07	2.80792e-07	3.16436e-07	3.56411e-07	4.01222e-07	4.51423e-07	5.07633e-07	5.70535e-07	6.40887e-07
8.66825e-10	1.00138e-09	1.15618e-09	1.33417e-09	1.53872e-09	1.77365e-09	2.04331e-09	2.35268e-09	2.7074e-09	3.11388e-09	3.57941e-09	4.11228e-09	4.72187e-09	5.41884e-09	6.21526e-09	7.1248e-09	8.16296e-09	9.34724e-09	1.06975e-08	1.2236e-08	1.39881e-08	1.59823e-08	1.82507e-08	2.08297e-08	2.37601e-08	2.70878e-08	3.08646e-08	3.51488e-08	4.00057e-08	4.55087e-08	5.17403e-08	5.8793e-08	6.67704e-08	7.57886e-08	8.59779e-08	9.74835e-08	1.10468e-07	1.25114e-07	1.41625e-07	1.60226e-07	1.81171e-07	2.04743e-07	2.31255e-07	2.61057e-07	2.94538e-07	3.32133e-07	3.74322e-07	4.21639e-07	4.74679e-07	5.341e-07
6.5817e-10	7.61915e-10	8.81519e-10	1.01933e-09	1.17802e-09	1.36065e-09	1.57072e-09	1.8122e-09	2.08964e-09	2.40821e-09	2.77379e-09	3.19308e-09	3.67369e-09	4.22428e-09	4.85467e-09	5.57602e-09	6.40098e-09	7.34388e-09	8.42098e-09	9.65065e-09	1.10537e-08	1.26537e-08	1.44772e-08	1.65543e-08	1.89187e-08	2.16089e-08	2.46678e-08	2.81441e-08	3.20924e-08	3.65742e-08	4.16587e-08	4.74236e-08	5.39563e-08	6.13547e-08	6.97288e-08	7.92018e-08	8.99117e-08	1.02013e-07	1.15679e-07	1.31103e-07	1.48501e-07	1.68114e-07	1.90213e-07	2.15096e-07	2.43101e-07	2.74599e-07	3.10006e-07	3.49785e-07	3.94449e-07	4.44571e-07
4.98842e-10	5.78682e-10	6.70918e-10	7.77413e-10	9.00299e-10	1.04202e-09	1.20536e-09	1.39351e-09	1.61012e-09	1.85934e-09	2.14592e-09	2.47525e-09	2.85352e-09	3.28772e-09	3.78584e-09	4.35696e-09	5.01139e-09	5.76085e-09	6.61864e-09	7.59984e-09	8.72156e-09	1.00032e-08	1.14666e-08	1.31367e-08	1.50416e-08	1.72129e-08	1.96865e-08	2.25028e-08	2.57075e-08	2.9352e-08	3.34943e-08	3.81995e-08	4.3541e-08	4.96015e-08	5.64737e-08	6.42617e-08	7.30825e-08	8.30671e-08	9.43627e-08	1.07134e-07	1.21565e-07	1.37862e-07	1.56256e-07	1.77005e-07	2.00396e-07	2.2675e-07	2.56426e-07	2.89822e-07	3.27385e-07	3.69607e-07
3.77407e-10	4.38733e-10	5.09731e-10	5.91875e-10	6.8686e-10	7.96628e-10	9.23406e-10	1.06974e-09	1.23855e-09	1.43318e-09	1.65743e-09	1.91566e-09	2.21285e-09	2.55468e-09	2.9476e-09	3.39901e-09	3.91729e-09	4.512e-09	5.194e-09	5.97565e-09	6.87098e-09	7.89591e-09	9.06852e-09	1.04093e-08	1.19414e-08	1.36912e-08	1.56883e-08	1.79665e-08	2.05637e-08	2.35228e-08	2.68923e-08	3.07268e-08	3.5088e-08	4.00452e-08	4.56765e-08	5.207e-08	5.93243e-08	6.75507e-08	7.68737e-08	8.74335e-08	9.93869e-08	1.1291e-07	1.282e-07	1.45477e-07	1.64988e-07	1.87009e-07	2.11848e-07	2.3985e-07	2.71398e-07	3.0692e-07
2.85024e-10	3.32042e-10	3.86589e-10	4.49833e-10	5.23117e-10	6.07984e-10	7.06204e-10	8.19812e-10	9.51139e-10	1.10286e-09	1.27803e-09	1.48016e-09	1.71325e-09	1.98189e-09	2.29131e-09	2.6475e-09	3.05726e-09	3.52839e-09	4.06974e-09	4.6914e-09	5.40487e-09	6.22321e-09	7.16127e-09	8.23592e-09	9.46632e-09	1.08742e-08	1.24842e-08	1.43242e-08	1.64258e-08	1.88248e-08	2.15616e-08	2.46819e-08	2.82373e-08	3.22861e-08	3.6894e-08	4.21351e-08	4.80927e-08	5.48607e-08	6.25449e-08	7.1264e-08	8.11515e-08	9.23571e-08	1.05049e-07	1.19416e-07	1.35669e-07	1.54045e-07	1.74809e-07	1.98256e-07	2.24718e-07	2.54565e-07
2.14873e-10	2.50853e-10	2.92684e-10	3.41287e-10	3.97725e-10	4.63219e-10	5.39179e-10	6.27221e-10	7.29206e-10	8.4727e-10	9.83866e-10	1.1418e-09	1.32431e-09	1.53507e-09	1.77833e-09	2.05891e-09	2.38234e-09	2.75495e-09	3.18394e-09	3.67756e-09	4.24519e-09	4.89753e-09	5.64677e-09	6.50677e-09	7.49332e-09	8.62435e-09	9.92021e-09	1.1404e-08	1.31021e-08	1.5044e-08	1.72636e-08	1.9799e-08	2.26934e-08	2.59954e-08	2.97604e-08	3.40506e-08	3.89363e-08	4.44968e-08	5.08213e-08	5.80106e-08	6.6178e-08	7.54507e-08	8.59722e-08	9.79031e-08	1.11424e-07	1.26738e-07	1.44072e-07	1.6368e-07	1.85848e-07	2.10894e-07
1.61701e-10	1.89183e-10	2.21203e-10	2.58486e-10	3.01871e-10	3.52325e-10	4.10963e-10	4.79072e-10	5.58131e-10	6.49846e-10	7.56175e-10	8.79372e-10	1.02202e-09	1.1871e-09	1.37801e-09	1.59867e-09	1.85353e-09	2.14774e-09	2.48715e-09	2.87846e-09	3.32934e-09	3.84853e-09	4.446e-09	5.13316e-09	5.92295e-09	6.83017e-09	7.87161e-09	9.06641e-09	1.04363e-08	1.2006e-08	1.38034e-08	1.58605e-08	1.82132e-08	2.09024e-08	2.39743e-08	2.74812e-08	3.14822e-08	3.60441e-08	4.12424e-08	4.71622e-08	5.38994e-08	6.15623e-08	7.02726e-08	8.01675e-08	9.1401e-08	1.04146e-07	1.18598e-07	1.34975e-07	1.53522e-07	1.74513e-07
1.21472e-10	1.42425e-10	1.6689e-10	1.95437e-10	2.28728e-10	2.67525e-10	3.12711e-10	3.65306e-10	4.26486e-10	4.97607e-10	5.80234e-10	6.76167e-10	7.87479e-10	9.16556e-10	1.06614e-09	1.23937e-09	1.43988e-09	1.6718e-09	1.9399e-09	2.24961e-09	2.60718e-09	3.01974e-09	3.49545e-09	4.04363e-09	4.67494e-09	5.40152e-09	6.23722e-09	7.19783e-09	8.30134e-09	9.5682e-09	1.10217e-08	1.26883e-08	1.45979e-08	1.67848e-08	1.92876e-08	2.21502e-08	2.54221e-08	2.91596e-08	3.34263e-08	3.82941e-08	4.38441e-08	5.01681e-08	5.73695e-08	6.55649e-08	7.48856e-08	8.54796e-08	9.75132e-08	1.11174e-07	1.26671e-07	1.44241e-07
9.10914e-11	1.07037e-10	1.25695e-10	1.47514e-10	1.73012e-10	2.02792e-10	2.37551e-10	2.78095e-10	3.25356e-10	3.80412e-10	4.44509e-10	5.19085e-10	6.05795e-10	7.06552e-10	8.23557e-10	9.59342e-10	1.11682e-09	1.29935e-09	1.51077e-09	1.75551e-09	2.03863e-09	2.36594e-09	2.74411e-09	3.18076e-09	3.68461e-09	4.26563e-09	4.93522e-09	5.70639e-09	6.594e-09	7.61496e-09	8.78857e-09	1.01368e-08	1.16847e-08	1.34606e-08	1.54968e-08	1.78301e-08	2.05021e-08	2.35599e-08	2.70572e-08	3.10545e-08	3.56204e-08	4.08325e-08	4.67785e-08	5.35574e-08	6.12809e-08	7.00752e-08	8.00824e-08	9.14625e-08	1.04396e-07	1.19084e-07
6.81893e-11	8.03013e-11	9.45051e-11	1.11151e-10	1.30647e-10	1.53465e-10	1.80155e-10	2.11354e-10	2.47799e-10	2.90346e-10	3.39984e-10	3.97858e-10	4.65291e-10	5.4381e-10	6.3518e-10	7.41436e-10	8.64923e-10	1.00834e-09	1.1748e-09	1.36789e-09	1.59171e-09	1.85098e-09	2.15114e-09	2.49841e-09	2.89992e-09	3.36384e-09	3.89953e-09	4.5177e-09	5.23059e-09	6.05218e-09	6.99843e-09	8.08756e-09	9.34035e-09	1.07804e-08	1.24348e-08	1.4334e-08	1.65131e-08	1.90114e-08	2.18742e-08	2.51522e-08	2.89035e-08	3.31935e-08	3.80964e-08	4.36964e-08	5.00882e-08	5.73792e-08	6.56907e-08	7.51591e-08	8.59389e-08	9.82035e-08
5.09561e-11	6.01396e-11	7.09327e-11	8.36094e-11	9.84885e-11	1.15941e-10	1.364e-10	1.60366e-10	1.88422e-10	2.21245e-10	2.5962e-10	3.04457e-10	3.5681e-10	4.17898e-10	4.89133e-10	5.72145e-10	6.68818e-10	7.81328e-10	9.12182e-10	1.06427e-09	1.24093e-09	1.446e-09	1.68387e-09	1.95963e-09	2.2791e-09	2.64896e-09	3.07689e-09	3.57168e-09	4.1434e-09	4.80359e-09	5.56542e-09	6.44399e-09	7.45652e-09	8.62266e-09	9.96485e-09	1.15087e-08	1.32832e-08	1.53217e-08	1.76618e-08	2.03465e-08	2.34243e-08	2.69507e-08	3.09884e-08	3.56084e-08	4.08914e-08	4.69284e-08	5.38227e-08	6.16909e-08	7.06646e-08	8.08926e-08
3.80118e-11	4.49621e-11	5.31488e-11	6.27853e-11	7.41209e-11	8.74464e-11	1.03101e-10	1.21478e-10	1.43039e-10	1.68318e-10	1.97935e-10	2.32614e-10	2.73191e-10	3.20639e-10	3.76084e-10	4.40831e-10	5.16391e-10	6.04511e-10	7.07211e-10	8.26825e-10	9.66044e-10	1.12798e-09	1.3162e-09	1.53484e-09	1.78865e-09	2.08309e-09	2.42443e-09	2.81988e-09	3.27772e-09	3.80743e-09	4.41991e-09	5.12762e-09	5.9448e-09	6.88779e-09	7.97522e-09	9.22839e-09	1.06716e-08	1.23326e-08	1.4243e-08	1.64387e-08	1.89607e-08	2.18556e-08	2.51764e-08	2.89831e-08	3.3344e-08	3.83364e-08	4.40481e-08	5.05783e-08	5.80394e-08	6.65586e-08
2.83065e-11	3.35571e-11	3.97555e-11	4.70679e-11	5.56885e-11	6.58448e-11	7.7802e-11	9.18703e-11	1.08411e-10	1.27846e-10	1.50666e-10	1.77442e-10	2.0884e-10	2.45633e-10	2.88717e-10	3.39137e-10	3.981e-10	4.67007e-10	5.47483e-10	6.41406e-10	7.5095e-10	8.78626e-10	1.02734e-09	1.20043e-09	1.40177e-09	1.63581e-09	1.90767e-09	2.22327e-09	2.58938e-09	3.0138e-09	3.5055e-09	4.07476e-09	4.73337e-09	5.49484e-09	6.37464e-09	7.3905e-09	8.56265e-09	9.91424e-09	1.14717e-08	1.32652e-08	1.5329e-08	1.77025e-08	2.04301e-08	2.35626e-08	2.71578e-08	3.12812e-08	3.60072e-08	4.14203e-08	4.76163e-08	5.47035e-08
2.10426e-11	2.5002e-11	2.96866e-11	3.52255e-11	4.17698e-11	4.9497e-11	5.86145e-11	6.93652e-11	8.20331e-11	9.69497e-11	1.14502e-10	1.35143e-10	1.59398e-10	1.87881e-10	2.21307e-10	2.60505e-10	3.06443e-10	3.60241e-10	4.23203e-10	4.96838e-10	5.82898e-10	6.83411e-10	8.00723e-10	9.3755e-10	1.09703e-09	1.28278e-09	1.499e-09	1.75049e-09	2.04282e-09	2.3824e-09	2.77658e-09	3.23383e-09	3.76389e-09	4.37793e-09	5.08878e-09	5.91114e-09	6.86185e-09	7.96019e-09	9.22825e-09	1.06912e-08	1.2378e-08	1.43213e-08	1.65589e-08	1.91334e-08	2.20937e-08	2.5495e-08	2.94007e-08	3.38823e-08	3.90213e-08	4.49102e-08
1.56157e-11	1.8596e-11	2.21302e-11	2.63182e-11	3.12776e-11	3.71463e-11	4.40865e-11	5.22878e-11	6.1973e-11	7.34025e-11	8.68811e-11	1.02765e-10	1.21471e-10	1.43486e-10	1.69375e-10	1.99801e-10	2.35534e-10	2.77469e-10	3.26651e-10	3.84291e-10	4.51798e-10	5.30805e-10	6.23208e-10	7.31204e-10	8.57337e-10	1.00455e-09	1.17625e-09	1.37638e-09	1.60947e-09	1.88076e-09	2.19631e-09	2.56309e-09	2.9891e-09	3.48357e-09	4.05713e-09	4.72194e-09	5.49201e-09	6.38338e-09	7.41445e-09	8.60629e-09	9.98302e-09	1.15722e-08	1.34055e-08	1.55187e-08	1.7953e-08	2.07554e-08	2.39791e-08	2.7685e-08	3.19423e-08	3.68296e-08
1.15684e-11	1.38077e-11	1.64692e-11	1.96302e-11	2.33818e-11	2.78314e-11	3.3105e-11	3.93508e-11	4.6743e-11	5.54857e-11	6.58186e-11	7.80222e-11	9.24252e-11	1.09412e-10	1.29432e-10	1.53011e-10	1.80761e-10	2.13399e-10	2.51756e-10	2.96806e-10	3.49677e-10	4.11685e-10	4.84358e-10	5.69471e-10	6.69083e-10	7.85583e-10	9.21738e-10	1.08075e-09	1.26634e-09	1.48278e-09	1.73503e-09	2.02881e-09	2.37073e-09	2.76837e-09	3.23052e-09	3.76725e-09	4.39017e-09	5.11261e-09	5.94988e-09	6.91957e-09	8.04183e-09	9.33976e-09	1.08398e-08	1.25722e-08	1.45717e-08	1.68776e-08	1.95352e-08	2.2596e-08	2.61186e-08	3.01699e-08
8.55529e-12	1.02348e-11	1.22355e-11	1.46171e-11	1.74502e-11	2.08179e-11	2.48182e-11	2.95666e-11	3.51991e-11	4.18754e-11	4.97835e-11	5.91439e-11	7.02154e-11	8.33016e-11	9.87582e-11	1.17001e-10	1.38519e-10	1.63879e-10	1.93748e-10	2.28903e-10	2.70249e-10	3.18842e-10	3.75912e-10	4.4289e-10	5.21441e-10	6.13498e-10	7.21309e-10	8.47479e-10	9.9503e-10	1.16746e-09	1.36883e-09	1.60382e-09	1.87786e-09	2.19721e-09	2.56908e-09	3.00183e-09	3.50504e-09	4.0898e-09	4.76882e-09	5.55675e-09	6.4704e-09	7.52909e-09	8.75497e-09	1.01735e-08	1.18136e-08	1.37088e-08	1.5897e-08	1.84219e-08	2.13332e-08	2.46875e-08
6.3161e-12	7.5735e-12	9.07481e-12	1.08661e-11	1.30017e-11	1.55461e-11	1.85754e-11	2.21792e-11	2.64636e-11	3.15534e-11	3.75956e-11	4.47634e-11	5.32601e-11	6.33251e-11	7.52391e-11	8.93317e-11	1.05989e-10	1.25665e-10	1.48888e-10	1.76279e-10	2.08562e-10	2.46585e-10	2.91335e-10	3.43964e-10	4.05815e-10	4.78453e-10	5.63696e-10	6.63662e-10	7.80807e-10	9.17987e-10	1.07851e-09	1.26622e-09	1.48556e-09	1.74167e-09	2.0405e-09	2.38894e-09	2.79492e-09	3.26761e-09	3.81758e-09	4.45699e-09	5.19986e-09	6.06232e-09	7.0629e-09	8.22288e-09	9.5667e-09	1.11224e-08	1.2922e-08	1.50024e-08	1.74055e-08	2.01796e-08
4.65497e-12	5.59465e-12	6.71922e-12	8.06407e-12	9.67116e-12	1.15902e-11	1.38802e-11	1.66107e-11	1.98642e-11	2.3738e-11	2.8347e-11	3.38266e-11	4.03367e-11	4.80654e-11	5.72341e-11	6.81032e-11	8.09786e-11	9.62195e-11	1.14247e-10	1.35557e-10	1.60726e-10	1.90432e-10	2.25469e-10	2.66762e-10	3.15392e-10	3.72623e-10	4.39926e-10	5.19017e-10	6.11891e-10	7.20871e-10	8.48659e-10	9.9839e-10	1.1737e-09	1.37883e-09	1.61864e-09	1.89883e-09	2.22593e-09	2.60754e-09	3.0524e-09	3.57063e-09	4.17388e-09	4.8756e-09	5.69126e-09	6.63869e-09	7.73836e-09	9.0138e-09	1.04921e-08	1.22041e-08	1.41855e-08	1.6477e-08
3.42482e-12	4.12582e-12	4.9667e-12	5.97461e-12	7.18187e-12	8.6268e-12	1.03549e-11	1.24203e-11	1.48867e-11	1.78301e-11	2.13399e-11	2.55222e-11	3.05021e-11	3.64272e-11	4.34719e-11	5.18415e-11	6.17777e-11	7.35652e-11	8.75386e-11	1.04091e-10	1.23684e-10	1.46858e-10	1.74249e-10	2.066e-10	2.4478e-10	2.89807e-10	3.42869e-10	4.05354e-10	4.78882e-10	5.65339e-10	6.66925e-10	7.86199e-10	9.26137e-10	1.0902e-09	1.2824e-09	1.5074e-09	1.77061e-09	2.07828e-09	2.43766e-09	2.85714e-09	3.34639e-09	3.91662e-09	4.58072e-09	5.35359e-09	6.25237e-09	7.29682e-09	8.50963e-09	9.91693e-09	1.15487e-08	1.34393e-08
2.51544e-12	3.03745e-12	3.66509e-12	4.41916e-12	5.32447e-12	6.41054e-12	7.71246e-12	9.27198e-12	1.11387e-11	1.33714e-11	1.60398e-11	1.92266e-11	2.30298e-11	2.75649e-11	3.2969e-11	3.94037e-11	4.70597e-11	5.61622e-11	6.69762e-11	7.98139e-11	9.50428e-11	1.13095e-10	1.34477e-10	1.59784e-10	1.89716e-10	2.2509e-10	2.66864e-10	3.16161e-10	3.7429e-10	4.42783e-10	5.23429e-10	6.18311e-10	7.29859e-10	8.60904e-10	1.01474e-09	1.19519e-09	1.4067e-09	1.65445e-09	1.9444e-09	2.28351e-09	2.67982e-09	3.14261e-09	3.68265e-09	4.31235e-09	5.04606e-09	5.90032e-09	6.89418e-09	8.04962e-09	9.39187e-09	1.095e-08
1.84436e-12	2.23239e-12	2.70003e-12	3.26321e-12	3.94092e-12	4.75584e-12	5.73499e-12	6.91059e-12	8.32098e-12	1.00118e-11	1.20372e-11	1.44615e-11	1.73613e-11	2.0827e-11	2.49659e-11	2.99052e-11	3.57951e-11	4.28132e-11	5.11693e-11	6.1111e-11	7.29301e-11	8.69704e-11	1.03637e-10	1.23406e-10	1.46837e-10	1.74587e-10	2.07429e-10	2.46265e-10	2.92156e-10	3.46343e-10	4.10276e-10	4.85652e-10	5.74451e-10	6.78984e-10	8.01946e-10	9.46477e-10	1.11623e-09	1.31546e-09	1.5491e-09	1.8229e-09	2.14351e-09	2.51865e-09	2.95726e-09	3.46969e-09	4.06793e-09	4.7658e-09	5.57928e-09	6.52682e-09	7.62966e-09	8.91229e-09
1.35e-12	1.63792e-12	1.98575e-12	2.40562e-12	2.91207e-12	3.52248e-12	4.25763e-12	5.14232e-12	6.20617e-12	7.48446e-12	9.01923e-12	1.08605e-11	1.30679e-11	1.57121e-11	1.88771e-11	2.26626e-11	2.71866e-11	3.25893e-11	3.90363e-11	4.67235e-11	5.58825e-11	6.67866e-11	7.97584e-11	9.51782e-11	1.13494e-10	1.35232e-10	1.61014e-10	1.91567e-10	2.27746e-10	2.70555e-10	3.2117e-10	3.80968e-10	4.51562e-10	5.34836e-10	6.32992e-10	7.48602e-10	8.84664e-10	1.04467e-09	1.2327e-09	1.45349e-09	1.71254e-09	2.01625e-09	2.37205e-09	2.78855e-09	3.27574e-09	3.84517e-09	4.51023e-09	5.28637e-09	6.19146e-09	7.2461e-09
9.86461e-13	1.19972e-12	1.45797e-12	1.77045e-12	2.14826e-12	2.60471e-12	3.15572e-12	3.82037e-12	4.62148e-12	5.5863e-12	6.7474e-12	8.14361e-12	9.82122e-12	1.18354e-11	1.42518e-11	1.71484e-11	2.0618e-11	2.47707e-11	2.97371e-11	3.56721e-11	4.2759e-11	5.12148e-11	6.12961e-11	7.3306e-11	8.76023e-11	1.04607e-10	1.24818e-10	1.4882e-10	1.77303e-10	2.11077e-10	2.51093e-10	2.98469e-10	3.54514e-10	4.20764e-10	4.99016e-10	5.91371e-10	7.00288e-10	8.28636e-10	9.79764e-10	1.15758e-09	1.36663e-09	1.61221e-09	1.90048e-09	2.2386e-09	2.63488e-09	3.09897e-09	3.64205e-09	4.27707e-09	5.01901e-09	5.8852e-09
7.19584e-13	8.77264e-13	1.06867e-12	1.30082e-12	1.58218e-12	1.92291e-12	2.3352e-12	2.8337e-12	3.43595e-12	4.16298e-12	5.03994e-12	6.09691e-12	7.36985e-12	8.90167e-12	1.07436e-11	1.29566e-11	1.56133e-11	1.88003e-11	2.26204e-11	2.71956e-11	3.2671e-11	3.92185e-11	4.70418e-11	5.63822e-11	6.75252e-11	8.08079e-11	9.6629e-11	1.15459e-10	1.37851e-10	1.6446e-10	1.96054e-10	2.33537e-10	2.77973e-10	3.3061e-10	3.92911e-10	4.66594e-10	5.53668e-10	6.56488e-10	7.77804e-10	9.20832e-10	1.08932e-09	1.28766e-09	1.52093e-09	1.7951e-09	2.11705e-09	2.49484e-09	2.93779e-09	3.45674e-09	4.06425e-09	4.77487e-09
5.24011e-13	6.4039e-13	7.82001e-13	9.54177e-13	1.16335e-12	1.41726e-12	1.72523e-12	2.09849e-12	2.55049e-12	3.09742e-12	3.75868e-12	4.55755e-12	5.52187e-12	6.685e-12	8.08678e-12	9.77485e-12	1.1806e-11	1.42481e-11	1.71819e-11	2.07036e-11	2.49276e-11	2.999e-11	3.60522e-11	4.33059e-11	5.19785e-11	6.23391e-11	7.47065e-11	8.94576e-11	1.07038e-10	1.27973e-10	1.52883e-10	1.825e-10	2.17684e-10	2.59449e-10	3.08987e-10	3.67696e-10	4.37219e-10	5.19484e-10	6.16746e-10	7.31649e-10	8.67285e-10	1.02727e-09	1.21581e-09	1.43785e-09	1.69911e-09	2.00628e-09	2.36715e-09	2.79077e-09	3.28764e-09	3.86997e-09
3.8094e-13	4.66684e-13	5.71272e-13	6.98742e-13	8.53977e-13	1.04287e-12	1.27253e-12	1.55153e-12	1.8902e-12	2.30097e-12	2.79878e-12	3.40159e-12	4.13094e-12	5.01271e-12	6.07786e-12	7.3635e-12	8.91401e-12	1.07824e-11	1.30322e-11	1.57389e-11	1.89926e-11	2.29009e-11	2.75915e-11	3.32166e-11	3.99567e-11	4.80266e-11	5.76806e-11	6.92204e-11	8.30032e-11	9.94517e-11	1.19066e-10	1.42435e-10	1.70257e-10	2.03352e-10	2.42689e-10	2.89408e-10	3.44847e-10	4.10582e-10	4.88462e-10	5.80656e-10	6.89709e-10	8.18596e-10	9.70805e-10	1.15041e-09	1.36217e-09	1.61164e-09	1.90529e-09	2.25069e-09	2.65661e-09	3.13327e-09
2.76459e-13	3.3952e-13	4.16628e-13	5.10837e-13	6.25845e-13	7.66127e-13	9.37098e-13	1.1453e-12	1.39863e-12	1.70663e-12	2.08077e-12	2.5349e-12	3.08566e-12	3.75306e-12	4.56114e-12	5.53876e-12	6.72051e-12	8.14785e-12	9.87041e-12	1.19475e-11	1.44502e-11	1.7463e-11	2.10871e-11	2.54428e-11	3.06736e-11	3.69503e-11	4.44756e-11	5.34906e-11	6.42814e-11	7.71871e-11	9.26098e-11	1.11025e-10	1.32996e-10	1.59187e-10	1.90383e-10	2.27512e-10	2.71663e-10	3.24124e-10	3.86406e-10	4.60288e-10	5.4786e-10	6.51571e-10	7.74298e-10	9.19407e-10	1.09084e-09	1.29321e-09	1.5319e-09	1.81319e-09	2.14444e-09	2.53418e-09
2.00291e-13	2.46588e-13	3.03337e-13	3.72843e-13	4.57901e-13	5.61904e-13	6.88968e-13	8.44076e-13	1.03326e-12	1.26381e-12	1.54456e-12	1.88612e-12	2.30134e-12	2.80569e-12	3.41778e-12	4.16002e-12	5.05932e-12	6.14803e-12	7.46494e-12	9.05655e-12	1.09786e-11	1.32977e-11	1.60936e-11	1.94616e-11	2.35153e-11	2.83902e-11	3.42479e-11	4.12808e-11	4.97174e-11	5.98297e-11	7.19403e-11	8.64323e-11	1.03759e-10	1.24459e-10	1.49168e-10	1.78636e-10	2.13754e-10	2.55568e-10	3.05314e-10	3.64448e-10	4.34684e-10	5.18036e-10	6.16873e-10	7.33974e-10	8.72598e-10	1.03657e-09	1.23035e-09	1.45919e-09	1.72919e-09	2.0475e-09
1.44861e-13	1.78789e-13	2.20482e-13	2.71673e-13	3.34472e-13	4.11447e-13	5.0572e-13	6.21079e-13	7.62123e-13	9.34425e-13	1.14474e-12	1.40122e-12	1.71376e-12	2.09429e-12	2.55719e-12	3.11984e-12	3.80315e-12	4.63229e-12	5.63755e-12	6.8553e-12	8.32924e-12	1.01118e-11	1.22656e-11	1.48661e-11	1.8003e-11	2.17839e-11	2.63372e-11	3.1816e-11	3.8403e-11	4.63156e-11	5.58127e-11	6.72019e-11	8.08488e-11	9.71871e-11	1.16731e-10	1.40091e-10	1.67987e-10	2.01273e-10	2.40957e-10	2.88229e-10	3.44492e-10	4.11401e-10	4.90903e-10	5.85289e-10	6.97252e-10	8.29954e-10	9.87104e-10	1.17305e-09	1.39289e-09	1.65257e-09
1.04592e-13	1.29412e-13	1.5999e-13	1.97626e-13	2.43911e-13	3.00785e-13	3.70611e-13	4.56264e-13	5.61242e-13	6.89797e-13	8.4709e-13	1.03938e-12	1.27425e-12	1.5609e-12	1.91043e-12	2.33628e-12	2.85466e-12	3.48516e-12	4.25135e-12	5.18167e-12	6.3103e-12	7.67835e-12	9.3352e-12	1.13401e-11	1.37641e-11	1.66924e-11	2.02267e-11	2.4489e-11	2.96248e-11	3.58078e-11	4.32453e-11	5.21841e-11	6.29182e-11	7.57972e-11	9.12366e-11	1.0973e-10	1.31861e-10	1.58326e-10	1.89943e-10	2.27685e-10	2.72701e-10	3.26345e-10	3.90219e-10	4.66207e-10	5.56531e-10	6.63804e-10	7.91099e-10	9.42024e-10	1.12081e-09	1.33243e-09
7.53876e-14	9.35135e-14	1.15899e-13	1.43522e-13	1.77578e-13	2.19528e-13	2.71158e-13	3.34648e-13	4.12654e-13	5.08411e-13	6.2586e-13	7.69787e-13	9.46013e-13	1.1616e-12	1.4251e-12	1.74691e-12	2.13957e-12	2.61828e-12	3.20138e-12	3.91104e-12	4.77398e-12	5.82239e-12	7.09504e-12	8.63857e-12	1.0509e-11	1.27737e-11	1.55133e-11	1.88245e-11	2.28233e-11	2.76482e-11	3.34649e-11	4.04712e-11	4.89031e-11	5.90419e-11	7.12228e-11	8.58444e-11	1.03381e-10	1.24395e-10	1.49554e-10	1.79651e-10	2.15624e-10	2.58582e-10	3.09837e-10	3.70942e-10	4.43724e-10	5.30341e-10	6.33335e-10	7.55696e-10	9.00941e-10	1.0732e-09
5.4245e-14	6.74584e-14	8.38185e-14	1.04057e-13	1.29071e-13	1.5996e-13	1.98073e-13	2.45055e-13	3.02922e-13	3.74132e-13	4.61686e-13	5.69241e-13	7.01251e-13	8.63134e-13	1.06148e-12	1.30428e-12	1.60125e-12	1.96416e-12	2.40725e-12	2.94778e-12	3.60658e-12	4.40886e-12	5.38498e-12	6.5716e-12	8.01284e-12	9.76182e-12	1.18824e-11	1.44513e-11	1.75605e-11	2.13205e-11	2.58634e-11	3.13477e-11	3.79624e-11	4.59336e-11	5.55313e-11	6.70772e-11	8.09546e-11	9.76198e-11	1.17616e-10	1.41586e-10	1.70297e-10	2.04656e-10	2.45739e-10	2.94816e-10	3.53395e-10	4.23253e-10	5.0649e-10	6.05581e-10	7.23445e-10	8.63514e-10
3.89652e-14	4.85804e-14	6.05158e-14	7.53179e-14	9.36592e-14	1.16366e-13	1.44452e-13	1.79161e-13	2.22017e-13	2.74885e-13	3.40047e-13	4.20291e-13	5.19021e-13	6.40387e-13	7.89447e-13	9.72359e-13	1.19661e-12	1.47131e-12	1.8075e-12	2.21858e-12	2.7208e-12	3.33382e-12	4.08142e-12	4.99233e-12	6.10127e-12	7.45008e-12	9.08921e-12	1.10794e-11	1.34936e-11	1.64197e-11	1.99631e-11	2.42502e-11	2.94325e-11	3.56914e-11	4.3244e-11	5.23494e-11	6.33175e-11	7.65174e-11	9.23895e-11	1.11458e-10	1.34346e-10	1.61794e-10	1.94682e-10	2.34054e-10	2.81147e-10	3.37424e-10	4.04617e-10	4.84774e-10	5.80311e-10	6.94079e-10
2.79415e-14	3.4926e-14	4.36182e-14	5.44256e-14	6.7851e-14	8.45138e-14	1.05176e-13	1.30775e-13	1.62461e-13	2.01647e-13	2.50065e-13	3.09837e-13	3.83558e-13	4.74403e-13	5.8625e-13	7.23829e-13	8.92911e-13	1.10052e-12	1.35522e-12	1.66739e-12	2.04967e-12	2.51739e-12	3.08913e-12	3.78739e-12	4.63942e-12	5.67816e-12	6.94336e-12	8.48305e-12	1.03551e-11	1.26292e-11	1.53892e-11	1.87361e-11	2.27908e-11	2.76988e-11	3.36343e-11	4.0806e-11	4.94637e-11	5.99058e-11	7.2489e-11	8.76388e-11	1.05862e-10	1.27764e-10	1.54061e-10	1.8561e-10	2.23424e-10	2.68708e-10	3.22889e-10	3.87656e-10	4.6501e-10	5.57314e-10
2.00022e-14	2.50669e-14	3.1386e-14	3.9263e-14	4.90732e-14	6.12801e-14	7.64551e-14	9.53032e-14	1.18692e-13	1.47689e-13	1.83607e-13	2.28058e-13	2.83017e-13	3.50909e-13	4.347e-13	5.38021e-13	6.65308e-13	8.21977e-13	1.01464e-12	1.25134e-12	1.5419e-12	1.89823e-12	2.33484e-12	2.86933e-12	3.52304e-12	4.32184e-12	5.29707e-12	6.4866e-12	7.93621e-12	9.70117e-12	1.18481e-11	1.44574e-11	1.76258e-11	2.14694e-11	2.61281e-11	3.17695e-11	3.85948e-11	4.6845e-11	5.68085e-11	6.88303e-11	8.33224e-11	1.00777e-10	1.2178e-10	1.4703e-10	1.77359e-10	2.13756e-10	2.57394e-10	3.09668e-10	3.7223e-10	4.47036e-10
1.42943e-14	1.79603e-14	2.25461e-14	2.82774e-14	3.54336e-14	4.43608e-14	5.54871e-14	6.93415e-14	8.6577e-14	1.07999e-13	1.34601e-13	1.67604e-13	2.08511e-13	2.59168e-13	3.21843e-13	3.99315e-13	4.9499e-13	6.13037e-13	7.58552e-13	9.37765e-13	1.15828e-12	1.42935e-12	1.76229e-12	2.17082e-12	2.67165e-12	3.28508e-12	4.03574e-12	4.95346e-12	6.07443e-12	7.44239e-12	9.11023e-12	1.11418e-11	1.36143e-11	1.66204e-11	2.02722e-11	2.47042e-11	3.00782e-11	3.65884e-11	4.44679e-11	5.39959e-11	6.55067e-11	7.94003e-11	9.61547e-11	1.1634e-10	1.40638e-10	1.69857e-10	2.04965e-10	2.47108e-10	2.9765e-10	3.5821e-10
1.01977e-14	1.28466e-14	1.61688e-14	2.03316e-14	2.55427e-14	3.20603e-14	4.02043e-14	5.0371e-14	6.3051e-14	7.88511e-14	9.85206e-14	1.22985e-13	1.53383e-13	1.91122e-13	2.37928e-13	2.95928e-13	3.67731e-13	4.5654e-13	5.66282e-13	7.01763e-13	8.68867e-13	1.07478e-12	1.32829e-12	1.6401e-12	2.02326e-12	2.49367e-12	3.07066e-12	3.77771e-12	4.64335e-12	5.70216e-12	6.99605e-12	8.57575e-12	1.05026e-11	1.28507e-11	1.57096e-11	1.9187e-11	2.34129e-11	2.85437e-11	3.47673e-11	4.23096e-11	5.14414e-11	6.24875e-11	7.58368e-11	9.19547e-11	1.11397e-10	1.34829e-10	1.63041e-10	1.96979e-10	2.37765e-10	2.86738e-10
7.26263e-15	9.17324e-15	1.15758e-14	1.45941e-14	1.83823e-14	2.31326e-14	2.90835e-14	3.65316e-14	4.58447e-14	5.74788e-14	7.1999e-14	9.0104e-14	1.12658e-13	1.40727e-13	1.75628e-13	2.18982e-13	2.72786e-13	3.39498e-13	4.22135e-13	5.24402e-13	6.50846e-13	8.07034e-13	9.99781e-13	1.23742e-12	1.53014e-12	1.89037e-12	2.33324e-12	2.87723e-12	3.54478e-12	4.3632e-12	5.36564e-12	6.59233e-12	8.09202e-12	9.92374e-12	1.21589e-11	1.48839e-11	1.82028e-11	2.22414e-11	2.71511e-11	3.31142e-11	4.03498e-11	4.91215e-11	5.97452e-11	7.26e-11	8.81399e-11	1.06908e-10	1.29554e-10	1.56853e-10	1.89731e-10	2.2929e-10
5.16346e-15	6.53911e-15	8.27352e-15	1.04582e-14	1.32073e-14	1.66636e-14	2.10047e-14	2.64519e-14	3.32807e-14	4.18333e-14	5.25347e-14	6.5912e-14	8.26185e-14	1.03463e-13	1.29445e-13	1.61802e-13	2.02057e-13	2.52093e-13	3.14225e-13	3.91306e-13	4.86841e-13	6.05135e-13	7.51473e-13	9.3233e-13	1.15564e-12	1.43109e-12	1.77056e-12	2.1885e-12	2.70259e-12	3.33434e-12	4.10993e-12	5.06123e-12	6.22691e-12	7.65395e-12	9.39928e-12	1.15319e-11	1.41352e-11	1.73101e-11	2.11784e-11	2.58872e-11	3.16136e-11	3.85708e-11	4.70154e-11	5.72558e-11	6.96619e-11	8.46777e-11	1.02835e-10	1.24769e-10	1.51243e-10	1.83163e-10
3.66473e-15	4.65345e-15	5.90334e-15	7.48185e-15	9.47348e-15	1.19839e-14	1.51453e-14	1.91226e-14	2.41214e-14	3.03983e-14	3.82724e-14	4.81406e-14	6.04959e-14	7.59506e-14	9.52632e-14	1.19374e-13	1.49446e-13	1.86916e-13	2.33561e-13	2.91571e-13	3.63646e-13	4.53109e-13	5.6405e-13	7.01491e-13	8.716e-13	1.08194e-12	1.34177e-12	1.66244e-12	2.0578e-12	2.54479e-12	3.14407e-12	3.88081e-12	4.78569e-12	5.89599e-12	7.25706e-12	8.92393e-12	1.09633e-11	1.34562e-11	1.65003e-11	2.02141e-11	2.47404e-11	3.02519e-11	3.69565e-11	4.51046e-11	5.49975e-11	6.69973e-11	8.15388e-11	9.91435e-11	1.20436e-10	1.46164e-10
2.59654e-15	3.30591e-15	4.20505e-15	5.34362e-15	6.78397e-15	8.60431e-15	1.09027e-14	1.38017e-14	1.7455e-14	2.20541e-14	2.78384e-14	3.51062e-14	4.4229e-14	5.56693e-14	7.00018e-14	8.79401e-14	1.1037e-13	1.38388e-13	1.73353e-13	2.16945e-13	2.7124e-13	3.38799e-13	4.22782e-13	5.2708e-13	6.5648e-13	8.16869e-13	1.01547e-12	1.26116e-12	1.5648e-12	1.93969e-12	2.40211e-12	2.97193e-12	3.67343e-12	4.53618e-12	5.59622e-12	6.89741e-12	8.49306e-12	1.04479e-11	1.28404e-11	1.57659e-11	1.93394e-11	2.37004e-11	2.90171e-11	3.54928e-11	4.33725e-11	5.29512e-11	6.45839e-11	7.86975e-11	9.58044e-11	1.16519e-10
1.83654e-15	2.34459e-15	2.99027e-15	3.81008e-15	4.84995e-15	6.16764e-15	7.83575e-15	9.94538e-15	1.26108e-14	1.5975e-14	2.02172e-14	2.55612e-14	3.22864e-14	4.07416e-14	5.13614e-14	6.46868e-14	8.13906e-14	1.02309e-13	1.28479e-13	1.61187e-13	2.02027e-13	2.52971e-13	3.16454e-13	3.95486e-13	4.93779e-13	6.15906e-13	7.67497e-13	9.55477e-13	1.18835e-12	1.47656e-12	1.83289e-12	2.27303e-12	2.81613e-12	3.48565e-12	4.31018e-12	5.32462e-12	6.57148e-12	8.10251e-12	9.98063e-12	1.22822e-11	1.51001e-11	1.85466e-11	2.27578e-11	2.78984e-11	3.41673e-11	4.18045e-11	5.10998e-11	6.2402e-11	7.61307e-11	9.27907e-11
1.29676e-15	1.65997e-15	2.12283e-15	2.7121e-15	3.46154e-15	4.41374e-15	5.62238e-15	7.15496e-15	9.09639e-15	1.15533e-14	1.46594e-14	1.85824e-14	2.35322e-14	2.97713e-14	3.76278e-14	4.7511e-14	5.99314e-14	7.55249e-14	9.50826e-14	1.19588e-13	1.50262e-13	1.88619e-13	2.36536e-13	2.96337e-13	3.70894e-13	4.63755e-13	5.793e-13	7.22927e-13	9.01284e-13	1.12255e-12	1.39676e-12	1.73627e-12	2.1562e-12	2.67509e-12	3.3156e-12	4.10547e-12	5.07856e-12	6.27616e-12	7.74864e-12	9.55725e-12	1.17765e-11	1.44971e-11	1.78287e-11	2.19046e-11	2.68862e-11	3.29686e-11	4.03877e-11	4.94283e-11	6.04339e-11	7.38181e-11
9.14045e-16	1.17325e-15	1.50447e-15	1.92729e-15	2.46649e-15	3.15341e-15	4.02764e-15	5.13914e-15	6.55089e-15	8.34218e-15	1.06128e-14	1.3488e-14	1.71252e-14	2.17218e-14	2.75248e-14	3.48436e-14	4.40647e-14	5.56711e-14	7.0265e-14	8.85969e-14	1.11601e-13	1.40439e-13	1.76555e-13	2.21738e-13	2.7821e-13	3.48719e-13	4.36665e-13	5.46252e-13	6.82666e-13	8.52304e-13	1.06305e-12	1.32459e-12	1.64885e-12	2.05046e-12	2.54738e-12	3.16161e-12	3.92008e-12	4.8557e-12	6.00872e-12	7.42819e-12	9.17395e-12	1.13188e-11	1.39514e-11	1.71794e-11	2.11335e-11	2.5972e-11	3.1887e-11	3.91105e-11	4.79232e-11	5.8664e-11
6.43172e-16	8.27829e-16	1.06443e-15	1.36729e-15	1.75455e-15	2.24924e-15	2.88053e-15	3.68529e-15	4.71016e-15	6.01402e-15	7.67111e-15	9.775e-15	1.24434e-14	1.58244e-14	2.0104e-14	2.55152e-14	3.23506e-14	4.09762e-14	5.18496e-14	6.55427e-14	8.27691e-14	1.04419e-13	1.31599e-13	1.65689e-13	2.08401e-13	2.61862e-13	3.28708e-13	4.12206e-13	5.16398e-13	6.46279e-13	8.0802e-13	1.00923e-12	1.25929e-12	1.56973e-12	1.95475e-12	2.43179e-12	3.02222e-12	3.75226e-12	4.654e-12	5.76669e-12	7.13829e-12	8.82732e-12	1.09051e-11	1.34586e-11	1.65934e-11	2.0438e-11	2.51484e-11	3.09136e-11	3.79626e-11	4.65726e-11
4.5179e-16	5.83104e-16	7.51821e-16	9.68373e-16	1.24603e-15	1.60168e-15	2.05676e-15	2.63845e-15	3.38123e-15	4.32872e-15	5.5361e-15	7.07308e-15	9.02761e-15	1.15106e-14	1.46616e-14	1.86563e-14	2.37153e-14	3.01158e-14	3.82048e-14	4.84176e-14	6.12983e-14	7.75272e-14	9.79535e-14	1.23636e-13	1.55895e-13	1.96373e-13	2.4711e-13	3.10641e-13	3.90112e-13	4.89419e-13	6.13385e-13	7.67974e-13	9.60553e-13	1.20021e-12	1.49815e-12	1.86816e-12	2.3272e-12	2.89611e-12	3.60047e-12	4.47162e-12	5.54794e-12	6.8764e-12	8.51437e-12	1.05319e-11	1.30143e-11	1.60657e-11	1.98126e-11	2.44087e-11	3.00407e-11	3.69351e-11
3.16808e-16	4.10023e-16	5.3012e-16	6.84692e-16	8.83426e-16	1.13868e-15	1.46617e-15	1.88592e-15	2.42335e-15	3.11073e-15	3.98901e-15	5.11002e-15	6.53934e-15	8.35989e-15	1.06763e-14	1.36207e-14	1.73592e-14	2.21012e-14	2.81098e-14	3.57154e-14	4.53323e-14	5.74798e-14	7.28078e-14	9.2129e-14	1.16458e-13	1.47062e-13	1.85518e-13	2.3379e-13	2.94322e-13	3.70148e-13	4.65034e-13	5.83646e-13	7.31763e-13	9.16531e-13	1.14678e-12	1.43341e-12	1.78985e-12	2.23265e-12	2.78214e-12	3.46334e-12	4.30693e-12	5.35055e-12	6.64026e-12	8.23245e-12	1.0196e-11	1.2615e-11	1.55921e-11	1.92521e-11	2.3747e-11	2.92615e-11
2.2177e-16	2.87823e-16	3.73161e-16	4.833e-16	6.25297e-16	8.08175e-16	1.04345e-15	1.34583e-15	1.73404e-15	2.2319e-15	2.86973e-15	3.68602e-15	4.72959e-15	6.06232e-15	7.76254e-15	9.92931e-15	1.26877e-14	1.61957e-14	2.06521e-14	2.63075e-14	3.34769e-14	4.2556e-14	5.40415e-14	6.85557e-14	8.68782e-14	1.09984e-13	1.3909e-13	1.75717e-13	2.2176e-13	2.79579e-13	3.52108e-13	4.42994e-13	5.56764e-13	6.99029e-13	8.76739e-13	1.09849e-12	1.37491e-12	1.71911e-12	2.14727e-12	2.67928e-12	3.33966e-12	4.15852e-12	5.17281e-12	6.42786e-12	7.97919e-12	9.89471e-12	1.22574e-11	1.51687e-11	1.87521e-11	2.31581e-11
1.54974e-16	2.01696e-16	2.62229e-16	3.4057e-16	4.41852e-16	5.72654e-16	7.41398e-16	9.5886e-16	1.23881e-15	1.5988e-15	2.06126e-15	2.65469e-15	3.41539e-15	4.38946e-15	5.63542e-15	7.22747e-15	9.25958e-15	1.18506e-14	1.51508e-14	1.93498e-14	2.46866e-14	3.14624e-14	4.00559e-14	5.09434e-14	6.47222e-14	8.21419e-14	1.04141e-13	1.31894e-13	1.66868e-13	2.10895e-13	2.6626e-13	3.35808e-13	4.2308e-13	5.32476e-13	6.69457e-13	8.40799e-13	1.05489e-12	1.32212e-12	1.65531e-12	2.0703e-12	2.58663e-12	3.22837e-12	4.02511e-12	5.01325e-12	6.23746e-12	7.75252e-12	9.62555e-12	1.19387e-11	1.47922e-11	1.83087e-11
1.08109e-16	1.41099e-16	1.83961e-16	2.39587e-16	3.11704e-16	4.05098e-16	5.25917e-16	6.82045e-16	8.83585e-16	1.14347e-15	1.47821e-15	1.90893e-15	2.46254e-15	3.17333e-15	4.08496e-15	5.2529e-15	6.74762e-15	8.65849e-15	1.10987e-14	1.42116e-14	1.81784e-14	2.32277e-14	2.96481e-14	3.78031e-14	4.81503e-14	6.12647e-14	7.78686e-14	9.88677e-14	1.25397e-13	1.58877e-13	2.01083e-13	2.54231e-13	3.21088e-13	4.05098e-13	5.10549e-13	6.4277e-13	8.08379e-13	1.01558e-12	1.27455e-12	1.59786e-12	2.00108e-12	2.50339e-12	3.1285e-12	3.90558e-12	4.87053e-12	6.06748e-12	7.55063e-12	9.3864e-12	1.16562e-11	1.44597e-11
7.52859e-17	9.85382e-17	1.28834e-16	1.68263e-16	2.19524e-16	2.86094e-16	3.72452e-16	4.84356e-16	6.29208e-16	8.16502e-16	1.05841e-15	1.37052e-15	1.77277e-15	2.29062e-15	2.95657e-15	3.81204e-15	4.90978e-15	6.31685e-15	8.11846e-15	1.04227e-14	1.33667e-14	1.71239e-14	2.19137e-14	2.80132e-14	3.57722e-14	4.56313e-14	5.81455e-14	7.40123e-14	9.41082e-14	1.19533e-13	1.51663e-13	1.92225e-13	2.43375e-13	3.07806e-13	3.88878e-13	4.90779e-13	6.18721e-13	7.79182e-13	9.80211e-13	1.23179e-12	1.54628e-12	1.939e-12	2.42886e-12	3.03924e-12	3.79895e-12	4.7435e-12	5.91657e-12	7.37189e-12	9.17538e-12	1.14079e-11
5.23372e-17	6.86971e-17	9.00731e-17	1.17972e-16	1.54346e-16	2.01715e-16	2.63335e-16	3.43407e-16	4.47341e-16	5.821e-16	7.56633e-16	9.82431e-16	1.27423e-15	1.65091e-15	2.13662e-15	2.76224e-15	3.56717e-15	4.60168e-15	5.92978e-15	7.63291e-15	9.81456e-15	1.26061e-14	1.61742e-14	2.07297e-14	2.65395e-14	3.39409e-14	4.33594e-14	5.53316e-14	7.05331e-14	8.98139e-14	1.14242e-13	1.45156e-13	1.84237e-13	2.33587e-13	2.95836e-13	3.74269e-13	4.72985e-13	5.97092e-13	7.52951e-13	9.48468e-13	1.19346e-12	1.50013e-12	1.88355e-12	2.36242e-12	2.95985e-12	3.70435e-12	4.63113e-12	5.78353e-12	7.21491e-12	8.99085e-12
3.63207e-17	4.78107e-17	6.28666e-17	8.2573e-17	1.08338e-16	1.41986e-16	1.85881e-16	2.43079e-16	3.17529e-16	4.14327e-16	5.40042e-16	7.0313e-16	9.14467e-16	1.18802e-15	1.54171e-15	1.99852e-15	2.58783e-15	3.34726e-15	4.3248e-15	5.58171e-15	7.19603e-15	9.26708e-15	1.19211e-14	1.53185e-14	1.96626e-14	2.52109e-14	3.22896e-14	4.13105e-14	5.27939e-14	6.73956e-14	8.59418e-14	1.09472e-13	1.39292e-13	1.77041e-13	2.24775e-13	2.85067e-13	3.61136e-13	4.57005e-13	5.77693e-13	7.29454e-13	9.20079e-13	1.15925e-12	1.45901e-12	1.83426e-12	2.30352e-12	2.88968e-12	3.62103e-12	4.53254e-12	5.66732e-12	7.07848e-12
2.51618e-17	3.32173e-17	4.38029e-17	5.7698e-17	7.59167e-17	9.97773e-17	1.30992e-16	1.71781e-16	2.25023e-16	2.94438e-16	3.84841e-16	5.02444e-16	6.55258e-16	8.53602e-16	1.11075e-15	1.44377e-15	1.87456e-15	2.43118e-15	3.1496e-15	4.0758e-15	5.26853e-15	6.80276e-15	8.77405e-15	1.13041e-14	1.45475e-14	1.87008e-14	2.40134e-14	3.08011e-14	3.94637e-14	5.05067e-14	6.45684e-14	8.24539e-14	1.05177e-13	1.34015e-13	1.70571e-13	2.16858e-13	2.75402e-13	3.49364e-13	4.42701e-13	5.60354e-13	7.08492e-13	8.94805e-13	1.12887e-12	1.42258e-12	1.79074e-12	2.25169e-12	2.82817e-12	3.54833e-12	4.44697e-12	5.56704e-12
1.74011e-17	2.30385e-17	3.04681e-17	4.02484e-17	5.31087e-17	6.99997e-17	9.21594e-17	1.21198e-16	1.59209e-16	2.08905e-16	2.73808e-16	3.58473e-16	4.68792e-16	6.12375e-16	7.99039e-16	1.04144e-15	1.35585e-15	1.7632e-15	2.29038e-15	2.97185e-15	3.85177e-15	4.98664e-15	6.44866e-15	8.32999e-15	1.07482e-14	1.38528e-14	1.78343e-14	2.29344e-14	2.94601e-14	3.78003e-14	4.84475e-14	6.20242e-14	7.9317e-14	1.01318e-13	1.29277e-13	1.64766e-13	2.09765e-13	2.66754e-13	3.38848e-13	4.29946e-13	5.44927e-13	6.89887e-13	8.72435e-13	1.10205e-12	1.39056e-12	1.75263e-12	2.20652e-12	2.77485e-12	3.48569e-12	4.37374e-12
1.20131e-17	1.59513e-17	2.11565e-17	2.80286e-17	3.70908e-17	4.90274e-17	6.4732e-17	8.53705e-17	1.12462e-16	1.47982e-16	1.94501e-16	2.55354e-16	3.34866e-16	4.38641e-16	5.73924e-16	7.50081e-16	9.79199e-16	1.27686e-15	1.66311e-15	2.16376e-15	2.81194e-15	3.65015e-15	4.73287e-15	6.12981e-15	7.9301e-15	1.02475e-14	1.32272e-14	1.7054e-14	2.19631e-14	2.82534e-14	3.63042e-14	4.65964e-14	5.97388e-14	7.65015e-14	9.78573e-14	1.25033e-13	1.59576e-13	2.03433e-13	2.59049e-13	3.29499e-13	4.18634e-13	5.31284e-13	6.73485e-13	8.52784e-13	1.0786e-12	1.36268e-12	1.71963e-12	2.16764e-12	2.72929e-12	3.43261e-12
8.27895e-18	1.10252e-17	1.46656e-17	1.94858e-17	2.58605e-17	3.42814e-17	4.53923e-17	6.00356e-17	7.9312e-17	1.04658e-16	1.37945e-16	1.81612e-16	2.38828e-16	3.13711e-16	4.11601e-16	5.39419e-16	7.06121e-16	9.23284e-16	1.20585e-15	1.5731e-15	2.04986e-15	2.66804e-15	3.46869e-15	4.50445e-15	5.8428e-15	7.57015e-15	9.79696e-15	1.26643e-14	1.63522e-14	2.10899e-14	2.71692e-14	3.49609e-14	4.49358e-14	5.76908e-14	7.39817e-14	9.47648e-14	1.21248e-13	1.54955e-13	1.97806e-13	2.5222e-13	3.21236e-13	4.0867e-13	5.19309e-13	6.5915e-13	8.35694e-13	1.05832e-12	1.33872e-12	1.69148e-12	2.13476e-12	2.69115e-12
5.69561e-18	7.60726e-18	1.01488e-17	1.35237e-17	1.80002e-17	2.39306e-17	3.17781e-17	4.21503e-17	5.58431e-17	7.38986e-17	9.76788e-17	1.28962e-16	1.70067e-16	2.24016e-16	2.94736e-16	3.87333e-16	5.08434e-16	6.66627e-16	8.73029e-16	1.14202e-15	1.49215e-15	1.94739e-15	2.53858e-15	3.30542e-15	4.29893e-15	5.58461e-15	7.24642e-15	9.39187e-15	1.21585e-14	1.57219e-14	2.03062e-14	2.6197e-14	3.37578e-14	4.34504e-14	5.58615e-14	7.17349e-14	9.20125e-14	1.17886e-13	1.50861e-13	1.92837e-13	2.46209e-13	3.1399e-13	3.9997e-13	5.08907e-13	6.46768e-13	8.21028e-13	1.04104e-12	1.31849e-12	1.66796e-12	2.10763e-12
3.91154e-18	5.23986e-18	7.01106e-18	9.36999e-18	1.2508e-17	1.66773e-17	2.22104e-17	2.95448e-17	3.92551e-17	5.20959e-17	6.90562e-17	9.14313e-17	1.20915e-16	1.59718e-16	2.10729e-16	2.77705e-16	3.65542e-16	4.806e-16	6.31134e-16	8.27852e-16	1.08462e-15	1.41936e-15	1.85524e-15	2.42216e-15	3.15861e-15	4.11419e-15	5.35259e-15	6.95564e-15	9.02824e-15	1.17048e-14	1.51571e-14	1.96047e-14	2.53279e-14	3.26837e-14	4.21267e-14	5.42345e-14	6.97411e-14	8.95766e-14	1.1492e-13	1.47261e-13	1.88484e-13	2.40966e-13	3.07702e-13	3.92464e-13	4.99992e-13	6.36239e-13	8.0867e-13	1.02664e-12	1.30184e-12	1.64889e-12
2.68162e-18	3.60296e-18	4.83513e-18	6.48102e-18	8.67691e-18	1.16031e-17	1.54977e-17	2.06752e-17	2.75497e-17	3.66667e-17	4.87432e-17	6.47205e-17	8.58335e-17	1.137e-16	1.50435e-16	1.98803e-16	2.62414e-16	3.45969e-16	4.5559e-16	5.99236e-16	7.87244e-16	1.03302e-15	1.35392e-15	1.77242e-15	2.31755e-15	3.02675e-15	3.94832e-15	5.14442e-15	6.69495e-15	8.70254e-15	1.12988e-14	1.46523e-14	1.89788e-14	2.45538e-14	3.1729e-14	4.09528e-14	5.27955e-14	6.79829e-14	8.7436e-14	1.12323e-13	1.44124e-13	1.84711e-13	2.36448e-13	3.02321e-13	3.86091e-13	4.92493e-13	6.27479e-13	7.98521e-13	1.01499e-12	1.28863e-12
1.83522e-18	2.47314e-18	3.32881e-18	4.47517e-18	6.00914e-18	8.05927e-18	1.07959e-17	1.44446e-17	1.93034e-17	2.57657e-17	3.43504e-17	4.57407e-17	6.08353e-17	8.08146e-17	1.07227e-16	1.42103e-16	1.88097e-16	2.48681e-16	3.28386e-16	4.3312e-16	5.70577e-16	7.50761e-16	9.86668e-16	1.29516e-15	1.69807e-15	2.22368e-15	2.9085e-15	3.7997e-15	4.95805e-15	6.46182e-15	8.41166e-15	1.09368e-14	1.42031e-14	1.84228e-14	2.38678e-14	3.08852e-14	3.99184e-14	5.1532e-14	6.64453e-14	8.55725e-14	1.10075e-13	1.41424e-13	1.81486e-13	2.32619e-13	2.97803e-13	3.80801e-13	4.86351e-13	6.20419e-13	7.90504e-13	1.00602e-12
1.25378e-18	1.69467e-18	2.28783e-18	3.08487e-18	4.15458e-18	5.58847e-18	7.50816e-18	1.00751e-17	1.35034e-17	1.80764e-17	2.41689e-17	3.22759e-17	4.30501e-17	5.73518e-17	7.63125e-17	1.01419e-16	1.34624e-16	1.78484e-16	2.36348e-16	3.12595e-16	4.12942e-16	5.44843e-16	7.1801e-16	9.45074e-16	1.24245e-15	1.63142e-15	2.1396e-15	2.80268e-15	3.66685e-15	4.79169e-15	6.25405e-15	8.15288e-15	1.06154e-14	1.38051e-14	1.79317e-14	2.32637e-14	3.01449e-14	3.90145e-14	5.04331e-14	6.51153e-14	8.39706e-14	1.08156e-13	1.39139e-13	1.78783e-13	2.29446e-13	2.94112e-13	3.76551e-13	4.81517e-13	6.15005e-13	7.84554e-13
8.55057e-19	1.15923e-18	1.56968e-18	2.12288e-18	2.86754e-18	3.86869e-18	5.213e-18	7.01588e-18	9.43078e-18	1.26614e-17	1.69781e-17	2.27387e-17	3.04167e-17	4.06378e-17	5.42273e-17	7.22731e-17	9.6207e-17	1.27911e-16	1.69855e-16	2.25279e-16	2.98423e-16	3.94836e-16	5.21761e-16	6.88648e-16	9.07809e-16	1.19526e-15	1.57182e-15	2.06449e-15	2.70828e-15	3.54852e-15	4.64378e-15	6.0697e-15	7.92383e-15	1.03318e-14	1.3455e-14	1.75012e-14	2.27364e-14	2.95017e-14	3.82335e-14	4.94896e-14	6.39817e-14	8.26169e-14	1.0655e-13	1.3725e-13	1.7658e-13	2.26905e-13	2.91219e-13	3.73307e-13	4.77954e-13	6.11192e-13
5.82115e-19	7.91588e-19	1.07511e-18	1.45839e-18	1.97587e-18	2.67367e-18	3.61345e-18	4.87754e-18	6.57574e-18	8.85428e-18	1.19077e-17	1.59943e-17	2.1457e-17	2.875e-17	3.84744e-17	5.14246e-17	6.86492e-17	9.15304e-17	1.21888e-16	1.62114e-16	2.15351e-16	2.85718e-16	3.78612e-16	5.01091e-16	6.62376e-16	8.74496e-16	1.15313e-15	1.51866e-15	1.99762e-15	2.62439e-15	3.44359e-15	4.51294e-15	5.9071e-15	7.72244e-15	1.00833e-14	1.31496e-14	1.71275e-14	2.22812e-14	2.89501e-14	3.75688e-14	4.86936e-14	6.30351e-14	8.15004e-14	1.05246e-13	1.35742e-13	1.74861e-13	2.24976e-13	2.891e-13	3.71044e-13	4.75632e-13
3.95606e-19	5.39606e-19	7.35106e-19	1.00019e-18	1.35917e-18	1.8447e-18	2.50055e-18	3.38536e-18	4.57756e-18	6.1819e-18	8.33816e-18	1.12325e-17	1.51128e-17	2.03082e-17	2.72557e-17	3.65345e-17	4.89112e-17	6.53994e-17	8.73371e-17	1.16489e-16	1.55177e-16	2.06459e-16	2.74345e-16	3.64102e-16	4.82622e-16	6.38929e-16	8.44807e-16	1.11564e-15	1.47146e-15	1.93836e-15	2.55024e-15	3.3511e-15	4.39799e-15	5.76477e-15	7.54693e-15	9.86777e-15	1.28863e-14	1.68073e-14	2.18942e-14	2.84854e-14	3.70147e-14	4.80384e-14	6.22678e-14	8.06119e-14	1.04231e-13	1.34603e-13	1.7361e-13	2.23643e-13	2.87738e-13	3.69744e-13
2.68384e-19	3.67198e-19	5.01763e-19	6.84779e-19	9.33374e-19	1.27062e-18	1.72754e-18	2.34582e-18	3.18138e-18	4.30914e-18	5.82933e-18	7.87592e-18	1.06277e-17	1.43228e-17	1.92785e-17	2.59162e-17	3.47956e-17	4.66586e-17	6.24875e-17	8.35812e-17	1.11655e-16	1.48971e-16	1.9851e-16	2.64189e-16	3.51158e-16	4.66171e-16	6.18077e-16	8.18454e-16	1.08243e-15	1.42976e-15	1.88616e-15	2.48513e-15	3.2702e-15	4.29789e-15	5.64146e-15	7.39575e-15	9.68341e-15	1.26628e-14	1.65381e-14	2.15723e-14	2.81038e-14	3.65668e-14	4.75187e-14	6.16734e-14	7.99442e-14	1.03498e-13	1.33823e-13	1.72818e-13	2.22895e-13	2.87123e-13
1.81756e-19	2.49442e-19	3.419e-19	4.68034e-19	6.39887e-19	8.7373e-19	1.19152e-18	1.62282e-18	2.20744e-18	2.99886e-18	4.06885e-18	5.5136e-18	7.46188e-18	1.00858e-17	1.3615e-17	1.83559e-17	2.47163e-17	3.32383e-17	4.46419e-17	5.98818e-17	8.02225e-17	1.07336e-16	1.43432e-16	1.91423e-16	2.55147e-16	3.39654e-16	4.51577e-16	5.9962e-16	7.95187e-16	1.0532e-15	1.39317e-15	1.84054e-15	2.42848e-15	3.20018e-15	4.21176e-15	5.53608e-15	7.2676e-15	9.52859e-15	1.24772e-14	1.63175e-14	2.13128e-14	2.7802e-14	3.62212e-14	4.71302e-14	6.12472e-14	7.94918e-14	1.03041e-13	1.33397e-13	1.72478e-13	2.22725e-13
1.22874e-19	1.69155e-19	2.32569e-19	3.19347e-19	4.37941e-19	5.99806e-19	8.20445e-19	1.1208e-18	1.52916e-18	2.08363e-18	2.8355e-18	3.85373e-18	5.23089e-18	7.09109e-18	9.6005e-18	1.29813e-17	1.75301e-17	2.36425e-17	3.18454e-17	4.28393e-17	5.75548e-17	7.7226e-17	1.03488e-16	1.38503e-16	1.85127e-16	2.4713e-16	3.29477e-16	4.387e-16	5.83383e-16	7.74789e-16	1.02768e-15	1.36136e-15	1.80109e-15	2.37979e-15	3.14042e-15	4.13885e-15	5.44773e-15	7.16137e-15	9.402e-15	1.23279e-14	1.61436e-14	2.11134e-14	2.75777e-14	3.59752e-14	4.68698e-14	6.09855e-14	7.92511e-14	1.02856e-13	1.3332e-13	1.72587e-13
8.29217e-20	1.1451e-19	1.57927e-19	2.17523e-19	2.99221e-19	4.1107e-19	5.63997e-19	7.72813e-19	1.05757e-18	1.44538e-18	1.97283e-18	2.68928e-18	3.66117e-18	4.97783e-18	6.75925e-18	9.16629e-18	1.24144e-17	1.67918e-17	2.26832e-17	3.0602e-17	4.12319e-17	5.54822e-17	7.4561e-17	1.00071e-16	1.34135e-16	1.79561e-16	2.40061e-16	3.2053e-16	4.27418e-16	5.69215e-16	7.57072e-16	1.00562e-15	1.33405e-15	1.76745e-15	2.33863e-15	3.09039e-15	4.07852e-15	5.37565e-15	7.07617e-15	9.30257e-15	1.22137e-14	1.60151e-14	2.09725e-14	2.74289e-14	3.58267e-14	4.67352e-14	6.08863e-14	7.92199e-14	1.02941e-13	1.33592e-13
5.58618e-20	7.73834e-20	1.07056e-19	1.47913e-19	2.04096e-19	2.8125e-19	3.87063e-19	5.31989e-19	7.30222e-19	1.00101e-18	1.37042e-18	1.8737e-18	2.55847e-18	3.48891e-18	4.75151e-18	6.46257e-18	8.77831e-18	1.19082e-17	1.61331e-17	2.18282e-17	2.94952e-17	3.9803e-17	5.36429e-17	7.22006e-17	9.70514e-17	1.30285e-16	1.74671e-16	2.33872e-16	3.12728e-16	4.17628e-16	5.56985e-16	7.41874e-16	9.86846e-16	1.311e-15	1.73934e-15	2.30464e-15	3.04966e-15	4.03027e-15	5.31923e-15	7.01126e-15	9.22947e-15	1.21336e-14	1.59307e-14	2.08889e-14	2.73544e-14	3.57745e-14	4.67252e-14	6.09485e-14	7.93978e-14	1.03297e-13
3.75664e-20	5.2203e-20	7.24466e-20	1.00407e-19	1.38976e-19	1.92105e-19	2.65194e-19	3.65607e-19	5.03374e-19	6.92139e-19	9.50432e-19	1.30339e-18	1.78507e-18	2.44153e-18	3.33498e-18	4.54937e-18	6.19777e-18	8.4323e-18	1.14573e-17	1.55469e-17	2.10685e-17	2.85134e-17	3.85382e-17	5.20186e-17	7.01218e-17	9.44004e-17	1.26917e-16	1.7041e-16	2.28505e-16	3.06001e-16	4.09238e-16	5.46584e-16	7.29061e-16	9.71176e-16	1.29199e-15	1.71651e-15	2.27751e-15	3.01789e-15	3.99366e-15	5.27798e-15	6.96611e-15	9.18207e-15	1.2087e-14	1.58899e-14	2.08619e-14	2.73536e-14	3.5818e-14	4.68398e-14	6.11726e-14	7.9786e-14
2.52186e-20	3.5155e-20	4.89412e-20	6.80427e-20	9.44731e-20	1.30995e-19	1.81394e-19	2.50847e-19	3.46431e-19	4.77797e-19	6.58098e-19	9.05229e-19	1.2435e-18	1.7059e-18	2.33713e-18	3.19766e-18	4.36919e-18	5.96198e-18	8.12458e-18	1.10569e-17	1.50274e-17	2.03965e-17	2.76469e-17	3.74249e-17	5.05934e-17	6.83044e-17	9.20925e-17	1.24e-16	1.66739e-16	2.23911e-16	3.00286e-16	4.02174e-16	5.37917e-16	7.18518e-16	9.58475e-16	1.27687e-15	1.69876e-15	2.25703e-15	2.99479e-15	3.96841e-15	5.25155e-15	6.94032e-15	9.15997e-15	1.20734e-14	1.58923e-14	2.08913e-14	2.74263e-14	3.59575e-14	4.70797e-14	6.15601e-14
1.68997e-20	2.36332e-20	3.30051e-20	4.60313e-20	6.41121e-20	8.91746e-20	1.23867e-19	1.71825e-19	2.38029e-19	3.29298e-19	4.54949e-19	6.27697e-19	8.64873e-19	1.19006e-18	1.63531e-18	2.24412e-18	3.07544e-18	4.20903e-18	5.7527e-18	7.85194e-18	1.07028e-17	1.4569e-17	1.98053e-17	2.68872e-17	3.64523e-17	4.93536e-17	6.67311e-17	9.01058e-17	1.21505e-16	1.63624e-16	2.20048e-16	2.95531e-16	3.96373e-16	5.30909e-16	7.10152e-16	9.48634e-16	1.2655e-15	1.68593e-15	2.24302e-15	2.98018e-15	3.95427e-15	5.23971e-15	6.93368e-15	9.16297e-15	1.20927e-14	1.59378e-14	2.09772e-14	2.7573e-14	3.6194e-14	4.74466e-14
1.1305e-20	1.58599e-20	2.22196e-20	3.10872e-20	4.34345e-20	6.06034e-20	8.44437e-20	1.17502e-19	1.6328e-19	2.26585e-19	3.14004e-19	4.3456e-19	6.00582e-19	8.28903e-19	1.14247e-18	1.57251e-18	2.16148e-18	2.96701e-18	4.0672e-18	5.56776e-18	7.61158e-18	1.03915e-17	1.41674e-17	1.92891e-17	2.62267e-17	3.5611e-17	4.82873e-17	6.53871e-17	8.8422e-17	1.19409e-16	1.61037e-16	2.16881e-16	2.91695e-16	3.91782e-16	5.25497e-16	7.03891e-16	9.41565e-16	1.25778e-15	1.67791e-15	2.23534e-15	2.97391e-15	3.95114e-15	5.24236e-15	6.94611e-15	9.19107e-15	1.21451e-14	1.60268e-14	2.11203e-14	2.7795e-14	3.65294e-14
7.54922e-21	1.06248e-20	1.49328e-20	2.09588e-20	2.9376e-20	4.1117e-20	5.74716e-20	8.0221e-20	1.11822e-19	1.55656e-19	2.16377e-19	3.0037e-19	4.16396e-19	5.76447e-19	7.96921e-19	1.10021e-18	1.51683e-18	2.08834e-18	2.87124e-18	3.94223e-18	5.40526e-18	7.40108e-18	1.01199e-17	1.38185e-17	1.8843e-17	2.56592e-17	3.4893e-17	4.73847e-17	6.426e-17	8.70256e-17	1.17695e-16	1.58954e-16	2.14382e-16	2.88742e-16	3.88361e-16	5.21633e-16	6.99679e-16	9.37208e-16	1.25365e-15	1.67464e-15	2.23394e-15	2.97595e-15	3.95898e-15	5.25951e-15	6.9777e-15	9.24449e-15	1.22309e-14	1.61599e-14	2.13217e-14	2.80938e-14
5.03232e-21	7.10532e-21	1.00183e-20	1.4106e-20	1.9834e-20	2.78493e-20	3.90494e-20	5.46779e-20	7.6455e-20	1.06757e-19	1.48863e-19	2.07287e-19	2.8824e-19	4.00253e-19	5.55025e-19	7.68577e-19	1.06282e-18	1.46767e-18	2.02393e-18	2.78715e-18	3.83286e-18	5.26359e-18	7.21837e-18	9.88539e-18	1.35191e-17	1.84627e-17	2.51793e-17	3.42917e-17	4.66372e-17	6.33394e-17	8.5904e-17	1.16346e-16	1.57357e-16	2.12529e-16	2.86648e-16	3.86081e-16	5.19285e-16	6.97479e-16	9.35523e-16	1.25307e-15	1.67609e-15	2.2388e-15	2.98629e-15	3.97784e-15	5.29129e-15	7.02868e-15	9.32363e-15	1.23508e-14	1.63381e-14	2.15829e-14
3.34864e-21	4.74338e-21	6.70962e-21	9.47762e-21	1.33688e-20	1.88311e-20	2.64881e-20	3.72063e-20	5.21883e-20	7.31008e-20	1.0225e-19	1.42821e-19	1.99212e-19	2.77479e-19	3.85954e-19	5.36084e-19	7.43569e-19	1.02991e-18	1.42453e-18	1.9676e-18	2.71389e-18	3.73799e-18	5.14135e-18	7.06166e-18	9.68566e-18	1.32661e-17	1.81447e-17	2.47826e-17	3.38015e-17	4.60382e-17	6.2617e-17	8.50468e-17	1.1535e-16	1.56231e-16	2.11305e-16	2.85393e-16	3.8492e-16	5.1843e-16	6.97271e-16	9.36495e-16	1.25604e-15	1.68225e-15	2.24995e-15	3.00502e-15	4.00787e-15	5.33794e-15	7.09947e-15	9.42911e-15	1.25057e-14	1.6563e-14
2.22436e-21	3.16107e-21	4.48589e-21	6.35695e-21	8.99568e-21	1.27117e-20	1.79374e-20	2.52756e-20	3.55655e-20	4.99736e-20	7.01194e-20	9.82475e-20	1.37464e-19	1.92063e-19	2.67969e-19	3.73345e-19	5.19423e-19	7.21636e-19	1.00115e-18	1.38698e-18	1.91877e-18	2.65072e-18	3.6567e-18	5.03734e-18	6.92946e-18	9.51882e-18	1.30573e-17	1.78858e-17	2.44653e-17	3.34179e-17	4.55821e-17	6.20861e-17	8.44465e-17	1.14698e-16	1.55566e-16	2.10698e-16	2.84966e-16	3.84868e-16	5.1906e-16	6.99052e-16	9.4013e-16	1.26256e-15	1.69319e-15	2.26748e-15	3.03228e-15	4.04931e-15	5.39983e-15	7.19061e-15	9.56178e-15	1.26969e-14
1.47494e-21	2.10291e-21	2.99397e-21	4.2565e-21	6.04278e-21	8.56646e-21	1.21268e-20	1.71423e-20	2.41975e-20	3.41077e-20	4.80081e-20	6.7477e-20	9.47059e-20	1.32733e-19	1.85763e-19	2.59608e-19	3.62292e-19	5.04869e-19	7.02552e-19	9.76243e-19	1.35462e-18	1.87697e-18	2.59703e-18	3.5882e-18	4.95058e-18	6.8205e-18	9.38331e-18	1.28907e-17	1.76838e-17	2.42246e-17	3.31374e-17	4.52647e-17	6.17421e-17	8.40976e-17	1.14384e-16	1.55356e-16	2.10704e-16	2.85363e-16	3.85924e-16	5.21179e-16	7.02835e-16	9.46456e-16	1.27271e-15	1.70898e-15	2.29153e-15	3.06829e-15	4.10249e-15	5.47747e-15	7.30286e-15	9.72271e-15
9.76291e-22	1.39653e-21	1.99477e-21	2.84518e-21	4.05229e-21	5.76322e-21	8.1847e-21	1.16068e-20	1.64361e-20	2.32412e-20	3.28163e-20	4.62696e-20	6.51442e-20	9.15861e-20	1.28575e-19	1.80243e-19	2.5231e-19	3.52682e-19	4.92273e-19	6.86125e-19	9.54936e-19	1.32715e-18	1.84178e-18	2.5523e-18	3.53183e-18	4.88024e-18	6.73376e-18	9.27786e-18	1.27648e-17	1.75368e-17	2.40583e-17	3.29574e-17	4.50832e-17	6.15817e-17	8.39968e-17	1.14406e-16	1.556e-16	2.11322e-16	2.86586e-16	3.88096e-16	5.24806e-16	7.08651e-16	9.55524e-16	1.28655e-15	1.72976e-15	2.3223e-15	3.11335e-15	4.16784e-15	5.57148e-15	7.43712e-15
6.45086e-22	9.25803e-22	1.32674e-21	1.89855e-21	2.71285e-21	3.87076e-21	5.51486e-21	7.84586e-21	1.11459e-20	1.58109e-20	2.23957e-20	3.16769e-20	4.47391e-20	6.30957e-20	8.88547e-20	1.24948e-19	1.75447e-19	2.45997e-19	3.44416e-19	4.81508e-19	6.7219e-19	9.37021e-19	1.30429e-18	1.81287e-18	2.51611e-18	3.48705e-18	4.82566e-18	6.66842e-18	9.20149e-18	1.26783e-17	1.74435e-17	2.39648e-17	3.28762e-17	4.50359e-17	6.16034e-17	8.41432e-17	1.14763e-16	1.56298e-16	2.12557e-16	2.88645e-16	3.91402e-16	5.29968e-16	7.16549e-16	9.6741e-16	1.3042e-15	1.75569e-15	2.36004e-15	3.16782e-15	4.24592e-15	5.68265e-15
4.25491e-22	6.12671e-22	8.809e-22	1.2647e-21	1.81305e-21	2.59533e-21	3.7097e-21	5.29476e-21	7.54597e-21	1.07386e-20	1.52594e-20	2.16518e-20	3.06768e-20	4.33998e-20	6.13095e-20	8.64829e-20	1.21813e-19	1.71325e-19	2.40607e-19	3.37411e-19	4.72467e-19	6.60612e-19	9.22324e-19	1.28583e-18	1.78996e-18	2.4881e-18	3.45346e-18	4.78633e-18	6.62389e-18	9.15349e-18	1.26306e-17	1.74029e-17	2.39432e-17	3.28931e-17	4.51223e-17	6.18073e-17	8.45379e-17	1.15458e-16	1.57457e-16	2.14419e-16	2.91558e-16	3.95868e-16	5.3671e-16	7.26592e-16	9.82212e-16	1.32582e-15	1.787e-15	2.40507e-15	3.23217e-15	4.33735e-15
2.80153e-22	4.0474e-22	5.83866e-22	8.41018e-22	1.20963e-21	1.73723e-21	2.49124e-21	3.56723e-21	5.10037e-21	7.28163e-21	1.03803e-20	1.47757e-20	2.10012e-20	2.98053e-20	4.22376e-20	5.9767e-20	8.44461e-20	1.19139e-19	1.67836e-19	2.36086e-19	3.31599e-19	4.65062e-19	6.51278e-19	9.10704e-19	1.27158e-18	1.77283e-18	2.46802e-18	3.43072e-18	4.76187e-18	6.59974e-18	9.13341e-18	1.2621e-17	1.74146e-17	2.39933e-17	3.30082e-17	4.5343e-17	6.21951e-17	8.51841e-17	1.16498e-16	1.59087e-16	2.16923e-16	2.95349e-16	4.01534e-16	5.45087e-16	7.38868e-16	1.00006e-15	1.35157e-15	1.82394e-15	2.45776e-15	3.30694e-15
1.84134e-22	2.6691e-22	3.86319e-22	5.58312e-22	8.05669e-22	1.16088e-21	1.67019e-21	2.39936e-21	3.44171e-21	4.9295e-21	7.04988e-21	1.00672e-20	1.43545e-20	2.0437e-20	2.90532e-20	4.12404e-20	5.84522e-20	8.27235e-20	1.16898e-19	1.64944e-19	2.32388e-19	3.26921e-19	4.59221e-19	6.44096e-19	9.02049e-19	1.26142e-18	1.76133e-18	2.45567e-18	3.41862e-18	4.75206e-18	6.59574e-18	9.14105e-18	1.26497e-17	1.74788e-17	2.41155e-17	3.32224e-17	4.57e-17	6.277e-17	8.60873e-17	1.1789e-16	1.612e-16	2.20092e-16	3.00051e-16	4.08447e-16	5.55172e-16	7.53479e-16	1.02109e-15	1.38169e-15	1.86684e-15	2.51858e-15
1.20811e-22	1.75709e-22	2.55168e-22	3.69999e-22	5.35697e-22	7.7443e-22	1.11786e-21	1.61116e-21	2.31863e-21	3.33172e-21	4.78024e-21	6.84818e-21	9.79589e-21	1.39912e-20	1.99532e-20	2.84128e-20	4.03978e-20	5.73517e-20	8.12978e-20	1.15068e-19	1.62621e-19	2.29478e-19	3.23333e-19	4.54886e-19	6.38999e-19	8.96276e-19	1.25524e-18	1.75533e-18	2.45094e-18	3.41705e-18	4.7568e-18	6.61185e-18	9.17647e-18	1.27166e-17	1.7596e-17	2.43108e-17	3.35375e-17	4.61962e-17	6.3537e-17	8.72552e-17	1.19647e-16	1.63816e-16	2.23952e-16	3.05703e-16	4.16667e-16	5.67052e-16	7.70552e-16	1.04551e-15	1.41643e-15	1.91607e-15
7.91242e-23	1.15468e-22	1.68248e-22	2.44781e-22	3.55583e-22	5.15754e-22	7.46934e-22	1.08009e-21	1.55946e-21	2.24815e-21	3.23606e-21	4.65098e-21	6.67436e-21	9.56341e-21	1.36821e-20	1.95449e-20	2.78773e-20	3.97014e-20	5.64545e-20	8.01547e-20	1.13631e-19	1.60844e-19	2.27327e-19	3.20799e-19	4.52017e-19	6.35937e-19	8.93331e-19	1.25299e-18	1.75478e-18	2.45378e-18	3.42599e-18	4.77613e-18	6.64819e-18	9.23996e-18	1.28226e-17	1.77672e-17	2.4581e-17	3.39563e-17	4.6836e-17	6.45027e-17	8.86981e-17	1.21784e-16	1.66957e-16	2.28537e-16	3.12355e-16	4.26265e-16	5.8083e-16	7.90237e-16	1.07351e-15	1.4561e-15
5.17304e-23	7.57474e-23	1.10744e-22	1.61661e-22	2.35625e-22	3.42901e-22	4.98251e-22	7.22867e-22	1.04713e-21	1.51452e-21	2.18716e-21	3.15367e-21	4.54031e-21	6.52658e-21	9.36738e-21	1.3424e-20	1.92078e-20	2.74414e-20	3.9144e-20	5.57515e-20	7.9283e-20	1.12573e-19	1.59596e-19	2.25913e-19	3.19296e-19	4.50585e-19	6.34881e-19	8.93183e-19	1.25464e-18	1.75968e-18	2.46421e-18	3.44551e-18	4.8102e-18	6.70509e-18	9.33208e-18	1.29684e-17	1.79938e-17	2.49284e-17	3.44825e-17	4.76251e-17	6.56757e-17	9.04287e-17	1.2432e-16	1.70651e-16	2.33888e-16	3.20067e-16	4.37326e-16	5.96629e-16	8.12709e-16	1.10535e-15
3.37609e-23	4.96035e-23	7.27673e-23	1.06582e-22	1.55869e-22	2.27593e-22	3.31807e-22	4.82987e-22	7.01959e-22	1.01862e-21	1.47584e-21	2.13498e-21	3.08369e-21	4.44708e-21	6.40331e-21	9.20576e-21	1.32142e-20	1.89386e-20	2.71006e-20	3.87202e-20	5.52359e-20	7.8674e-20	1.11884e-19	1.58865e-19	2.25225e-19	3.18808e-19	4.50577e-19	6.3582e-19	8.9583e-19	1.26021e-18	1.77006e-18	2.48232e-18	3.47579e-18	4.85933e-18	6.78305e-18	9.45366e-18	1.31553e-17	1.8278e-17	2.53561e-17	3.51208e-17	4.85703e-17	6.70663e-17	9.24623e-17	1.27277e-16	1.7493e-16	2.40052e-16	3.28906e-16	4.49951e-16	6.1459e-16	8.38171e-16
2.19945e-23	3.24262e-23	4.77306e-23	7.01483e-23	1.02933e-22	1.50805e-22	2.20594e-22	3.22174e-22	4.69793e-22	6.83979e-22	9.94255e-22	1.44302e-21	2.09106e-21	3.02538e-21	4.37032e-21	6.30326e-21	9.0769e-21	1.30506e-20	1.87344e-20	2.68517e-20	3.84257e-20	5.49025e-20	7.83217e-20	1.11556e-19	1.58643e-19	2.25253e-19	3.1933e-19	4.51991e-19	6.38761e-19	9.01296e-19	1.26974e-18	1.78602e-18	2.50827e-18	3.51709e-18	4.92394e-18	6.88276e-18	9.60577e-18	1.33851e-17	1.86223e-17	2.5868e-17	3.58768e-17	4.96804e-17	6.86873e-17	9.48174e-17	1.30683e-16	1.79835e-16	2.47085e-16	3.38954e-16	4.64254e-16	6.34879e-16
1.43036e-23	2.11601e-23	3.12538e-23	4.60893e-23	6.78596e-23	9.97551e-23	1.4641e-22	2.14547e-22	3.13896e-22	4.58524e-22	6.68732e-22	9.73767e-22	1.4157e-21	2.05495e-21	2.97813e-21	4.30923e-21	6.22543e-21	8.9795e-21	1.29315e-20	1.85934e-20	2.6692e-20	3.82577e-20	5.47481e-20	7.82227e-20	1.11586e-19	1.58929e-19	2.25999e-19	3.20867e-19	4.54839e-19	6.43731e-19	9.09629e-19	1.28333e-18	1.8077e-18	2.54231e-18	3.5698e-18	5.00464e-18	7.00514e-18	9.78981e-18	1.36599e-17	1.90297e-17	2.64687e-17	3.67575e-17	5.09653e-17	7.05533e-17	9.75156e-17	1.34569e-16	1.85409e-16	2.55053e-16	3.50304e-16	4.80368e-16
9.28556e-24	1.3784e-23	2.04292e-23	3.02297e-23	4.46604e-23	6.58747e-23	9.70112e-23	1.42637e-22	2.09386e-22	3.06882e-22	4.49058e-22	6.56054e-22	9.5694e-22	1.39359e-21	2.02626e-21	2.94145e-21	4.26319e-21	6.169e-21	8.91256e-21	1.28558e-20	1.8514e-20	2.66201e-20	3.82143e-20	5.4771e-20	7.83759e-20	1.11975e-19	1.59723e-19	2.27469e-19	3.23433e-19	4.59149e-19	6.50774e-19	9.20905e-19	1.30109e-18	1.8353e-18	2.58473e-18	3.63438e-18	5.10216e-18	7.1513e-18	1.00075e-17	1.3982e-17	1.95041e-17	2.71637e-17	3.77711e-17	5.2437e-17	7.26817e-17	1.00582e-16	1.38971e-16	1.91705e-16	2.6403e-16	3.63063e-16
6.0173e-24	8.96341e-24	1.33305e-23	1.97933e-23	2.93422e-23	4.34277e-23	6.41714e-23	9.46711e-23	1.39442e-22	2.05055e-22	3.01057e-22	4.41293e-22	6.45813e-22	9.43598e-22	1.37648e-21	2.00471e-21	2.91497e-21	4.23173e-21	6.13342e-21	8.87543e-21	1.28226e-20	1.84954e-20	2.66351e-20	3.82953e-20	5.49714e-20	7.87825e-20	1.12726e-19	1.61035e-19	2.29677e-19	3.27051e-19	4.64959e-19	6.59957e-19	9.3523e-19	1.32319e-18	1.86908e-18	2.63594e-18	3.71145e-18	5.21739e-18	7.3226e-18	1.02607e-17	1.43547e-17	2.00499e-17	2.79595e-17	3.8927e-17	5.41094e-17	7.50926e-17	1.04046e-16	1.4393e-16	1.98784e-16	2.74103e-16
3.89248e-24	5.81846e-24	8.68328e-24	1.29376e-23	1.9245e-23	2.8581e-23	4.23772e-23	6.27306e-23	9.27091e-23	1.36792e-22	2.01507e-22	2.96358e-22	4.35149e-22	6.379e-22	9.33604e-22	1.36417e-21	1.99006e-21	2.89841e-21	4.21453e-21	6.11833e-21	8.8677e-21	1.28317e-20	1.85376e-20	2.67372e-20	3.85011e-20	5.53511e-20	7.94464e-20	1.13846e-19	1.62875e-19	2.32642e-19	3.31754e-19	4.72324e-19	6.71365e-19	9.52736e-19	1.34984e-18	1.90935e-18	2.69641e-18	3.80172e-18	5.35144e-18	7.52067e-18	1.05521e-17	1.47814e-17	2.06722e-17	2.88639e-17	4.02363e-17	5.59986e-17	7.78093e-17	1.0794e-16	1.49495e-16	2.06714e-16
2.51351e-24	3.77033e-24	5.64632e-24	8.44189e-24	1.26009e-23	1.87782e-23	2.79378e-23	4.14972e-23	6.15366e-23	9.11039e-23	1.34657e-22	1.98705e-22	2.92736e-22	4.30559e-22	6.32234e-22	9.26853e-22	1.35654e-21	1.98218e-21	2.89162e-21	4.21142e-21	6.12356e-21	8.88931e-21	1.28831e-20	1.86407e-20	2.69273e-20	3.88339e-20	5.59137e-20	8.03738e-20	1.15345e-19	1.65262e-19	2.36394e-19	3.37589e-19	4.81314e-19	6.85106e-19	9.73589e-19	1.38128e-18	1.9565e-18	2.76672e-18	3.90607e-18	5.50558e-18	7.7474e-18	1.08842e-17	1.52661e-17	2.13771e-17	2.98854e-17	4.17117e-17	5.81228e-17	8.08583e-17	1.12303e-16	1.55721e-16
1.62019e-24	2.43886e-24	3.66514e-24	5.4989e-24	8.23649e-24	1.23166e-23	1.83874e-23	2.74052e-23	4.07782e-23	6.05764e-23	8.98383e-23	1.33015e-22	1.96618e-22	2.90153e-22	4.27478e-22	6.28755e-22	9.23276e-22	1.35352e-21	1.98097e-21	2.89451e-21	4.22235e-21	6.14915e-21	8.94044e-21	1.29773e-20	1.88058e-20	2.72072e-20	3.92967e-20	5.66646e-20	8.15736e-20	1.17238e-19	1.68218e-19	2.40968e-19	3.44609e-19	4.92014e-19	7.01311e-19	9.97991e-19	1.41783e-18	2.01098e-18	2.84755e-18	4.02549e-18	5.68131e-18	8.00499e-18	1.12605e-17	1.58138e-17	2.21716e-17	3.10343e-17	4.3368e-17	6.05034e-17	8.42702e-17	1.17179e-16
1.04251e-24	1.57483e-24	2.37498e-24	3.5757e-24	5.37451e-24	8.06477e-24	1.20815e-23	1.80686e-23	2.69776e-23	4.02123e-23	5.98397e-23	8.88988e-23	1.31849e-22	1.95225e-22	2.88582e-22	4.25871e-22	6.27427e-22	9.22836e-22	1.35507e-21	1.98643e-21	2.90711e-21	4.24743e-21	6.19536e-21	9.02158e-21	1.31152e-20	1.90346e-20	2.75796e-20	3.98941e-20	5.76109e-20	8.30573e-20	1.19544e-19	1.71772e-19	2.46407e-19	3.52883e-19	5.04528e-19	7.20138e-19	1.02618e-18	1.45984e-18	2.07332e-18	2.93969e-18	4.16116e-18	5.88035e-18	8.29601e-18	1.16845e-17	1.64297e-17	2.30636e-17	3.2322e-17	4.52218e-17	6.31646e-17	8.80797e-17
6.69617e-25	1.01511e-24	1.53628e-24	2.32111e-24	3.50099e-24	5.27176e-24	7.9248e-24	1.1893e-23	1.78181e-23	2.66503e-23	3.97935e-23	5.93187e-23	8.82755e-23	1.31147e-22	1.94512e-22	2.88006e-22	4.25724e-22	6.28237e-22	9.25525e-22	1.3612e-21	1.9986e-21	2.92955e-21	4.2869e-21	6.26262e-21	9.13353e-21	1.32981e-20	1.93291e-20	2.80481e-20	4.06317e-20	5.8762e-20	8.48393e-20	1.22284e-19	1.75958e-19	2.52766e-19	3.62493e-19	5.1898e-19	7.41773e-19	1.05843e-18	1.50773e-18	2.14414e-18	3.04407e-18	4.31445e-18	6.10473e-18	8.62339e-18	1.21607e-17	1.71203e-17	2.40621e-17	3.37619e-17	4.72923e-17	6.61339e-17
4.2934e-25	6.53179e-25	9.92031e-25	1.50412e-24	2.27667e-24	3.44018e-24	5.1895e-24	7.81506e-24	1.1749e-23	1.76333e-23	2.64198e-23	3.95174e-23	5.90079e-23	8.79618e-23	1.309e-22	1.94469e-22	2.8842e-22	4.27033e-22	6.3119e-22	9.31371e-22	1.37198e-21	2.01761e-21	2.96203e-21	4.34115e-21	6.3516e-21	9.27737e-21	1.35279e-20	1.96924e-20	2.86174e-20	4.1517e-20	6.0129e-20	8.69374e-20	1.25485e-19	1.80818e-19	2.60108e-19	3.73534e-19	5.35514e-19	7.66433e-19	1.09507e-18	1.56197e-18	2.22417e-18	3.16174e-18	4.48692e-18	6.35674e-18	8.99052e-18	1.2694e-17	1.78927e-17	2.51778e-17	3.53691e-17	4.96014e-17
2.74793e-25	4.19552e-25	6.39473e-25	9.73005e-25	1.47797e-24	2.24114e-24	3.39259e-24	5.12684e-24	7.73435e-24	1.16481e-23	1.75123e-23	2.62837e-23	3.9381e-23	5.89038e-23	8.79542e-23	1.31107e-22	1.95098e-22	2.89826e-22	4.2981e-22	6.36317e-22	9.40431e-22	1.38751e-21	2.04364e-21	3.00488e-21	4.41071e-21	6.46317e-21	9.45454e-21	1.38068e-20	2.0128e-20	2.92931e-20	4.25586e-20	6.17258e-20	8.93724e-20	1.29181e-19	1.86401e-19	2.68507e-19	3.86119e-19	5.54298e-19	7.9437e-19	1.13647e-18	1.62313e-18	2.31422e-18	3.29393e-18	4.68037e-18	6.63903e-18	9.40125e-18	1.329e-17	1.87552e-17	2.64225e-17	3.71609e-17
1.75565e-25	2.69014e-25	4.11492e-25	6.28345e-25	9.5782e-25	1.45754e-24	2.21414e-24	3.3577e-24	5.08308e-24	7.6818e-24	1.15891e-23	1.74536e-23	2.62404e-23	3.93827e-23	5.90054e-23	8.82527e-23	1.31769e-22	1.96404e-22	2.92238e-22	4.34085e-22	6.43668e-22	9.52795e-22	1.40795e-21	2.07695e-21	3.05854e-21	4.49628e-21	6.59847e-21	9.66681e-21	1.41375e-20	2.06403e-20	3.0082e-20	4.37672e-20	6.35685e-20	9.21692e-20	1.33407e-19	1.92764e-19	2.78049e-19	4.00376e-19	5.75527e-19	8.25874e-19	1.18308e-18	1.69185e-18	2.41526e-18	3.44204e-18	4.89687e-18	6.95461e-18	9.86003e-18	1.39551e-17	1.9717e-17	2.78099e-17
1.1197e-25	1.72187e-25	2.64328e-25	4.0507e-25	6.19668e-25	9.46307e-25	1.44261e-24	2.19537e-24	3.33512e-24	5.05776e-24	7.65682e-24	1.15713e-23	1.74566e-23	2.62894e-23	3.95226e-23	5.93136e-23	8.886e-23	1.32893e-22	1.984e-22	2.95682e-22	4.39899e-22	6.53317e-22	9.68587e-22	1.4335e-21	2.11788e-21	3.12354e-21	4.59873e-21	6.75885e-21	9.91635e-21	1.45236e-20	2.12345e-20	3.09922e-20	4.51553e-20	6.56762e-20	9.53568e-20	1.3821e-19	1.99973e-19	2.88834e-19	4.16456e-19	5.99425e-19	8.61281e-19	1.23537e-18	1.76888e-18	2.52837e-18	3.60768e-18	5.13879e-18	7.30697e-18	1.03719e-17	1.46969e-17	2.07891e-17
7.12841e-26	1.10017e-25	1.69499e-25	2.60681e-25	4.00212e-25	6.13347e-25	9.38338e-25	1.43301e-24	2.18463e-24	3.32461e-24	5.0506e-24	7.65916e-24	1.15946e-23	1.75214e-23	2.64313e-23	3.98021e-23	5.98315e-23	8.97825e-23	1.3449e-22	2.01107e-22	3.00192e-22	4.47312e-22	6.65363e-22	9.87971e-22	1.46442e-21	2.16684e-21	3.20055e-21	4.71912e-21	6.94598e-21	1.02057e-20	1.4969e-20	2.19168e-20	3.20333e-20	4.67372e-20	6.80709e-20	9.89688e-20	1.43639e-19	2.08106e-19	3.00978e-19	4.34533e-19	6.26251e-19	9.00975e-19	1.29394e-18	1.85504e-18	2.6548e-18	3.79269e-18	5.40881e-18	7.70005e-18	1.09427e-17	1.55236e-17
4.53015e-26	7.0171e-26	1.08501e-25	1.67471e-25	2.58033e-25	3.96864e-25	6.0931e-25	9.33825e-25	1.42864e-24	2.18178e-24	3.32606e-24	5.0615e-24	7.68881e-24	1.16592e-23	1.76486e-23	2.66675e-23	4.0224e-23	6.05645e-23	9.10295e-23	1.36577e-22	2.04551e-22	3.05815e-22	4.56401e-22	6.7993e-22	1.01114e-21	1.50104e-21	2.22435e-21	3.29038e-21	4.85869e-21	7.16181e-21	1.0538e-20	1.54783e-20	2.26945e-20	3.32162e-20	4.85299e-20	7.07784e-20	1.03044e-19	1.49753e-19	2.17251e-19	3.14614e-19	4.54805e-19	6.56302e-19	9.45397e-19	1.35943e-18	1.95132e-18	2.79598e-18	3.99918e-18	5.71003e-18	8.13839e-18	1.1579e-17
2.87383e-26	4.46775e-26	6.93331e-26	1.07403e-25	1.66079e-25	2.56353e-25	3.94989e-25	6.07513e-25	9.32717e-25	1.42945e-24	2.18681e-24	3.33947e-24	5.09059e-24	7.74609e-24	1.17658e-23	1.78396e-23	2.70005e-23	4.07927e-23	6.15202e-23	9.26141e-23	1.39175e-22	2.0877e-22	3.12609e-22	4.6726e-22	6.97171e-22	1.03835e-21	1.54374e-21	2.29102e-21	3.39397e-21	5.01893e-21	7.40865e-21	1.09167e-20	1.60571e-20	2.3576e-20	3.45538e-20	5.0553e-20	7.38283e-20	1.07627e-19	1.5662e-19	2.27509e-19	3.29893e-19	4.77499e-19	6.89918e-19	9.95054e-19	1.43259e-18	2.05883e-18	2.95355e-18	4.22955e-18	6.046e-18	8.62716e-18
1.81986e-26	2.83959e-26	4.42272e-26	6.87608e-26	1.06711e-25	1.65309e-25	2.55622e-25	3.94566e-25	6.07935e-25	9.35002e-25	1.43544e-24	2.19976e-24	3.36498e-24	5.13816e-24	7.8316e-24	1.19154e-23	1.80962e-23	2.74336e-23	4.15142e-23	6.27085e-23	9.45529e-23	1.42312e-22	2.13808e-22	3.20646e-22	4.80004e-22	7.17268e-22	1.06988e-21	1.59298e-21	2.36755e-21	3.51243e-21	5.20157e-21	7.68916e-21	1.1346e-20	1.67118e-20	2.45709e-20	3.60609e-20	5.28289e-20	7.72547e-20	1.12771e-19	1.64318e-19	2.38997e-19	3.46991e-19	5.02878e-19	7.27487e-19	1.05052e-18	1.51428e-18	2.17883e-18	3.12938e-18	4.48656e-18	6.42076e-18
1.15038e-26	1.80159e-26	2.8163e-26	4.39454e-26	6.84476e-26	1.06418e-25	1.65151e-25	2.55833e-25	3.95589e-25	6.10581e-25	9.40702e-25	1.44668e-24	2.22077e-24	3.40287e-24	5.20472e-24	7.94623e-24	1.21098e-23	1.84213e-23	2.79716e-23	4.2396e-23	6.41422e-23	9.68665e-23	1.46021e-22	2.19718e-22	3.30012e-22	4.94771e-22	7.40439e-22	1.10608e-21	1.64928e-21	2.45479e-21	3.64708e-21	5.40863e-21	8.00647e-21	1.18306e-20	1.74495e-20	2.56904e-20	3.77546e-20	5.53836e-20	8.10968e-20	1.18533e-19	1.72935e-19	2.5185e-19	3.66109e-19	5.31241e-19	7.69457e-19	1.11247e-18	1.60548e-18	2.31278e-18	3.32563e-18	4.77337e-18
7.25897e-27	1.14101e-26	1.79024e-26	2.80371e-26	4.3829e-26	6.83901e-26	1.06519e-25	1.65603e-25	2.56988e-25	3.9807e-25	6.15477e-25	9.49879e-25	1.46328e-24	2.25006e-24	3.45352e-24	5.29098e-24	8.09121e-24	1.23508e-23	1.88184e-23	2.86202e-23	4.34478e-23	6.58366e-23	9.95799e-23	1.50342e-22	2.26565e-22	3.40809e-22	5.11721e-22	7.66939e-22	1.14734e-21	1.71328e-21	2.5537e-21	3.79941e-21	5.64243e-21	8.36415e-21	1.2376e-20	1.82788e-20	2.69474e-20	3.96544e-20	5.82468e-20	8.53997e-20	1.24982e-19	1.82575e-19	2.6622e-19	3.87477e-19	5.62932e-19	8.16341e-19	1.18166e-18	1.70733e-18	2.46234e-18	3.54474e-18
4.57231e-27	7.21374e-27	1.13601e-26	1.78567e-26	2.80168e-26	4.38766e-26	6.85874e-26	1.07017e-25	1.66671e-25	2.59097e-25	4.02036e-25	6.22678e-25	9.62631e-25	1.48544e-24	2.28794e-24	3.5175e-24	5.39786e-24	8.26811e-24	1.26412e-23	1.92916e-23	2.93864e-23	4.46809e-23	6.78103e-23	1.02723e-22	1.55323e-22	2.34425e-22	3.53158e-22	5.31045e-22	7.97063e-22	1.19413e-21	1.7857e-21	2.66541e-21	3.97116e-21	5.90567e-21	8.76635e-21	1.29887e-20	1.92093e-20	2.83568e-20	4.1783e-20	6.14526e-20	9.02152e-20	1.32196e-19	1.93354e-19	2.82285e-19	4.11359e-19	5.98346e-19	8.68724e-19	1.25896e-18	1.82112e-18	2.62944e-18
2.8749e-27	4.55265e-27	7.19607e-27	1.13532e-26	1.78784e-26	2.81017e-26	4.40886e-26	6.90416e-26	1.07916e-25	1.68365e-25	2.62186e-25	4.07528e-25	6.3226e-25	9.79096e-25	1.51337e-24	2.33484e-24	3.5955e-24	5.52654e-24	8.47886e-24	1.29841e-23	1.98463e-23	3.02787e-23	4.61091e-23	7.00852e-23	1.0633e-22	1.6102e-22	2.43385e-22	3.67197e-22	5.52962e-22	8.31157e-22	1.24699e-21	1.86738e-21	2.79122e-21	4.16435e-21	6.20144e-21	9.21783e-21	1.36759e-20	2.02524e-20	2.99355e-20	4.41662e-20	6.50405e-20	9.56026e-20	1.40264e-19	2.05408e-19	3.00247e-19	4.38057e-19	6.37934e-19	9.27283e-19	1.34537e-18	1.94832e-18
1.80442e-27	2.86815e-27	4.55039e-27	7.20575e-27	1.13892e-26	1.79677e-26	2.82928e-26	4.44674e-26	6.97578e-26	1.09226e-25	1.70705e-25	2.66287e-25	4.14607e-25	6.4433e-25	9.99456e-25	1.5474e-24	2.39127e-24	3.68838e-24	5.67844e-24	8.72581e-24	1.33834e-23	2.04886e-23	3.13072e-23	4.77483e-23	7.26871e-23	1.10444e-22	1.67498e-22	2.53549e-22	3.83089e-22	5.77726e-22	8.69619e-22	1.30653e-21	1.95928e-21	2.93263e-21	4.3813e-21	6.53331e-21	9.72408e-21	1.4446e-20	2.14207e-20	3.17032e-20	4.68337e-20	6.90555e-20	1.0163e-19	1.49291e-19	2.18891e-19	3.20337e-19	4.67921e-19	6.82218e-19	9.92792e-19	1.44204e-18
1.13053e-27	1.80374e-27	2.87238e-27	4.5655e-27	7.24289e-27	1.14687e-26	1.81255e-26	2.85921e-26	4.50172e-26	7.07438e-26	1.10962e-25	1.73716e-25	2.71445e-25	4.23352e-25	6.59021e-25	1.02394e-24	1.58791e-24	2.45785e-24	3.79719e-24	5.85527e-24	9.01175e-24	1.38436e-23	2.1226e-23	3.24835e-23	4.96176e-23	7.56462e-23	1.15111e-22	1.74833e-22	2.65037e-22	4.01023e-22	6.05633e-22	9.12909e-22	1.37348e-21	2.06252e-21	3.09136e-21	4.62467e-21	6.9054e-21	1.02914e-20	1.53088e-20	2.27291e-20	3.36824e-20	4.98199e-20	7.35496e-20	1.08377e-19	1.59393e-19	2.33982e-19	3.42825e-19	5.01351e-19	7.31795e-19	1.06614e-18
7.0705e-28	1.13234e-27	1.80999e-27	2.88765e-27	4.59815e-27	7.3079e-27	1.15924e-26	1.83537e-26	2.9003e-26	4.57441e-26	7.20107e-26	1.13143e-25	1.77432e-25	2.7772e-25	4.33862e-25	6.76498e-25	1.05282e-24	1.63535e-24	2.53535e-24	3.92316e-24	6.05906e-24	9.33997e-24	1.437e-23	2.20668e-23	3.38215e-23	5.17388e-23	7.89972e-23	1.20387e-22	1.83111e-22	2.77987e-22	4.21215e-22	6.37022e-22	9.6156e-22	1.44867e-21	2.17838e-21	3.26941e-21	4.89753e-21	7.32243e-21	1.09271e-20	1.62752e-20	2.41946e-20	3.5899e-20	5.31641e-20	7.85824e-20	1.15932e-19	1.70708e-19	2.50886e-19	3.68018e-19	5.38808e-19	7.87355e-19
4.41415e-28	7.09605e-28	1.13854e-27	1.82325e-27	2.91412e-27	4.64871e-27	7.40151e-27	1.17617e-26	1.86547e-26	2.95302e-26	4.66562e-26	7.35727e-26	1.15794e-25	1.81895e-25	2.85181e-25	4.46255e-25	6.96962e-25	1.08642e-24	1.69026e-24	2.62466e-24	4.06776e-24	6.29219e-24	9.71432e-24	1.49688e-23	2.30211e-23	3.5337e-23	5.41374e-23	8.27808e-23	1.26336e-22	1.92436e-22	2.92557e-22	4.43915e-22	6.72285e-22	1.01618e-21	1.53304e-21	2.30835e-21	3.46907e-21	5.20342e-21	7.78985e-21	1.16395e-20	1.73582e-20	2.58368e-20	3.83829e-20	5.69117e-20	8.42229e-20	1.24401e-19	1.83393e-19	2.69839e-19	3.96271e-19	5.80825e-19
2.75087e-28	4.43903e-28	7.1493e-28	1.1492e-27	1.84368e-27	2.9521e-27	4.71774e-27	7.52477e-27	1.19787e-26	1.9032e-26	3.01796e-26	4.77641e-26	7.54477e-26	1.18945e-25	1.87157e-25	2.93915e-25	4.60675e-25	7.20651e-25	1.12516e-24	1.7533e-24	2.72683e-24	4.2327e-24	6.55744e-24	1.01393e-23	1.56473e-23	2.41006e-23	3.70487e-23	5.68429e-23	8.70437e-23	1.33032e-22	2.02923e-22	3.08933e-22	4.69413e-22	7.11875e-22	1.07748e-21	1.6277e-21	2.45412e-21	3.69296e-21	5.54641e-21	8.31393e-21	1.24382e-20	1.85725e-20	2.76782e-20	4.11684e-20	6.1115e-20	9.05503e-20	1.33903e-19	1.97628e-19	2.91114e-19	4.27994e-19
1.71127e-28	2.772e-28	4.48144e-28	7.23088e-28	1.16444e-27	1.8715e-27	3.00202e-27	4.80604e-27	7.67912e-27	1.22458e-26	1.94899e-26	3.09588e-26	4.90805e-26	7.76576e-26	1.22633e-25	1.93279e-25	3.04025e-25	4.77294e-25	7.47846e-25	1.16947e-24	1.82522e-24	2.84311e-24	4.41999e-24	6.85803e-24	1.06201e-23	1.64138e-23	2.53185e-23	3.89779e-23	5.98894e-23	9.184e-23	1.40561e-22	2.14708e-22	3.27327e-22	4.98043e-22	7.56314e-22	1.14627e-21	1.73391e-21	2.61766e-21	3.94415e-21	5.9312e-21	8.90192e-21	1.33345e-20	1.99351e-20	2.97449e-20	4.42953e-20	6.58344e-20	9.76563e-20	1.44577e-19	2.13623e-19	3.15028e-19
1.06266e-28	1.72795e-28	2.80421e-28	4.54185e-28	7.34173e-28	1.18442e-27	1.90703e-27	3.06445e-27	4.91463e-27	7.86633e-27	1.2566e-26	2.00339e-26	3.18769e-26	5.06209e-26	8.02283e-26	1.26902e-25	2.00333e-25	3.15632e-25	4.9631e-25	7.78875e-25	1.21991e-24	1.9069e-24	2.97491e-24	4.63194e-24	7.19773e-24	1.11628e-23	1.7278e-23	2.66905e-23	4.11494e-23	6.33163e-23	9.72323e-23	1.49022e-22	2.27946e-22	3.47984e-22	5.30188e-22	8.06203e-22	1.2235e-21	1.85313e-21	2.80125e-21	4.22613e-21	6.36323e-21	9.56217e-21	1.4341e-20	2.14658e-20	3.2067e-20	4.78094e-20	7.11398e-20	1.05647e-19	1.56583e-19	2.31621e-19
6.58714e-29	1.07523e-28	1.75163e-28	2.84787e-28	4.62097e-28	7.48313e-28	1.2094e-27	1.9507e-27	3.14014e-27	5.0448e-27	8.08863e-27	1.29432e-26	2.06703e-26	3.29448e-26	5.24038e-26	8.31909e-26	1.31803e-25	2.08407e-25	3.28878e-25	5.17957e-25	8.14123e-25	1.27709e-24	1.99936e-24	3.1239e-24	4.87125e-24	7.58088e-24	1.17743e-23	1.82511e-23	2.82344e-23	4.35919e-23	6.71691e-23	1.03293e-22	1.58528e-22	2.42819e-22	3.71187e-22	5.66294e-22	8.62238e-22	1.31024e-21	1.98705e-21	3.00751e-21	4.54298e-21	6.84876e-21	1.03044e-20	1.54727e-20	2.31873e-20	3.46793e-20	5.1764e-20	7.71121e-20	1.14645e-19	1.70108e-19
4.07592e-29	6.67891e-29	1.09223e-28	1.7826e-28	2.9035e-28	4.71974e-28	7.65675e-28	1.23965e-27	2.00302e-27	3.22998e-27	5.19809e-27	8.34867e-27	1.3382e-26	2.14068e-26	3.41754e-26	5.44509e-26	8.65818e-26	1.37397e-25	2.17599e-25	3.43927e-25	5.42508e-25	8.54035e-25	1.34176e-24	2.10379e-24	3.29201e-24	5.14103e-24	8.01251e-24	1.24628e-23	1.93461e-23	2.99711e-23	4.63383e-23	7.15003e-23	1.10105e-22	1.69213e-22	2.59533e-22	3.97265e-22	6.06874e-22	9.25224e-22	1.40775e-21	2.13764e-21	3.23946e-21	4.89939e-21	7.39507e-21	1.11397e-20	1.67468e-20	2.5126e-20	3.76222e-20	5.62206e-20	8.3845e-20	1.24793e-19
2.51756e-29	4.14135e-29	6.7987e-29	1.11386e-28	1.82121e-28	2.97175e-28	4.83934e-28	7.86469e-28	1.27556e-27	2.06462e-27	3.33506e-27	5.37637e-27	8.64963e-27	1.38876e-26	2.22526e-26	3.55842e-26	5.67879e-26	9.04433e-26	1.43754e-25	2.28027e-25	3.60974e-25	5.7028e-25	8.9913e-25	1.41475e-24	2.22157e-24	3.48148e-24	5.4449e-24	8.49843e-24	1.32376e-23	2.05781e-23	3.19245e-23	4.9427e-23	7.6371e-23	1.17765e-22	1.81228e-22	2.7833e-22	4.26595e-22	6.52523e-22	9.9609e-22	1.51749e-21	2.30714e-21	3.50064e-21	5.30082e-21	8.01056e-21	1.20811e-20	1.81833e-20	2.73125e-20	4.09425e-20	6.12507e-20	9.14474e-20
1.55224e-29	2.56336e-29	4.2245e-29	6.94795e-29	1.14039e-28	1.86795e-28	3.05346e-28	4.9812e-28	8.10946e-28	1.31754e-27	2.13626e-27	3.45667e-27	5.58185e-27	8.99525e-27	1.44665e-26	2.32183e-26	3.71889e-26	5.94443e-26	9.48252e-26	1.50957e-25	2.39827e-25	3.80241e-25	6.01638e-25	9.50008e-25	1.49705e-24	2.35429e-24	3.69487e-24	5.78703e-24	9.04539e-24	1.41096e-23	2.19644e-23	3.41223e-23	5.29023e-23	8.18515e-23	1.26385e-22	1.94751e-22	2.99488e-22	4.59617e-22	7.0393e-22	1.07592e-21	1.64113e-21	2.49819e-21	3.79511e-21	5.75359e-21	8.70502e-21	1.31437e-20	1.98053e-20	2.97825e-20	4.46949e-20	6.69377e-20
9.55355e-30	1.58384e-29	2.62038e-29	4.3264e-29	7.12848e-29	1.17213e-28	1.92337e-28	3.14962e-28	5.14709e-28	8.3941e-28	1.36614e-27	2.21883e-27	3.59635e-27	5.81712e-27	9.38994e-27	1.51261e-26	2.43163e-26	3.90102e-26	6.24551e-26	9.97852e-26	1.59101e-25	2.53156e-25	4.01987e-25	6.37009e-25	1.00737e-24	1.58978e-24	2.50379e-24	3.9352e-24	6.17226e-24	9.66119e-24	1.50913e-23	2.35251e-23	3.65969e-23	5.68155e-23	8.80235e-23	1.36094e-22	2.09986e-22	3.23332e-22	4.96841e-22	7.61896e-22	1.16596e-21	1.78065e-21	2.71384e-21	4.12762e-21	6.26504e-21	9.48982e-21	1.4345e-20	2.16398e-20	3.25774e-20	4.89427e-20
5.86943e-30	9.76884e-30	1.62253e-29	2.68931e-29	4.44828e-29	7.34251e-29	1.20948e-28	1.98817e-28	3.26144e-28	5.33909e-28	8.7222e-28	1.42196e-27	2.31339e-27	3.75588e-27	6.08523e-27	9.83883e-27	1.58749e-26	2.55612e-26	4.10726e-26	6.58605e-26	1.0539e-25	1.68297e-25	2.68197e-25	4.26515e-25	6.76887e-25	1.07201e-24	1.69428e-24	2.67222e-24	4.20592e-24	6.60621e-24	1.03549e-23	1.61972e-23	2.52835e-23	3.93855e-23	6.12262e-23	9.49818e-23	1.47044e-22	2.27171e-22	3.50238e-22	5.38859e-22	8.2735e-22	1.26767e-21	1.93832e-21	2.95764e-21	4.50369e-21	6.84376e-21	1.03782e-20	1.57056e-20	2.37184e-20	3.57455e-20
3.59958e-30	6.01461e-30	1.0029e-29	1.66879e-29	2.77102e-29	4.59168e-29	7.59274e-29	1.25291e-28	2.06317e-28	3.39034e-28	5.55965e-28	9.09799e-28	1.48572e-27	2.42117e-27	3.93737e-27	6.38972e-27	1.03479e-26	1.67231e-26	2.69697e-26	4.34041e-26	6.97075e-26	1.11718e-25	1.78674e-25	2.85163e-25	4.54172e-25	7.21843e-25	1.14488e-24	1.81205e-24	2.86205e-24	4.51107e-24	7.09538e-24	1.1137e-23	1.74443e-23	2.72668e-23	4.25315e-23	6.62036e-23	1.02837e-22	1.59408e-22	2.46585e-22	3.80643e-22	5.8636e-22	9.01377e-22	1.38275e-21	2.11678e-21	3.23373e-21	4.92977e-21	7.49972e-21	1.13857e-20	1.72492e-20	2.60779e-20
2.2036e-30	3.69661e-30	6.18816e-30	1.03373e-29	1.72321e-29	2.86653e-29	4.75842e-29	7.88236e-29	1.30298e-28	2.14933e-28	3.53801e-28	5.81167e-28	9.52643e-28	1.55828e-27	2.54361e-27	4.14326e-27	6.73474e-27	1.09241e-26	1.76824e-26	2.85616e-26	4.60374e-26	7.40503e-26	1.18859e-25	1.9038e-25	3.043e-25	4.85365e-25	7.72543e-25	1.22706e-24	1.94489e-24	3.07618e-24	4.85532e-24	7.64735e-24	1.20197e-23	1.88522e-23	2.95065e-23	4.60854e-23	7.18283e-23	1.11716e-22	1.73391e-22	2.68548e-22	4.15057e-22	6.40148e-22	9.85239e-22	1.51318e-21	2.31915e-21	3.54694e-21	5.41337e-21	8.24461e-21	1.25303e-20	1.90038e-20
1.3466e-30	2.26794e-30	3.81157e-30	6.39228e-30	1.06976e-29	1.78649e-29	2.97709e-29	4.95067e-29	8.21515e-29	1.36034e-28	2.24781e-28	3.7064e-28	6.09852e-28	1.00133e-27	1.64063e-27	2.6824e-27	4.3764e-27	7.1251e-27	1.15756e-26	1.87663e-26	3.03595e-26	4.90105e-26	7.89524e-26	1.26917e-25	2.03591e-25	3.25893e-25	5.20563e-25	8.29759e-25	1.31981e-24	2.09484e-24	3.31796e-24	5.24411e-24	8.27092e-24	1.30172e-23	2.04437e-23	3.20394e-23	5.01059e-23	7.81943e-23	1.2177e-22	1.8923e-22	2.93439e-22	4.54075e-22	7.01162e-22	1.08041e-21	1.66128e-21	2.54904e-21	3.90294e-21	5.96331e-21	9.09211e-21	1.38332e-20
8.21432e-31	1.38897e-30	2.34361e-30	3.94594e-30	6.62963e-30	1.11148e-29	1.85945e-29	3.10414e-29	5.17097e-29	8.59557e-29	1.42577e-28	2.35993e-28	3.89782e-28	6.42416e-28	1.05654e-27	1.73391e-27	2.83949e-27	4.6401e-27	7.56638e-27	1.23118e-26	1.99908e-26	3.23899e-26	5.23677e-26	8.44871e-26	1.36016e-25	2.18507e-25	3.50277e-25	5.60316e-25	8.9439e-25	1.4246e-24	2.26431e-24	3.59129e-24	5.6838e-24	8.97636e-24	1.41461e-23	2.22457e-23	3.49082e-23	5.46619e-23	8.54112e-23	1.33174e-22	2.07203e-22	3.21698e-22	4.98396e-22	7.70502e-22	1.18863e-21	1.82976e-21	2.81071e-21	4.30835e-21	6.58992e-21	1.00583e-20
5.00181e-31	8.49146e-31	1.43848e-30	2.43158e-30	4.10148e-30	6.90333e-30	1.15942e-29	1.94308e-29	3.24941e-29	5.42232e-29	9.02883e-29	1.50018e-28	2.48726e-28	4.11495e-28	6.79319e-28	1.11905e-27	1.83946e-27	3.01716e-27	4.93823e-27	8.06512e-27	1.31437e-26	2.13741e-26	3.46837e-26	5.61603e-26	9.07401e-26	1.46297e-25	2.35363e-25	3.77839e-25	6.0526e-25	9.67483e-25	1.54316e-24	2.45609e-24	3.90073e-24	6.18176e-24	9.77565e-24	1.54257e-23	2.42891e-23	3.81632e-23	5.98335e-23	9.36075e-23	1.46131e-22	2.27637e-22	3.53841e-22	5.48834e-22	8.49456e-22	1.31192e-21	2.02181e-21	3.10914e-21	4.77097e-21	7.30533e-21
3.04024e-31	5.18209e-31	8.81373e-31	1.4958e-30	2.53305e-30	4.2803e-30	7.2171e-30	1.21425e-29	2.03852e-29	3.41491e-29	5.70823e-29	9.521e-29	1.58461e-28	2.6316e-28	4.36092e-28	7.21097e-28	1.18978e-27	1.95885e-27	3.21806e-27	5.27527e-27	8.62889e-27	1.40839e-26	2.29378e-26	3.72767e-26	6.04482e-26	9.78111e-26	1.57925e-25	2.54434e-25	4.09031e-25	6.56141e-25	1.05026e-24	1.67748e-24	2.67347e-24	4.2516e-24	6.74667e-24	1.06828e-23	1.68788e-23	2.66107e-23	4.1863e-23	6.57149e-23	1.02934e-22	1.60883e-22	2.50912e-22	3.90475e-22	6.0635e-22	9.39537e-22	1.45266e-21	2.24117e-21	3.45019e-21	5.29995e-21
1.84465e-31	3.15688e-31	5.3908e-31	9.18544e-31	1.5617e-30	2.6494e-30	4.48484e-30	7.57528e-30	1.27674e-29	2.14711e-29	3.60297e-29	6.03278e-29	1.00792e-28	1.68029e-28	2.79509e-28	4.63937e-28	7.68374e-28	1.26981e-27	2.0939e-27	3.44528e-27	5.65646e-27	9.26652e-27	1.51475e-26	2.47068e-26	4.02108e-26	6.53013e-26	1.05816e-25	1.71094e-25	2.76039e-25	4.44382e-25	7.13829e-25	1.14415e-24	1.8299e-24	2.92026e-24	4.65015e-24	7.38865e-24	1.17143e-23	1.85318e-23	2.92531e-23	4.60765e-23	7.24166e-23	1.13566e-22	1.7771e-22	2.77478e-22	4.3231e-22	6.72072e-22	1.04253e-21	1.61366e-21	2.49224e-21	3.84079e-21
1.11723e-31	1.91974e-31	3.29143e-31	5.63082e-31	9.61175e-31	1.63711e-30	2.78224e-30	4.718e-30	7.98296e-30	1.34777e-29	2.27044e-29	3.81635e-29	6.40075e-29	1.07117e-28	1.78866e-28	2.98019e-28	4.95455e-28	8.21879e-28	1.36037e-27	2.24672e-27	3.70242e-27	6.08789e-27	9.98833e-27	1.63517e-26	2.67102e-26	4.35349e-26	7.08012e-26	1.14892e-25	1.8603e-25	3.00552e-25	4.84509e-25	7.79343e-25	1.25084e-24	2.00317e-24	3.20094e-24	5.10368e-24	8.1196e-24	1.28893e-23	2.0416e-23	3.22668e-23	5.08846e-23	8.00684e-23	1.25713e-22	1.96946e-22	3.07863e-22	4.80189e-22	7.4733e-22	1.16053e-21	1.79824e-21	2.78025e-21
6.75457e-32	1.16535e-31	2.00611e-31	3.44578e-31	5.90551e-31	1.00987e-30	1.72309e-30	2.9335e-30	4.98314e-30	8.44611e-30	1.42839e-29	2.41031e-29	4.05824e-29	6.8177e-29	1.14281e-28	1.91139e-28	3.18979e-28	5.31142e-28	8.82462e-28	1.46291e-27	2.41979e-27	3.99369e-27	6.57671e-27	1.08064e-26	1.77169e-26	2.89823e-26	4.7306e-26	7.70435e-26	1.25197e-25	2.02996e-25	3.28413e-25	5.30139e-25	8.53879e-25	1.37227e-24	2.2005e-24	3.5208e-24	5.6208e-24	8.9535e-24	1.42306e-23	2.25681e-23	3.57109e-23	5.63827e-23	8.88236e-23	1.3962e-22	2.18981e-22	3.42691e-22	5.35101e-22	8.33696e-22	1.29604e-21	2.01031e-21
4.07639e-32	7.0616e-32	1.22056e-31	2.10497e-31	3.62212e-31	6.21881e-31	1.06532e-30	1.8209e-30	3.10541e-30	5.28422e-30	8.97167e-30	1.51983e-29	2.56889e-29	4.33238e-29	7.29015e-29	1.22399e-28	2.05044e-28	3.42725e-28	5.71576e-28	9.51114e-28	1.57914e-27	2.61601e-27	4.32402e-27	7.13124e-27	1.17347e-26	1.92668e-26	3.1563e-26	5.15912e-26	8.41401e-26	1.36918e-25	2.22305e-25	3.60136e-25	5.82122e-25	9.3884e-25	1.51078e-24	2.42571e-24	3.88603e-24	6.21163e-24	9.90682e-24	1.5765e-23	2.50313e-23	3.96555e-23	6.26836e-23	9.88631e-23	1.55577e-22	2.4428e-22	3.82701e-22	5.98221e-22	9.33029e-22	1.45197e-21
2.45571e-32	4.27149e-32	7.41317e-32	1.28366e-31	2.21778e-31	3.82303e-31	6.57537e-31	1.12838e-30	1.93201e-30	3.30056e-30	5.62585e-30	9.56778e-30	1.62351e-29	2.74867e-29	4.64314e-29	7.8257e-29	1.316e-28	2.20807e-28	3.6965e-28	6.17436e-28	1.029e-27	1.71104e-27	2.83876e-27	4.69915e-27	7.76127e-27	1.27899e-26	2.10294e-26	3.44991e-26	5.64692e-26	9.22227e-26	1.50275e-25	2.4432e-25	3.96327e-25	6.41461e-25	1.03588e-24	1.66907e-24	2.68324e-24	4.30396e-24	6.88811e-24	1.0999e-23	1.7524e-23	2.78569e-23	4.41831e-23	6.99203e-23	1.10401e-22	1.73927e-22	2.7339e-22	4.28767e-22	6.7094e-22	1.04754e-21
1.47674e-32	2.57921e-32	4.49453e-32	7.81442e-32	1.35558e-31	2.3462e-31	4.05155e-31	6.98059e-31	1.19999e-30	2.05815e-30	3.52203e-30	6.01343e-30	1.02439e-29	1.74111e-29	2.95257e-29	4.99562e-29	8.43323e-29	1.42041e-28	2.38697e-28	4.00217e-28	6.69515e-28	1.11748e-27	1.86095e-27	3.09203e-27	5.12587e-27	8.47827e-27	1.39914e-26	2.30374e-26	3.78459e-26	6.20325e-26	1.01446e-25	1.65526e-25	2.69472e-25	4.377e-25	7.0934e-25	1.14696e-24	1.85036e-24	2.97839e-24	4.78322e-24	7.66437e-24	1.22531e-23	1.95449e-23	3.11055e-23	4.93918e-23	7.82508e-23	1.23691e-22	1.95076e-22	3.06962e-22	4.81928e-22	7.54909e-22
8.86448e-33	1.55462e-32	2.72021e-32	4.74883e-32	8.2714e-32	1.4374e-31	2.49221e-31	4.31121e-31	7.44082e-31	1.28129e-30	2.20133e-30	3.77336e-30	6.45326e-30	1.10113e-29	1.87458e-29	3.18402e-29	5.39581e-29	9.12315e-29	1.53901e-28	2.59027e-28	4.34966e-28	7.28743e-28	1.21815e-27	2.03159e-27	3.38047e-27	5.61212e-27	9.29575e-27	1.53621e-26	2.53293e-26	4.16682e-26	6.83902e-26	1.11993e-25	1.82977e-25	2.9827e-25	4.851e-25	7.87155e-25	1.27438e-24	2.05846e-24	3.31739e-24	5.33407e-24	8.55715e-24	1.36964e-23	2.18723e-23	3.48489e-23	5.53978e-23	8.78627e-23	1.39035e-22	2.19509e-22	3.45772e-22	5.4342e-22
5.31161e-33	9.35387e-33	1.64345e-32	2.88085e-32	5.03831e-32	8.79121e-32	1.53043e-31	2.65813e-31	4.60616e-31	7.96348e-31	1.37362e-30	2.3639e-30	4.05875e-30	6.95274e-30	1.18828e-29	2.0262e-29	3.44704e-29	5.85072e-29	9.90771e-29	1.67393e-28	2.82164e-28	4.74532e-28	7.96215e-28	1.33289e-27	2.22618e-27	3.7096e-27	6.16727e-27	1.02296e-26	1.69288e-26	2.79508e-26	4.60429e-26	7.56712e-26	1.24079e-25	2.02988e-25	3.31314e-25	5.39525e-25	8.76563e-25	1.42087e-24	2.29789e-24	3.70768e-24	5.96867e-24	9.58634e-24	1.53614e-23	2.45588e-23	3.91728e-23	6.23396e-23	9.89793e-23	1.56793e-22	2.47804e-22	3.90743e-22
3.17704e-33	5.6181e-33	9.91168e-33	1.74461e-32	3.06366e-32	5.36753e-32	9.38214e-32	1.63614e-31	2.84665e-31	4.94127e-31	8.55727e-31	1.47851e-30	2.54863e-30	4.3831e-30	7.52053e-30	1.28738e-29	2.19867e-29	3.74633e-29	6.3686e-29	1.08013e-28	1.82767e-28	3.08542e-28	5.19664e-28	8.73222e-28	1.46393e-27	2.44854e-27	4.0859e-27	6.80239e-27	1.12987e-26	1.87235e-26	3.09557e-26	5.10606e-26	8.40282e-26	1.37961e-25	2.25986e-25	3.69318e-25	6.0216e-25	9.79529e-25	1.5897e-24	2.57399e-24	4.15807e-24	6.70147e-24	1.07756e-23	1.72865e-23	2.76672e-23	4.41792e-23	7.03822e-23	1.11867e-22	1.77392e-22	2.80647e-22
1.8969e-33	3.36835e-33	5.96726e-33	1.05467e-32	1.85971e-32	3.27158e-32	5.74188e-32	1.00539e-31	1.75632e-31	3.06095e-31	5.32222e-31	9.2324e-31	1.5978e-30	2.75876e-30	4.75216e-30	8.16683e-30	1.40024e-29	2.39516e-29	4.08745e-29	6.95914e-29	1.18207e-28	2.00317e-28	3.3867e-28	5.71244e-28	9.61285e-28	1.61387e-27	2.70314e-27	4.51705e-27	7.53055e-27	1.25252e-26	2.07839e-26	3.44078e-26	5.68291e-26	9.3642e-26	1.53942e-25	2.52481e-25	4.13129e-25	6.74417e-25	1.09839e-24	1.78473e-24	2.89316e-24	4.67906e-24	7.54972e-24	1.21532e-23	1.95179e-23	3.12726e-23	4.99897e-23	7.97228e-23	1.26844e-22	2.01347e-22
1.13054e-33	2.01592e-33	3.58623e-33	6.36473e-33	1.12694e-32	1.99065e-32	3.50808e-32	6.16766e-32	1.0818e-31	1.89302e-31	3.30475e-31	5.75571e-31	1.00009e-30	1.73362e-30	2.99811e-30	5.17272e-30	8.90364e-30	1.52895e-29	2.61938e-29	4.47694e-29	7.6338e-29	1.29861e-28	2.20391e-28	3.73153e-28	6.30317e-28	1.0622e-27	1.78581e-27	2.9953e-27	5.01215e-27	8.36729e-27	1.39356e-26	2.31548e-26	3.83829e-26	6.34763e-26	1.04728e-25	1.72383e-25	2.83075e-25	4.63755e-25	7.57973e-25	1.23594e-24	2.01057e-24	3.26301e-24	5.2832e-24	8.53403e-24	1.37528e-23	2.21108e-23	3.54647e-23	5.67502e-23	9.05976e-23	1.44293e-22
6.72595e-34	1.20437e-33	2.15149e-33	3.8343e-33	6.81715e-33	1.20918e-32	2.13967e-32	3.77723e-32	6.65226e-32	1.16879e-31	2.04867e-31	3.58243e-31	6.24963e-31	1.08768e-30	1.8885e-30	3.27117e-30	5.65275e-30	9.74509e-30	1.67603e-29	2.87574e-29	4.92252e-29	8.40611e-29	1.4321e-28	2.434e-28	4.12705e-28	6.98118e-28	1.17812e-27	1.98343e-27	3.33133e-27	5.58199e-27	9.33105e-27	1.55612e-26	2.58896e-26	4.29713e-26	7.11545e-26	1.17543e-25	1.93714e-25	3.18492e-25	5.22402e-25	8.54835e-25	1.3955e-24	2.27274e-24	3.69267e-24	5.98551e-24	9.67907e-24	1.56148e-23	2.5131e-23	4.03511e-23	6.46356e-23	1.0329e-22
3.99432e-34	7.18254e-34	1.28847e-33	2.30587e-33	4.11676e-33	7.33229e-33	1.30282e-32	2.30937e-32	4.0838e-32	7.2044e-32	1.26792e-31	2.22613e-31	3.89916e-31	6.81324e-31	1.18768e-30	2.06541e-30	3.58325e-30	6.20168e-30	1.07079e-29	1.84443e-29	3.16945e-29	5.43334e-29	9.29209e-29	1.58534e-28	2.69833e-28	4.58172e-28	7.76116e-28	1.31156e-27	2.21111e-27	3.71875e-27	6.23944e-27	1.04438e-26	1.74395e-26	2.90517e-26	4.82807e-26	8.00457e-26	1.32393e-25	2.18452e-25	3.59593e-25	5.90511e-25	9.67406e-25	1.58108e-24	2.57786e-24	4.19306e-24	6.80401e-24	1.10144e-23	1.77878e-23	2.86581e-23	4.60612e-23	7.38561e-23
2.36786e-34	4.27587e-34	7.70279e-34	1.38429e-33	2.48175e-33	4.43859e-33	7.91931e-33	1.40956e-32	2.50285e-32	4.43344e-32	7.83433e-32	1.38108e-31	2.42878e-31	4.26102e-31	7.45751e-31	1.30205e-30	2.26787e-30	3.94062e-30	6.83069e-30	1.18119e-29	2.03765e-29	3.50667e-29	6.02027e-29	1.03108e-28	1.76166e-28	3.00268e-28	5.10565e-28	8.66059e-28	1.46555e-27	2.47404e-27	4.16649e-27	6.99985e-27	1.17317e-26	1.96151e-26	3.27172e-26	5.44398e-26	9.03676e-26	1.49646e-25	2.47213e-25	4.07412e-25	6.69811e-25	1.09857e-24	1.79745e-24	2.93388e-24	4.77731e-24	7.76034e-24	1.25757e-23	2.03303e-23	3.27875e-23	5.27507e-23
1.40117e-34	2.54097e-34	4.59681e-34	8.29582e-34	1.49351e-33	2.6823e-33	4.80564e-33	8.58899e-33	1.53137e-32	2.72374e-32	4.8328e-32	8.55418e-32	1.51045e-31	2.6606e-31	4.67521e-31	8.1954e-31	1.43313e-30	2.50006e-30	4.35072e-30	7.55301e-30	1.30805e-29	2.25985e-29	3.89476e-29	6.69621e-29	1.14848e-28	1.96503e-28	3.35398e-28	5.71083e-28	9.70033e-28	1.64369e-27	2.77846e-27	4.68526e-27	7.88155e-27	1.32263e-26	2.21417e-26	3.69771e-26	6.16031e-26	1.02381e-25	1.69741e-25	2.80737e-25	4.63192e-25	7.6238e-25	1.25178e-24	2.05038e-24	3.35035e-24	5.46125e-24	8.88061e-24	1.44059e-23	2.33125e-23	3.76344e-23
8.27654e-35	1.50732e-34	2.73842e-34	4.9629e-34	8.97242e-34	1.61817e-33	2.91123e-33	5.22479e-33	9.35407e-33	1.6706e-32	2.97634e-32	5.28972e-32	9.37828e-32	1.65864e-31	2.92632e-31	5.15028e-31	9.04231e-31	1.58368e-30	2.76691e-30	4.8224e-30	8.38439e-30	1.45418e-29	2.51597e-29	4.34244e-29	7.47655e-29	1.28413e-28	2.20017e-28	3.76048e-28	6.41166e-28	1.09053e-27	1.85031e-27	3.13179e-27	5.28788e-27	8.90655e-27	1.4965e-26	2.50834e-26	4.19407e-26	6.9956e-26	1.16401e-25	1.93208e-25	3.19916e-25	5.28429e-25	8.70719e-25	1.43123e-24	2.34684e-24	3.8388e-24	6.26397e-24	1.01963e-23	1.65569e-23	2.68197e-23
4.88011e-35	8.92564e-35	1.62847e-34	2.96383e-34	5.38095e-34	9.7453e-34	1.76061e-33	3.17295e-33	5.70421e-33	1.02296e-32	1.83001e-32	3.26574e-32	5.81354e-32	1.03236e-31	1.82875e-31	3.23154e-31	5.69635e-31	1.00165e-30	1.75698e-30	3.07433e-30	5.36619e-30	9.34359e-30	1.62291e-29	2.81194e-29	4.86016e-29	8.37967e-29	1.44124e-28	2.47273e-28	4.23206e-28	7.22533e-28	1.23054e-27	2.09058e-27	3.543e-27	5.98973e-27	1.01013e-26	1.69933e-26	2.85175e-26	4.77396e-26	7.9722e-26	1.32804e-25	2.20686e-25	3.65825e-25	6.04928e-25	9.97854e-25	1.64196e-24	2.69521e-24	4.41321e-24	7.20857e-24	1.17457e-23	1.90914e-23
2.87232e-35	5.27597e-35	9.66711e-35	1.76691e-34	3.22149e-34	5.85899e-34	1.06295e-33	1.92365e-33	3.47268e-33	6.25355e-33	1.12334e-32	2.01291e-32	3.59797e-32	6.4153e-32	1.14104e-31	2.02445e-31	3.58294e-31	6.32551e-31	1.11398e-30	1.95695e-30	3.42934e-30	5.99465e-30	1.0453e-29	1.81822e-29	3.15481e-29	5.46041e-29	9.42761e-29	1.62369e-28	2.78952e-28	4.78057e-28	8.17251e-28	1.39366e-27	2.37073e-27	4.02283e-27	6.80936e-27	1.14976e-26	1.93656e-26	3.25372e-26	5.45325e-26	9.11707e-26	1.52048e-25	2.52947e-25	4.19764e-25	6.94872e-25	1.14744e-24	1.89008e-24	3.10568e-24	5.09047e-24	8.32308e-24	1.35749e-23
1.68755e-35	3.11311e-35	5.72859e-35	1.05152e-34	1.92532e-34	3.51645e-34	6.40653e-34	1.16428e-33	2.11061e-33	3.81659e-33	6.88428e-33	1.23868e-32	2.22318e-32	3.98023e-32	7.10817e-32	1.26626e-31	2.25012e-31	3.98846e-31	7.05215e-31	1.24381e-30	2.18828e-30	3.84034e-30	6.72284e-30	1.17396e-29	2.04488e-29	3.55306e-29	6.15818e-29	1.06468e-28	1.83613e-28	3.15868e-28	5.4203e-28	9.2781e-28	1.5842e-27	2.69824e-27	4.58424e-27	7.76911e-27	1.31339e-26	2.21478e-26	3.72552e-26	6.25114e-26	1.04628e-25	1.74686e-25	2.90926e-25	4.83309e-25	8.00911e-25	1.32392e-24	2.18301e-24	3.59062e-24	5.89113e-24	9.64154e-24
9.89704e-36	1.83365e-35	3.38871e-35	6.24686e-35	1.14868e-34	2.10689e-34	3.85474e-34	7.03487e-34	1.28064e-33	2.32544e-33	4.21203e-33	7.61005e-33	1.37149e-32	2.4655e-32	4.42107e-32	7.90785e-32	1.41091e-31	2.511e-31	4.45763e-31	7.89352e-31	1.39427e-30	2.45658e-30	4.31741e-30	7.56878e-30	1.32354e-29	2.30865e-29	4.01687e-29	6.97152e-29	1.20691e-28	2.08417e-28	3.59004e-28	6.16845e-28	1.05721e-27	1.80741e-27	3.0822e-27	5.24293e-27	8.89604e-27	1.50567e-26	2.54198e-26	4.28078e-26	7.19092e-26	1.20491e-25	2.01389e-25	3.35757e-25	5.58374e-25	9.26264e-25	1.53269e-24	2.52978e-24	4.16507e-24	6.84023e-24
5.79395e-36	1.07812e-35	2.00104e-35	3.70466e-35	6.84133e-35	1.26018e-34	2.31541e-34	4.24348e-34	7.75743e-34	1.41454e-33	2.57283e-33	4.66777e-33	8.44712e-33	1.52478e-32	2.74542e-32	4.93073e-32	8.83312e-32	1.5784e-31	2.81335e-31	5.00184e-31	8.87028e-31	1.56908e-30	2.76857e-30	4.87267e-30	8.55421e-30	1.49794e-29	2.61643e-29	4.55854e-29	7.92216e-29	1.37329e-28	2.37457e-28	4.0955e-28	7.04581e-28	1.20908e-27	2.06959e-27	3.53356e-27	6.01788e-27	1.02229e-26	1.73225e-26	2.92783e-26	4.9361e-26	8.30086e-26	1.3924e-25	2.32974e-25	3.88824e-25	6.47291e-25	1.07485e-24	1.78033e-24	2.94139e-24	4.84739e-24
3.38584e-36	6.32767e-36	1.17954e-35	2.19319e-35	4.06754e-35	7.52456e-35	1.38842e-34	2.55539e-34	4.6912e-34	8.59023e-34	1.56898e-33	2.85841e-33	5.19427e-33	9.41493e-33	1.70217e-32	3.0696e-32	5.52147e-32	9.9065e-32	1.77288e-31	3.16469e-31	5.63479e-31	1.00073e-30	1.77276e-30	3.13238e-30	5.52071e-30	9.70527e-30	1.70182e-29	2.97656e-29	5.19288e-29	9.0364e-29	1.56847e-28	2.71551e-28	4.68943e-28	8.07761e-28	1.38784e-27	2.37842e-27	4.06568e-27	6.93219e-27	1.17897e-26	1.99999e-26	3.38413e-26	5.71165e-26	9.61544e-26	1.61462e-25	2.70437e-25	4.51811e-25	7.52906e-25	1.25147e-24	2.07487e-24	3.4313e-24
1.97506e-36	3.70724e-36	6.94074e-36	1.29612e-35	2.41419e-35	4.48521e-35	8.31147e-35	1.53624e-34	2.8322e-34	5.20805e-34	9.55238e-34	1.74756e-33	3.18889e-33	5.80406e-33	1.05368e-32	1.90797e-32	3.44603e-32	6.20802e-32	1.11551e-31	1.99929e-31	3.5741e-31	6.37297e-31	1.13345e-30	2.01071e-30	3.55781e-30	6.27914e-30	1.10536e-29	1.94086e-29	3.39914e-29	5.93787e-29	1.03461e-28	1.79809e-28	3.11695e-28	5.38932e-28	9.29447e-28	1.59883e-27	2.74324e-27	4.69476e-27	8.01397e-27	1.36449e-26	2.31727e-26	3.92527e-26	6.63207e-26	1.11767e-25	1.87874e-25	3.14996e-25	5.26781e-25	8.78701e-25	1.46197e-24	2.42618e-24
1.15005e-36	2.16813e-36	4.07693e-36	7.64642e-36	1.43041e-35	2.66894e-35	4.967e-35	9.21993e-35	1.70702e-34	3.15229e-34	5.80619e-34	1.06668e-33	1.95458e-33	3.57233e-33	6.51218e-33	1.18407e-32	2.14738e-32	3.88433e-32	7.00811e-32	1.26114e-31	2.26362e-31	4.05249e-31	7.23632e-31	1.28882e-30	2.28951e-30	4.05669e-30	7.16934e-30	1.26376e-29	2.22191e-29	3.89643e-29	6.81532e-29	1.189e-28	2.06899e-28	3.59096e-28	6.21644e-28	1.07337e-27	1.84858e-27	3.17544e-27	5.4406e-27	9.29756e-27	1.58478e-26	2.69431e-26	4.56883e-26	7.72752e-26	1.30363e-25	2.19354e-25	3.68143e-25	6.16262e-25	1.02895e-24	1.71356e-24
6.68456e-37	1.26575e-36	2.39054e-36	4.50309e-36	8.46048e-36	1.58544e-35	2.96328e-35	5.52414e-35	1.02713e-34	1.90484e-34	3.52337e-34	6.50022e-34	1.1961e-33	2.19521e-33	4.01842e-33	7.33675e-33	1.33605e-32	2.42666e-32	4.39609e-32	7.94316e-32	1.4315e-31	2.5731e-31	4.61311e-31	8.24897e-31	1.47121e-30	2.61711e-30	4.64342e-30	8.2172e-30	1.45037e-29	2.55333e-29	4.48335e-29	7.85179e-29	1.37153e-28	2.38953e-28	4.1523e-28	7.19674e-28	1.24409e-27	2.14507e-27	3.68892e-27	6.32744e-27	1.0825e-26	1.84712e-26	3.14366e-26	5.33637e-26	9.03497e-26	1.52573e-25	2.5698e-25	4.3171e-25	7.23361e-25	1.2089e-24
3.87839e-37	7.37635e-37	1.39924e-36	2.64731e-36	4.9955e-36	9.40186e-36	1.76486e-35	3.30422e-35	6.17004e-35	1.14913e-34	2.13457e-34	3.95471e-34	7.30769e-34	1.34681e-33	2.47569e-33	4.53886e-33	8.29963e-33	1.51367e-32	2.75339e-32	4.99535e-32	9.0391e-32	1.63135e-31	2.9365e-31	5.27199e-31	9.4402e-31	1.68597e-30	3.00318e-30	5.33549e-30	9.45431e-30	1.67089e-29	2.94528e-29	5.17808e-29	9.07972e-29	1.58796e-28	2.76992e-28	4.81901e-28	8.36202e-28	1.44719e-27	2.49807e-27	4.30076e-27	7.38496e-27	1.26478e-26	2.16044e-26	3.68072e-26	6.2544e-26	1.05999e-25	1.79176e-25	3.02079e-25	5.07954e-25	8.51905e-25
2.24622e-37	4.29103e-37	8.17568e-37	1.5536e-36	2.94449e-36	5.56587e-36	1.04932e-35	1.97306e-35	3.70018e-35	6.92085e-35	1.29107e-34	2.40212e-34	4.45751e-34	8.2498e-34	1.52282e-33	2.80354e-33	5.14778e-33	9.42727e-33	1.72189e-32	3.13675e-32	5.69912e-32	1.03274e-31	1.86649e-31	3.36446e-31	6.04866e-31	1.08457e-30	1.93959e-30	3.45951e-30	6.15425e-30	1.09192e-29	1.93223e-29	3.41021e-29	6.00286e-29	1.05388e-28	1.84534e-28	3.22267e-28	5.6132e-28	9.75124e-28	1.68952e-27	2.91959e-27	5.03192e-27	8.6497e-27	1.48294e-26	2.53571e-26	4.32444e-26	7.35556e-26	1.24783e-25	2.11131e-25	3.56288e-25	5.99662e-25
1.29859e-37	2.49178e-37	4.76859e-37	9.10158e-37	1.73256e-36	3.28932e-36	6.22829e-36	1.17619e-35	2.21529e-35	4.16132e-35	7.79607e-35	1.45669e-34	2.71458e-34	5.04527e-34	9.35216e-34	1.72896e-33	3.1879e-33	5.86232e-33	1.07518e-32	1.96669e-32	3.58789e-32	6.52812e-32	1.18463e-31	2.14399e-31	3.86999e-31	6.96694e-31	1.2509e-30	2.23999e-30	4.00052e-30	7.12581e-30	1.2659e-29	2.24289e-29	3.96336e-29	6.985e-29	1.22776e-28	2.15234e-28	3.76315e-28	6.56206e-28	1.14123e-27	1.9795e-27	3.42439e-27	5.90824e-27	1.01667e-26	1.7448e-26	2.98649e-26	5.09826e-26	8.6802e-26	1.47396e-25	2.49624e-25	4.21632e-25
7.49404e-38	1.44439e-37	2.77646e-37	5.32273e-37	1.01769e-36	1.94059e-36	3.69053e-36	6.99975e-36	1.32408e-35	2.49794e-35	4.69988e-35	8.81923e-35	1.65048e-34	3.08056e-34	5.73438e-34	1.06459e-33	1.97112e-33	3.63984e-33	6.70332e-33	1.23122e-32	2.25537e-32	4.12041e-32	7.50757e-32	1.36426e-31	2.47247e-31	4.46895e-31	8.05595e-31	1.44833e-30	2.59689e-30	4.64387e-30	8.28218e-30	1.47315e-29	2.61329e-29	4.62346e-29	8.15802e-29	1.43562e-28	2.51962e-28	4.4103e-28	7.69909e-28	1.34045e-27	2.32754e-27	4.03074e-27	6.96162e-27	1.19915e-26	2.06005e-26	3.52955e-26	6.03114e-26	1.02782e-25	1.74694e-25	2.96124e-25
4.31698e-38	8.35773e-38	1.61371e-37	3.10737e-37	5.96746e-37	1.14292e-36	2.18308e-36	4.15867e-36	7.90075e-36	1.49697e-35	2.82869e-35	5.33074e-35	1.00189e-34	1.87794e-34	3.51053e-34	6.54476e-34	1.21687e-33	2.25645e-33	4.17288e-33	7.69619e-33	1.41562e-32	2.59685e-32	4.7509e-32	8.66835e-32	1.57734e-31	2.86251e-31	5.1808e-31	9.3514e-31	1.6834e-30	3.02223e-30	5.41126e-30	9.66272e-30	1.7208e-29	3.05628e-29	5.41358e-29	9.56328e-29	1.68484e-28	2.96035e-28	5.18748e-28	9.06568e-28	1.58007e-27	2.7465e-27	4.7612e-27	8.23157e-27	1.41932e-26	2.44066e-26	4.18568e-26	7.15905e-26	1.22117e-25	2.07743e-25
2.48236e-38	4.82747e-38	9.36257e-38	1.81089e-37	3.49309e-37	6.7197e-37	1.28917e-36	2.46657e-36	4.70648e-36	8.95615e-36	1.69968e-35	3.21689e-35	6.07191e-35	1.14298e-34	2.1457e-34	4.0172e-34	7.50067e-34	1.39668e-33	2.59368e-33	4.80351e-33	8.872e-33	1.6342e-32	3.00202e-32	5.49974e-32	1.00483e-31	1.8309e-31	3.32706e-31	6.02944e-31	1.08972e-30	1.96416e-30	3.53069e-30	6.32944e-30	1.1316e-29	2.01763e-29	3.58769e-29	6.36222e-29	1.12519e-28	1.98456e-28	3.49081e-28	6.12365e-28	1.07131e-27	1.86916e-27	3.25235e-27	5.64379e-27	9.76714e-27	1.68573e-26	2.90154e-26	4.98073e-26	8.5267e-26	1.45576e-25
1.42486e-38	2.78342e-38	5.42249e-38	1.05349e-37	2.04117e-37	3.94402e-37	7.59997e-37	1.46049e-36	2.79897e-36	5.34947e-36	1.01962e-35	1.9381e-35	3.67393e-35	6.9454e-35	1.30942e-34	2.4619e-34	4.61614e-34	8.63177e-34	1.60966e-33	2.99352e-33	5.55194e-33	1.02688e-32	1.89413e-32	3.48429e-32	6.39192e-32	1.1694e-31	2.13357e-31	3.8821e-31	7.04433e-31	1.27476e-30	2.30053e-30	4.14041e-30	7.43144e-30	1.3302e-29	2.37451e-29	4.22714e-29	7.50469e-29	1.32872e-28	2.34611e-28	4.13121e-28	7.25473e-28	1.27051e-27	2.21897e-27	3.86491e-27	6.71337e-27	1.16294e-26	2.00904e-26	3.46125e-26	5.94693e-26	1.01898e-25
8.16391e-39	1.60201e-38	3.13499e-38	6.11805e-38	1.19068e-37	2.3109e-37	4.47273e-37	8.63316e-37	1.66177e-36	3.18992e-36	6.1065e-36	1.16576e-35	2.21939e-35	4.21369e-35	7.97804e-35	1.50638e-34	2.83649e-34	5.32637e-34	9.97441e-34	1.86272e-33	3.46909e-33	6.44301e-33	1.19335e-32	2.2042e-32	4.06014e-32	7.45825e-32	1.36628e-31	2.49601e-31	4.54736e-31	8.26187e-31	1.49694e-30	2.7048e-30	4.87385e-30	8.75821e-30	1.56951e-29	2.80492e-29	4.99898e-29	8.88483e-29	1.57479e-28	2.78358e-28	4.90671e-28	8.62547e-28	1.51211e-27	2.64355e-27	4.60892e-27	8.01342e-27	1.38945e-26	2.40256e-26	4.14297e-26	7.12453e-26
4.66924e-39	9.20404e-39	1.80929e-38	3.54678e-38	6.93357e-38	1.35169e-37	2.62781e-37	5.09458e-37	9.84962e-37	1.89901e-36	3.65118e-36	7.0006e-36	1.33855e-35	2.5523e-35	4.85317e-35	9.20274e-35	1.74023e-34	3.28165e-34	6.17128e-34	1.15733e-33	2.16438e-33	4.03655e-33	7.5073e-33	1.39237e-32	2.57527e-32	4.74995e-32	8.73682e-32	1.60256e-31	2.93139e-31	5.34726e-31	9.72716e-31	1.76457e-30	3.1922e-30	5.75888e-30	1.03606e-29	1.85878e-29	3.32561e-29	5.93351e-29	1.05572e-28	1.87321e-28	3.31453e-28	5.84864e-28	1.02917e-27	1.80599e-27	3.16041e-27	5.5153e-27	9.59829e-27	1.66578e-26	2.88295e-26	4.97573e-26
2.66572e-39	5.27861e-39	1.04235e-38	2.05256e-38	4.03057e-38	7.89272e-38	1.54126e-37	3.00132e-37	5.82827e-37	1.12864e-36	2.17951e-36	4.19713e-36	8.05999e-36	1.5435e-35	2.94758e-35	5.61326e-35	1.06599e-34	2.01875e-34	3.8124e-34	7.17968e-34	1.34834e-33	2.52514e-33	4.71585e-33	8.78261e-33	1.63109e-32	3.02078e-32	5.57894e-32	1.02748e-31	1.88705e-31	3.45609e-31	6.31212e-31	1.14962e-30	2.08797e-30	3.78168e-30	6.83021e-30	1.23019e-29	2.20954e-29	3.9575e-29	7.06854e-29	1.25901e-28	2.23623e-28	3.96092e-28	6.99624e-28	1.23232e-27	2.16457e-27	3.7915e-27	6.62279e-27	1.15361e-26	2.00387e-26	3.47112e-26
1.51916e-39	3.02195e-39	5.99449e-39	1.18576e-38	2.33896e-38	4.60076e-38	9.02436e-38	1.76516e-37	3.44296e-37	6.6967e-37	1.29888e-36	2.51224e-36	4.84543e-36	9.31931e-36	1.78738e-35	3.41846e-35	6.51967e-35	1.23994e-34	2.35157e-34	4.44729e-34	8.38715e-34	1.5773e-33	2.95798e-33	5.53169e-33	1.03158e-32	1.91834e-32	3.5574e-32	6.5784e-32	1.21308e-31	2.23069e-31	4.09045e-31	7.47971e-31	1.36389e-30	2.48002e-30	4.4969e-30	8.13117e-30	1.46614e-29	2.63619e-29	4.72674e-29	8.45139e-29	1.50687e-28	2.6792e-28	4.75026e-28	8.39868e-28	1.48077e-27	2.60342e-27	4.5644e-27	7.98004e-27	1.39126e-26	2.41877e-26
8.64197e-40	1.72696e-39	3.44132e-39	6.83817e-39	1.35496e-38	2.67723e-38	5.27493e-38	1.03638e-37	2.03047e-37	3.96685e-37	7.728e-37	1.50128e-36	2.90822e-36	5.6178e-36	1.08213e-35	2.07856e-35	3.98125e-35	7.60412e-35	1.44828e-34	2.7506e-34	5.20925e-34	9.83777e-34	1.85264e-33	3.47903e-33	6.51476e-33	1.2165e-32	2.26515e-32	4.20588e-32	7.78734e-32	1.43779e-31	2.64712e-31	4.85989e-31	8.89716e-31	1.62424e-30	2.9568e-30	5.36745e-30	9.71599e-30	1.7538e-29	3.15679e-29	5.66611e-29	1.01414e-28	1.81002e-28	3.2214e-28	5.71713e-28	1.01178e-27	1.78553e-27	3.14212e-27	5.5138e-27	9.64837e-27	1.68357e-26
4.9073e-40	9.85157e-40	1.97211e-39	3.93661e-39	7.83567e-39	1.55523e-38	3.07806e-38	6.07469e-38	1.19546e-37	2.3459e-37	4.59039e-37	8.9568e-37	1.74269e-36	3.38106e-36	6.54108e-36	1.26186e-35	2.42737e-35	4.65614e-35	8.90597e-35	1.69864e-34	3.23061e-34	6.12678e-34	1.15863e-33	2.18486e-33	4.10834e-33	7.70324e-33	1.44028e-32	2.68524e-32	4.99211e-32	9.25447e-32	1.71074e-31	3.15341e-31	5.79618e-31	1.06235e-30	1.94161e-30	3.53849e-30	6.43044e-30	1.16527e-29	2.10563e-29	3.79402e-29	6.81683e-29	1.22133e-28	2.18195e-28	3.88709e-28	6.9051e-28	1.22315e-27	2.16051e-27	3.80538e-27	6.68352e-27	1.17052e-26
2.78159e-40	5.60989e-40	1.12816e-39	2.26227e-39	4.52348e-39	9.01897e-39	1.79307e-38	3.55462e-38	7.0266e-38	1.38501e-37	2.72218e-37	5.33502e-37	1.04259e-36	2.03163e-36	3.94759e-36	7.64849e-36	1.47766e-35	2.84664e-35	5.46821e-35	1.0474e-34	2.0005e-34	3.80997e-34	7.23535e-34	1.37011e-33	2.58705e-33	4.87094e-33	9.14485e-33	1.71197e-32	3.19576e-32	5.94851e-32	1.10408e-31	2.04337e-31	3.77095e-31	6.93923e-31	1.27329e-30	2.32972e-30	4.25045e-30	7.73256e-30	1.40271e-29	2.5373e-29	4.57647e-29	8.23089e-29	1.47612e-28	2.63968e-28	4.70694e-28	8.3692e-28	1.48384e-27	2.62329e-27	4.62448e-27	8.129e-27
1.57385e-40	3.18882e-40	6.44236e-40	1.2978e-39	2.60685e-39	5.22122e-39	1.04274e-38	2.07648e-38	4.12313e-38	8.16346e-38	1.61164e-37	3.17257e-37	6.22731e-37	1.21882e-36	2.37861e-36	4.62868e-36	8.98128e-36	1.73767e-35	3.35231e-35	6.44866e-35	1.23692e-34	2.36572e-34	4.51162e-34	8.57926e-34	1.62673e-33	3.07559e-33	5.79816e-33	1.08994e-32	2.04296e-32	3.81826e-32	7.11576e-32	1.32228e-31	2.45006e-31	4.52665e-31	8.33923e-31	1.53188e-30	2.80589e-30	5.12466e-30	9.33272e-30	1.69473e-29	3.06861e-29	5.54027e-29	9.974e-29	1.79043e-28	3.20474e-28	5.71976e-28	1.01792e-27	1.80632e-27	3.19615e-27	5.63907e-27
8.88903e-41	1.80939e-40	3.67241e-40	7.43205e-40	1.4997e-39	3.01745e-39	6.05362e-39	1.21096e-38	2.41536e-38	4.80368e-38	9.5259e-38	1.88355e-37	3.71353e-37	7.30023e-37	1.43096e-36	2.79676e-36	5.45033e-36	1.05908e-35	2.052e-35	3.96429e-35	7.63646e-35	1.46676e-34	2.80908e-34	5.36427e-34	1.0214e-33	1.9392e-33	3.67103e-33	6.92936e-33	1.30418e-32	2.44751e-32	4.57983e-32	8.54506e-32	1.58972e-31	2.94894e-31	5.45447e-31	1.00596e-30	1.84989e-30	3.39197e-30	6.20154e-30	1.13054e-29	2.05501e-29	3.72463e-29	6.73119e-29	1.21295e-28	2.17937e-28	3.90446e-28	6.97481e-28	1.24235e-27	2.20646e-27	3.90741e-27
5.01147e-41	1.02486e-40	2.08974e-40	4.24865e-40	8.61273e-40	1.74085e-39	3.50843e-39	7.0501e-39	1.41257e-38	2.82197e-38	5.62118e-38	1.11644e-37	2.21091e-37	4.36555e-37	8.59485e-37	1.68721e-36	3.3024e-36	6.445e-36	1.25414e-35	2.43334e-35	4.70748e-35	9.08043e-35	1.74645e-34	3.34916e-34	6.40396e-34	1.22093e-33	2.32096e-33	4.3992e-33	8.31404e-33	1.56669e-32	2.94363e-32	5.51464e-32	1.03011e-31	1.91858e-31	3.56294e-31	6.59734e-31	1.21804e-30	2.24226e-30	4.11569e-30	7.53235e-30	1.37452e-29	2.50094e-29	4.5372e-29	8.20739e-29	1.48031e-28	2.66217e-28	4.77363e-28	8.53482e-28	1.5215e-27	2.70447e-27
2.8203e-41	5.79454e-41	1.18704e-40	2.42456e-40	4.93768e-40	1.00262e-39	2.02988e-39	4.09758e-39	8.24722e-39	1.65504e-38	3.31158e-38	6.60666e-38	1.31417e-37	2.60642e-37	5.15419e-37	1.01625e-36	1.99784e-36	3.91601e-36	7.65332e-36	1.49135e-35	2.89756e-35	5.61316e-35	1.08419e-34	2.08798e-34	4.00933e-34	7.67607e-34	1.46531e-33	2.78897e-33	5.29274e-33	1.00148e-32	1.8894e-32	3.55412e-32	6.66595e-32	1.24657e-31	2.3243e-31	4.32109e-31	8.00973e-31	1.48035e-30	2.72795e-30	5.01224e-30	9.18227e-30	1.67723e-29	3.05463e-29	5.54687e-29	1.0043e-28	1.813e-28	3.26332e-28	5.85659e-28	1.04798e-27	1.86976e-27
1.58433e-41	3.2704e-41	6.73086e-41	1.38119e-40	2.82586e-40	5.7645e-40	1.17243e-39	2.37753e-39	4.80704e-39	9.69048e-39	1.94772e-38	3.90321e-38	7.79886e-38	1.55365e-37	3.08598e-37	6.11146e-37	1.20673e-36	2.3757e-36	4.66324e-36	9.12636e-36	1.78083e-35	3.46466e-35	6.7207e-35	1.29982e-34	2.50649e-34	4.81906e-34	9.23793e-34	1.76564e-33	3.36468e-33	6.39293e-33	1.21108e-32	2.28748e-32	4.30783e-32	8.08863e-32	1.51428e-31	2.82652e-31	5.26034e-31	9.76092e-31	1.80585e-30	3.33111e-30	6.12649e-30	1.12344e-29	2.05401e-29	3.74429e-29	6.80539e-29	1.23325e-28	2.22826e-28	4.01417e-28	7.2101e-28	1.29122e-27
8.88415e-42	1.84251e-41	3.80986e-41	7.85442e-41	1.61445e-40	3.30857e-40	6.76023e-40	1.37717e-39	2.79718e-39	5.66446e-39	1.14367e-38	2.30225e-38	4.62069e-38	9.24629e-38	1.84474e-37	3.6695e-37	7.27755e-37	1.43903e-36	2.83701e-36	5.57643e-36	1.09285e-35	2.13534e-35	4.15989e-35	8.07984e-35	1.5647e-34	3.02109e-34	5.81571e-34	1.11622e-33	2.136e-33	4.0753e-33	7.75218e-33	1.47026e-32	2.78018e-32	5.24153e-32	9.85256e-32	1.84649e-31	3.45025e-31	6.42779e-31	1.19393e-30	2.21108e-30	4.08259e-30	7.51577e-30	1.37949e-29	2.52447e-29	4.60605e-29	8.37905e-29	1.51973e-28	2.74819e-28	4.95489e-28	8.90693e-28
4.97285e-42	1.0362e-41	2.15269e-41	4.45876e-41	9.20755e-41	1.89571e-40	3.89131e-40	7.96373e-40	1.62493e-39	3.3056e-39	6.70445e-39	1.35573e-38	2.73325e-38	5.49394e-38	1.101e-37	2.19981e-37	4.38209e-37	8.70313e-37	1.72332e-36	3.40217e-36	6.69641e-36	1.31409e-35	2.57104e-35	5.01519e-35	9.7536e-35	1.89121e-34	3.65606e-34	7.04666e-34	1.3541e-33	2.59429e-33	4.95544e-33	9.43724e-33	1.79187e-32	3.39206e-32	6.40207e-32	1.20469e-31	2.2601e-31	4.22745e-31	7.88367e-31	1.4658e-30	2.7172e-30	5.02188e-30	9.25356e-30	1.7e-29	3.11379e-29	5.68627e-29	1.03529e-28	1.87931e-28	3.4012e-28	6.13713e-28
2.77853e-42	5.81709e-42	1.21419e-41	2.5267e-41	5.24216e-41	1.08431e-40	2.23608e-40	4.59738e-40	9.42369e-40	1.92584e-39	3.92381e-39	7.97048e-39	1.61417e-38	3.25915e-38	6.56065e-38	1.31668e-37	2.63451e-37	5.25544e-37	1.04522e-36	2.0725e-36	4.09706e-36	8.07492e-36	1.58669e-35	3.1084e-35	6.07115e-35	1.18221e-34	2.29512e-34	4.44229e-34	8.5723e-34	1.64922e-33	3.16335e-33	6.04931e-33	1.15333e-32	2.19226e-32	4.15451e-32	7.84942e-32	1.47858e-31	2.77678e-31	5.1991e-31	9.70519e-31	1.80622e-30	3.3514e-30	6.19972e-30	1.14343e-29	2.10249e-29	3.85433e-29	7.04458e-29	1.28366e-28	2.33204e-28	4.22389e-28
1.54969e-42	3.25982e-42	6.83633e-42	1.42933e-41	2.97935e-41	6.19143e-41	1.28274e-40	2.64953e-40	5.45605e-40	1.12013e-39	2.29265e-39	4.67829e-39	9.51737e-39	1.93031e-38	3.90317e-38	7.86843e-38	1.58139e-37	3.16863e-37	6.3297e-37	1.26059e-36	2.50293e-36	4.95453e-36	9.77769e-36	1.92376e-35	3.77352e-35	7.37943e-35	1.43873e-34	2.79652e-34	5.41922e-34	1.04698e-33	2.01659e-33	3.87238e-33	7.41346e-33	1.41496e-32	2.69246e-32	5.10781e-32	9.66054e-32	1.82159e-31	3.42436e-31	6.41785e-31	1.19917e-30	2.23385e-30	4.14867e-30	7.68148e-30	1.41795e-29	2.60952e-29	4.78786e-29	8.75796e-29	1.59715e-28	2.90383e-28
8.62764e-43	1.8235e-42	3.84231e-42	8.07142e-42	1.69036e-41	3.52922e-41	7.34599e-41	1.52438e-40	3.15361e-40	6.50419e-40	1.33737e-39	2.74145e-39	5.60248e-39	1.14144e-38	2.31845e-38	4.69476e-38	9.47766e-38	1.90748e-37	3.8273e-37	7.65589e-37	1.52676e-36	3.03542e-36	6.01642e-36	1.18886e-35	2.34203e-35	4.5997e-35	9.00611e-35	1.75799e-34	3.42114e-34	6.63736e-34	1.28379e-33	2.4755e-33	4.75888e-33	9.12051e-33	1.74263e-32	3.31945e-32	6.30374e-32	1.19345e-31	2.25258e-31	4.23868e-31	7.95159e-31	1.48713e-30	2.7728e-30	5.15418e-30	9.55156e-30	1.76466e-29	3.25029e-29	5.96836e-29	1.0926e-28	1.99407e-28
4.79468e-43	1.01823e-42	2.15573e-42	4.54995e-42	9.57373e-42	2.00825e-41	4.19971e-41	8.75552e-41	1.81973e-40	3.77048e-40	7.7884e-40	1.60385e-39	3.29262e-39	6.7388e-39	1.37495e-38	2.79675e-38	5.67132e-38	1.14651e-37	2.31066e-37	4.64254e-37	9.29908e-37	1.85689e-36	3.69656e-36	7.33622e-36	1.45148e-35	2.86293e-35	5.62959e-35	1.10358e-34	2.15674e-34	4.20198e-34	8.16157e-34	1.58036e-33	3.05074e-33	5.87106e-33	1.1264e-32	2.15442e-32	4.10804e-32	7.80912e-32	1.4799e-31	2.79595e-31	5.2661e-31	9.8881e-31	1.85098e-30	3.45425e-30	6.42644e-30	1.19193e-29	2.20393e-29	4.06263e-29	7.46589e-29	1.36779e-28
2.65978e-43	5.67559e-43	1.20734e-42	2.56037e-42	5.41289e-42	1.1408e-41	2.39688e-41	5.02037e-41	1.04829e-40	2.18212e-40	4.52825e-40	9.36779e-40	1.93196e-39	3.97205e-39	8.14113e-39	1.66345e-38	3.38836e-38	6.88056e-38	1.39288e-37	2.81097e-37	5.65529e-37	1.13425e-36	2.26786e-36	4.52042e-36	8.9825e-36	1.77938e-35	3.51397e-35	6.918e-35	1.35775e-34	2.65651e-34	5.18156e-34	1.00754e-33	1.95309e-33	3.7743e-33	7.2712e-33	1.39647e-32	2.67369e-32	5.10324e-32	9.7104e-32	1.84198e-31	3.48326e-31	6.56665e-31	1.23412e-30	2.3122e-30	4.31868e-30	8.04139e-30	1.49268e-29	2.76223e-29	5.09574e-29	9.37153e-29
1.47283e-43	3.15792e-43	6.74989e-43	1.43826e-42	3.05508e-42	6.46926e-42	1.36563e-41	2.87378e-41	6.02868e-41	1.26077e-40	2.62843e-40	5.46263e-40	1.13176e-39	2.33749e-39	4.81274e-39	9.87828e-39	2.02123e-38	4.12284e-38	8.38347e-38	1.6994e-37	3.43412e-37	6.91801e-37	1.38929e-36	2.78131e-36	5.55078e-36	1.10434e-35	2.19029e-35	4.33056e-35	8.53559e-35	1.67714e-34	3.28513e-34	6.41477e-34	1.2487e-33	2.42314e-33	4.68757e-33	9.03991e-33	1.73791e-32	3.3307e-32	6.36344e-32	1.21198e-31	2.30115e-31	4.35554e-31	8.21836e-31	1.54588e-30	2.89877e-30	5.41875e-30	1.00979e-29	1.8759e-29	3.47406e-29	6.41374e-29
8.14099e-44	1.75395e-43	3.767e-43	8.06512e-43	1.72132e-42	3.66227e-42	7.7674e-42	1.64224e-41	3.46128e-41	7.27231e-41	1.52316e-40	3.18021e-40	6.61916e-40	1.37337e-39	2.84059e-39	5.8569e-39	1.20383e-38	2.4666e-38	5.03812e-38	1.02583e-37	2.0822e-37	4.21314e-37	8.4982e-37	1.70878e-36	3.42516e-36	6.84408e-36	1.36328e-35	2.70704e-35	5.35849e-35	1.05737e-34	2.07993e-34	4.07859e-34	7.97275e-34	1.55362e-33	3.018e-33	5.84428e-33	1.12819e-32	2.17105e-32	4.16483e-32	7.96456e-32	1.51833e-31	2.88541e-31	5.46622e-31	1.0323e-30	1.9434e-30	3.64718e-30	6.82323e-30	1.27251e-29	2.36577e-29	4.38452e-29
4.49181e-44	9.72434e-44	2.09859e-43	4.51464e-43	9.68158e-43	2.06965e-42	4.4104e-42	9.36883e-42	1.98391e-41	4.1878e-41	8.8121e-41	1.84842e-40	3.86501e-40	8.05616e-40	1.67392e-39	3.46713e-39	7.15869e-39	1.47342e-38	3.02306e-38	6.18297e-38	1.2606e-37	2.56202e-37	5.19062e-37	1.0483e-36	2.11047e-36	4.23547e-36	8.47331e-36	1.6898e-35	3.35926e-35	6.65707e-35	1.31508e-34	2.5897e-34	5.08365e-34	9.94791e-34	1.94052e-33	3.77339e-33	7.31436e-33	1.41335e-32	2.72241e-32	5.2274e-32	1.00057e-31	1.90915e-31	3.63129e-31	6.88512e-31	1.30135e-30	2.4519e-30	4.60514e-30	8.6221e-30	1.60921e-29	2.99394e-29
2.47391e-44	5.3818e-44	1.16705e-43	2.52275e-43	5.43595e-43	1.16761e-42	2.49999e-42	5.33578e-42	1.13521e-41	2.40756e-41	5.08975e-41	1.07259e-40	2.25317e-40	4.71815e-40	9.84848e-40	2.04921e-39	4.25035e-39	8.78784e-39	1.81117e-38	3.72098e-38	7.62034e-38	1.55565e-37	3.1657e-37	6.42166e-37	1.29851e-36	2.61736e-36	5.25898e-36	1.05332e-35	2.103e-35	4.18542e-35	8.30346e-35	1.6421e-34	3.23713e-34	6.36124e-34	1.24607e-33	2.43314e-33	4.73598e-33	9.18913e-33	1.77729e-32	3.42661e-32	6.58554e-32	1.26165e-31	2.40939e-31	4.58666e-31	8.70376e-31	1.64641e-30	3.10449e-30	5.83531e-30	1.09335e-29	2.04209e-29
1.36008e-44	2.97318e-44	6.47868e-44	1.40722e-43	3.04684e-43	6.57579e-43	1.41467e-42	3.03372e-42	6.48493e-42	1.3818e-41	2.93493e-41	6.21383e-41	1.31139e-40	2.75878e-40	5.78513e-40	1.20926e-39	2.51963e-39	5.23318e-39	1.08344e-38	2.23592e-38	4.59959e-38	9.43175e-38	1.92787e-37	3.92802e-37	7.97778e-37	1.61511e-36	3.25936e-36	6.55654e-36	1.31471e-35	2.62781e-35	5.23566e-35	1.03983e-34	2.05855e-34	4.06232e-34	7.99096e-34	1.56688e-33	3.06255e-33	5.96683e-33	1.15882e-32	2.24337e-32	4.32909e-32	8.32733e-32	1.59671e-31	3.05182e-31	5.8144e-31	1.10424e-30	2.09041e-30	3.9447e-30	7.42008e-30	1.39128e-29
7.46389e-45	1.6396e-44	3.59016e-44	7.83593e-44	1.70478e-43	3.697e-43	7.99157e-43	1.72193e-42	3.69831e-42	7.91756e-42	1.68959e-41	3.59397e-41	7.62024e-41	1.61052e-40	3.39285e-40	7.12469e-40	1.49132e-39	3.11154e-39	6.4712e-39	1.34151e-38	2.7721e-38	5.70985e-38	1.17231e-37	2.39919e-37	4.89427e-37	9.9521e-37	2.01718e-36	4.07545e-36	8.2075e-36	1.64759e-35	3.29677e-35	6.57556e-35	1.30731e-34	2.59077e-34	5.11778e-34	1.00771e-33	1.97786e-33	3.86953e-33	7.54612e-33	1.46687e-32	2.84226e-32	5.48958e-32	1.05686e-31	2.02815e-31	3.87959e-31	7.39733e-31	1.40594e-30	2.66357e-30	5.02995e-30	9.46819e-30
4.08869e-45	9.02573e-45	1.98597e-44	4.35569e-44	9.52212e-44	2.07493e-43	4.50678e-43	9.75713e-43	2.10558e-42	4.52912e-42	9.71068e-42	2.07529e-41	4.4208e-41	9.38678e-41	1.98667e-40	4.1911e-40	8.81301e-40	1.8472e-39	3.8592e-39	8.03663e-39	1.66819e-38	3.45151e-38	7.11814e-38	1.46325e-37	2.99823e-37	6.12356e-37	1.24663e-36	2.52968e-36	5.11666e-36	1.03158e-35	2.07306e-35	4.15255e-35	8.29112e-35	1.65008e-34	3.27335e-34	6.47251e-34	1.2757e-33	2.50621e-33	4.90774e-33	9.57943e-33	1.86377e-32	3.61443e-32	6.98686e-32	1.34623e-31	2.58553e-31	4.94967e-31	9.44489e-31	1.79644e-30	3.40583e-30	6.43618e-30
[truncated: 671 more columns]

## Sheet: Fig. 2h
1.3063e-07	1.4056e-07	1.51215e-07	1.62646e-07	1.74908e-07	1.88056e-07	2.02154e-07	2.17265e-07	2.33461e-07	2.50815e-07	2.69406e-07	2.89319e-07	3.10642e-07	3.33472e-07	3.5791e-07	3.84064e-07	4.12048e-07	4.41984e-07	4.74003e-07	5.08242e-07	5.44848e-07	5.83977e-07	6.25793e-07	6.70472e-07	7.18201e-07	7.69177e-07	8.23611e-07	8.81724e-07	9.43754e-07	1.00995e-06	1.08058e-06	1.15592e-06	1.23628e-06	1.32196e-06	1.4133e-06	1.51066e-06	1.61442e-06	1.72496e-06	1.84272e-06	1.96813e-06	2.10166e-06	2.24382e-06	2.39512e-06	2.55613e-06	2.72743e-06	2.90965e-06	3.10343e-06	3.30948e-06	3.52852e-06	3.76132e-06
1.03604e-07	1.11624e-07	1.2024e-07	1.29496e-07	1.39437e-07	1.5011e-07	1.61569e-07	1.73868e-07	1.87066e-07	2.01225e-07	2.16414e-07	2.32702e-07	2.50166e-07	2.68888e-07	2.88954e-07	3.10454e-07	3.33489e-07	3.58161e-07	3.84583e-07	4.12871e-07	4.43152e-07	4.75559e-07	5.10235e-07	5.47331e-07	5.87007e-07	6.29434e-07	6.74793e-07	7.23278e-07	7.75093e-07	8.30454e-07	8.89594e-07	9.52756e-07	1.0202e-06	1.0922e-06	1.16905e-06	1.25106e-06	1.33856e-06	1.4319e-06	1.53144e-06	1.63757e-06	1.75071e-06	1.8713e-06	1.9998e-06	2.1367e-06	2.28252e-06	2.43781e-06	2.60314e-06	2.77914e-06	2.96646e-06	3.16577e-06
8.19741e-08	8.84343e-08	9.53844e-08	1.0286e-07	1.10899e-07	1.19541e-07	1.28832e-07	1.38816e-07	1.49544e-07	1.61068e-07	1.73445e-07	1.86736e-07	2.01004e-07	2.16319e-07	2.32754e-07	2.50386e-07	2.693e-07	2.89584e-07	3.11333e-07	3.34648e-07	3.59636e-07	3.86412e-07	4.15098e-07	4.45823e-07	4.78726e-07	5.13953e-07	5.51661e-07	5.92017e-07	6.35196e-07	6.81387e-07	7.30789e-07	7.83616e-07	8.40091e-07	9.00455e-07	9.64962e-07	1.03388e-06	1.1075e-06	1.18612e-06	1.27007e-06	1.35969e-06	1.45533e-06	1.55739e-06	1.66627e-06	1.78241e-06	1.90625e-06	2.03829e-06	2.17904e-06	2.32904e-06	2.48886e-06	2.65912e-06
6.47115e-08	6.99026e-08	7.54946e-08	8.15172e-08	8.80021e-08	9.49833e-08	1.02497e-07	1.10583e-07	1.19282e-07	1.28639e-07	1.38701e-07	1.49519e-07	1.61148e-07	1.73646e-07	1.87075e-07	2.01501e-07	2.16995e-07	2.33632e-07	2.51492e-07	2.70663e-07	2.91235e-07	3.13307e-07	3.36982e-07	3.62372e-07	3.89594e-07	4.18776e-07	4.50051e-07	4.83563e-07	5.19464e-07	5.57915e-07	5.9909e-07	6.43172e-07	6.90355e-07	7.40849e-07	7.94872e-07	8.52661e-07	9.14463e-07	9.80544e-07	1.05119e-06	1.12668e-06	1.20736e-06	1.29355e-06	1.3856e-06	1.48391e-06	1.58886e-06	1.70089e-06	1.82044e-06	1.948e-06	2.08407e-06	2.22919e-06
5.09661e-08	5.51271e-08	5.96152e-08	6.44553e-08	6.96738e-08	7.5299e-08	8.13613e-08	8.78933e-08	9.49299e-08	1.02508e-07	1.10669e-07	1.19454e-07	1.28909e-07	1.39084e-07	1.5003e-07	1.61804e-07	1.74466e-07	1.88079e-07	2.02713e-07	2.18439e-07	2.35336e-07	2.53487e-07	2.72981e-07	2.93913e-07	3.16384e-07	3.40501e-07	3.66381e-07	3.94146e-07	4.23927e-07	4.55862e-07	4.90101e-07	5.26802e-07	5.66134e-07	6.08275e-07	6.53417e-07	7.01763e-07	7.5353e-07	8.08946e-07	8.68257e-07	9.31723e-07	9.9962e-07	1.07224e-06	1.1499e-06	1.23293e-06	1.32168e-06	1.41652e-06	1.51785e-06	1.62609e-06	1.74169e-06	1.86512e-06
4.0051e-08	4.33782e-08	4.69718e-08	5.08523e-08	5.50416e-08	5.95634e-08	6.4443e-08	6.97075e-08	7.5386e-08	8.15098e-08	8.81123e-08	9.52293e-08	1.02899e-07	1.11164e-07	1.20066e-07	1.29654e-07	1.39978e-07	1.51091e-07	1.63053e-07	1.75924e-07	1.89771e-07	2.04664e-07	2.20679e-07	2.37897e-07	2.56404e-07	2.76292e-07	2.9766e-07	3.20613e-07	3.45262e-07	3.71727e-07	4.00136e-07	4.30625e-07	4.6334e-07	4.98434e-07	5.36072e-07	5.76431e-07	6.19697e-07	6.6607e-07	7.15761e-07	7.68998e-07	8.26019e-07	8.8708e-07	9.52454e-07	1.02243e-06	1.09732e-06	1.17744e-06	1.26314e-06	1.3548e-06	1.4528e-06	1.55756e-06
3.14028e-08	3.40568e-08	3.69272e-08	4.00309e-08	4.3386e-08	4.70122e-08	5.09304e-08	5.51633e-08	5.9735e-08	6.46717e-08	7.00012e-08	7.57535e-08	8.19609e-08	8.86577e-08	9.5881e-08	1.0367e-07	1.12068e-07	1.21121e-07	1.30876e-07	1.41386e-07	1.52708e-07	1.649e-07	1.78028e-07	1.92159e-07	2.07367e-07	2.23731e-07	2.41334e-07	2.60266e-07	2.80622e-07	3.02506e-07	3.26026e-07	3.51299e-07	3.78449e-07	4.07611e-07	4.38925e-07	4.72543e-07	5.08626e-07	5.47347e-07	5.8889e-07	6.33449e-07	6.81234e-07	7.32466e-07	7.87381e-07	8.46232e-07	9.09287e-07	9.76831e-07	1.04917e-06	1.12662e-06	1.20952e-06	1.29826e-06
2.45687e-08	2.66809e-08	2.89683e-08	3.14449e-08	3.41257e-08	3.70269e-08	4.0166e-08	4.35616e-08	4.72339e-08	5.12045e-08	5.54968e-08	6.01356e-08	6.51478e-08	7.05624e-08	7.64102e-08	8.27244e-08	8.95408e-08	9.68976e-08	1.04836e-07	1.134e-07	1.22636e-07	1.32596e-07	1.43333e-07	1.54905e-07	1.67376e-07	1.8081e-07	1.95281e-07	2.10863e-07	2.27638e-07	2.45695e-07	2.65125e-07	2.8603e-07	3.08516e-07	3.32697e-07	3.58694e-07	3.86638e-07	4.16669e-07	4.48934e-07	4.83591e-07	5.20811e-07	5.60772e-07	6.03669e-07	6.49704e-07	6.99098e-07	7.52083e-07	8.08908e-07	8.69836e-07	9.35149e-07	1.00515e-06	1.08015e-06
1.91803e-08	2.08573e-08	2.26759e-08	2.46476e-08	2.67847e-08	2.91006e-08	3.16097e-08	3.43275e-08	3.72706e-08	4.04571e-08	4.39061e-08	4.76385e-08	5.16767e-08	5.60448e-08	6.07684e-08	6.58755e-08	7.1396e-08	7.73617e-08	8.38073e-08	9.07697e-08	9.82886e-08	1.06407e-07	1.1517e-07	1.24626e-07	1.3483e-07	1.45836e-07	1.57705e-07	1.70503e-07	1.84298e-07	1.99165e-07	2.15184e-07	2.32439e-07	2.51023e-07	2.71031e-07	2.9257e-07	3.1575e-07	3.40691e-07	3.6752e-07	3.96374e-07	4.27399e-07	4.6075e-07	4.96594e-07	5.35107e-07	5.76479e-07	6.20912e-07	6.68622e-07	7.19839e-07	7.74807e-07	8.33788e-07	8.9706e-07
1.49413e-08	1.62698e-08	1.77123e-08	1.92784e-08	2.09782e-08	2.28226e-08	2.48236e-08	2.6994e-08	2.93473e-08	3.18987e-08	3.4664e-08	3.76604e-08	4.09066e-08	4.44225e-08	4.82298e-08	5.23514e-08	5.68124e-08	6.16395e-08	6.68617e-08	7.25099e-08	7.86174e-08	8.522e-08	9.23563e-08	1.00068e-07	1.08398e-07	1.17396e-07	1.27111e-07	1.376e-07	1.4892e-07	1.61136e-07	1.74313e-07	1.88526e-07	2.03852e-07	2.20374e-07	2.38182e-07	2.5737e-07	2.78042e-07	3.00305e-07	3.24279e-07	3.50088e-07	3.77865e-07	4.07754e-07	4.39909e-07	4.74493e-07	5.1168e-07	5.51657e-07	5.94624e-07	6.40793e-07	6.90392e-07	7.43663e-07
1.1615e-08	1.2665e-08	1.38067e-08	1.50479e-08	1.63968e-08	1.78626e-08	1.94549e-08	2.11842e-08	2.30619e-08	2.51003e-08	2.73126e-08	2.9713e-08	3.23169e-08	3.5141e-08	3.8203e-08	4.15222e-08	4.51195e-08	4.90171e-08	5.32391e-08	5.78115e-08	6.27622e-08	6.81212e-08	7.39207e-08	8.01956e-08	8.69831e-08	9.43234e-08	1.0226e-07	1.10838e-07	1.20109e-07	1.30125e-07	1.40944e-07	1.52628e-07	1.65242e-07	1.78858e-07	1.93551e-07	2.09403e-07	2.26502e-07	2.44941e-07	2.6482e-07	2.86247e-07	3.09337e-07	3.34213e-07	3.61007e-07	3.89859e-07	4.20922e-07	4.54355e-07	4.90332e-07	5.29037e-07	5.70666e-07	6.15431e-07
9.01021e-09	9.83822e-09	1.07398e-08	1.17213e-08	1.27894e-08	1.39516e-08	1.52159e-08	1.65908e-08	1.80857e-08	1.97108e-08	2.14768e-08	2.33955e-08	2.54797e-08	2.77431e-08	3.02004e-08	3.28678e-08	3.57623e-08	3.89027e-08	4.2309e-08	4.60027e-08	5.00072e-08	5.43476e-08	5.9051e-08	6.41464e-08	6.96652e-08	7.56412e-08	8.21106e-08	8.91126e-08	9.6689e-08	1.04885e-07	1.1375e-07	1.23335e-07	1.33696e-07	1.44894e-07	1.56993e-07	1.70064e-07	1.84179e-07	1.9942e-07	2.15871e-07	2.33625e-07	2.52781e-07	2.73444e-07	2.95727e-07	3.19752e-07	3.45648e-07	3.73554e-07	4.0362e-07	4.36005e-07	4.70879e-07	5.08424e-07
6.97542e-09	7.62697e-09	8.33738e-09	9.1118e-09	9.95578e-09	1.08753e-08	1.1877e-08	1.29678e-08	1.41555e-08	1.54482e-08	1.6855e-08	1.83856e-08	2.00503e-08	2.18606e-08	2.38286e-08	2.59677e-08	2.8292e-08	3.08171e-08	3.35596e-08	3.65374e-08	3.977e-08	4.32784e-08	4.70851e-08	5.12145e-08	5.56928e-08	6.05483e-08	6.58115e-08	7.15154e-08	7.76951e-08	8.43888e-08	9.16376e-08	9.94854e-08	1.0798e-07	1.17172e-07	1.27116e-07	1.37871e-07	1.49502e-07	1.62075e-07	1.75664e-07	1.90347e-07	2.06209e-07	2.2334e-07	2.41837e-07	2.61804e-07	2.83353e-07	3.06603e-07	3.31682e-07	3.58729e-07	3.87889e-07	4.19321e-07
5.38905e-09	5.90061e-09	6.45918e-09	7.06891e-09	7.73432e-09	8.46032e-09	9.25223e-09	1.01158e-08	1.10573e-08	1.20835e-08	1.32018e-08	1.44201e-08	1.5747e-08	1.71918e-08	1.87647e-08	2.04765e-08	2.23391e-08	2.43653e-08	2.65688e-08	2.89646e-08	3.15688e-08	3.43988e-08	3.74735e-08	4.08133e-08	4.44399e-08	4.83772e-08	5.26506e-08	5.72877e-08	6.23182e-08	6.77741e-08	7.36899e-08	8.01029e-08	8.7053e-08	9.45834e-08	1.02741e-07	1.11574e-07	1.21139e-07	1.31491e-07	1.42694e-07	1.54814e-07	1.67924e-07	1.821e-07	1.97425e-07	2.13988e-07	2.31886e-07	2.5122e-07	2.72102e-07	2.94648e-07	3.18986e-07	3.45252e-07
4.15523e-09	4.55605e-09	4.99429e-09	5.47335e-09	5.99688e-09	6.56887e-09	7.19365e-09	7.87592e-09	8.62077e-09	9.43375e-09	1.03209e-08	1.12886e-08	1.23441e-08	1.3495e-08	1.47495e-08	1.61167e-08	1.76063e-08	1.92288e-08	2.09958e-08	2.29195e-08	2.50133e-08	2.72917e-08	2.97704e-08	3.24662e-08	3.53975e-08	3.8584e-08	4.2047e-08	4.58097e-08	4.98969e-08	5.43354e-08	5.91543e-08	6.43849e-08	7.00608e-08	7.62185e-08	8.28972e-08	9.01391e-08	9.79897e-08	1.06498e-07	1.15717e-07	1.25703e-07	1.36518e-07	1.48227e-07	1.60901e-07	1.74617e-07	1.89455e-07	2.05505e-07	2.22859e-07	2.41621e-07	2.61898e-07	2.83808e-07
3.19756e-09	3.51094e-09	3.85406e-09	4.22966e-09	4.6407e-09	5.09041e-09	5.58232e-09	6.12022e-09	6.70829e-09	7.35102e-09	8.05332e-09	8.82052e-09	9.6584e-09	1.05732e-08	1.15718e-08	1.26616e-08	1.38505e-08	1.51473e-08	1.65614e-08	1.8103e-08	1.97832e-08	2.16139e-08	2.36082e-08	2.578e-08	2.81447e-08	3.07186e-08	3.35196e-08	3.65669e-08	3.98814e-08	4.34854e-08	4.74034e-08	5.16616e-08	5.62882e-08	6.13141e-08	6.67721e-08	7.2698e-08	7.91301e-08	8.611e-08	9.36824e-08	1.01895e-07	1.10801e-07	1.20455e-07	1.30918e-07	1.42255e-07	1.54535e-07	1.67833e-07	1.82231e-07	1.97816e-07	2.1468e-07	2.32924e-07
2.45572e-09	2.70021e-09	2.96829e-09	3.26216e-09	3.58421e-09	3.93706e-09	4.32354e-09	4.74676e-09	5.21008e-09	5.71718e-09	6.27204e-09	6.87901e-09	7.54281e-09	8.26857e-09	9.06186e-09	9.92875e-09	1.08758e-08	1.19102e-08	1.30397e-08	1.42726e-08	1.56182e-08	1.70864e-08	1.86878e-08	2.04342e-08	2.23381e-08	2.44132e-08	2.66744e-08	2.91376e-08	3.18203e-08	3.47413e-08	3.79207e-08	4.13808e-08	4.51451e-08	4.92395e-08	5.36918e-08	5.85318e-08	6.37921e-08	6.95076e-08	7.57162e-08	8.24586e-08	8.97788e-08	9.77243e-08	1.06346e-07	1.157e-07	1.25844e-07	1.36844e-07	1.48768e-07	1.6169e-07	1.75691e-07	1.90856e-07
1.8824e-09	2.07276e-09	2.28179e-09	2.51124e-09	2.76306e-09	3.03935e-09	3.3424e-09	3.67472e-09	4.03904e-09	4.43834e-09	4.87586e-09	5.35513e-09	5.87999e-09	6.45464e-09	7.08362e-09	7.77189e-09	8.52485e-09	9.34836e-09	1.02488e-08	1.1233e-08	1.23087e-08	1.34838e-08	1.47674e-08	1.6169e-08	1.76991e-08	1.9369e-08	2.11911e-08	2.31786e-08	2.5346e-08	2.7709e-08	3.02845e-08	3.3091e-08	3.61482e-08	3.94779e-08	4.31032e-08	4.70494e-08	5.13437e-08	5.60157e-08	6.10971e-08	6.66226e-08	7.26291e-08	7.9157e-08	8.62497e-08	9.39538e-08	1.0232e-07	1.11403e-07	1.21261e-07	1.31958e-07	1.43562e-07	1.56146e-07
1.44012e-09	1.58803e-09	1.75067e-09	1.92947e-09	2.12597e-09	2.34187e-09	2.57903e-09	2.83945e-09	3.12535e-09	3.43914e-09	3.78344e-09	4.16113e-09	4.57532e-09	5.02942e-09	5.52715e-09	6.07256e-09	6.67003e-09	7.32439e-09	8.04083e-09	8.82506e-09	9.68324e-09	1.06221e-08	1.1649e-08	1.27718e-08	1.39991e-08	1.53405e-08	1.68059e-08	1.84066e-08	2.01545e-08	2.20626e-08	2.41451e-08	2.64173e-08	2.88958e-08	3.15986e-08	3.45453e-08	3.77569e-08	4.12564e-08	4.50686e-08	4.92203e-08	5.37404e-08	5.86604e-08	6.40143e-08	6.98387e-08	7.61733e-08	8.3061e-08	9.0548e-08	9.86844e-08	1.07524e-07	1.17125e-07	1.27551e-07
1.0997e-09	1.2144e-09	1.3407e-09	1.47975e-09	1.63279e-09	1.80117e-09	1.98639e-09	2.19008e-09	2.41401e-09	2.66012e-09	2.93056e-09	3.22762e-09	3.55386e-09	3.91203e-09	4.30516e-09	4.73654e-09	5.20976e-09	5.72874e-09	6.29776e-09	6.92145e-09	7.60489e-09	8.35361e-09	9.17362e-09	1.00714e-08	1.10542e-08	1.21297e-08	1.33063e-08	1.45931e-08	1.60002e-08	1.75383e-08	1.92192e-08	2.10556e-08	2.30614e-08	2.52516e-08	2.76425e-08	3.02519e-08	3.30988e-08	3.62041e-08	3.95903e-08	4.32818e-08	4.73051e-08	5.16887e-08	5.64637e-08	6.16636e-08	6.73246e-08	7.3486e-08	8.01903e-08	8.74831e-08	9.54142e-08	1.04037e-07
8.38148e-10	9.26913e-10	1.0248e-09	1.13272e-09	1.25167e-09	1.38273e-09	1.52711e-09	1.6861e-09	1.86115e-09	2.05382e-09	2.26581e-09	2.49902e-09	2.75549e-09	3.03745e-09	3.34737e-09	3.68792e-09	4.06202e-09	4.47286e-09	4.92393e-09	5.41903e-09	5.9623e-09	6.55828e-09	7.21189e-09	7.92851e-09	8.714e-09	9.57473e-09	1.05177e-08	1.15503e-08	1.2681e-08	1.39186e-08	1.5273e-08	1.67546e-08	1.8375e-08	2.01467e-08	2.20833e-08	2.41996e-08	2.65117e-08	2.90368e-08	3.17939e-08	3.48036e-08	3.80879e-08	4.1671e-08	4.55791e-08	4.98403e-08	5.44854e-08	5.95474e-08	6.50625e-08	7.10693e-08	7.761e-08	8.47301e-08
6.37636e-10	7.06197e-10	7.81916e-10	8.65515e-10	9.57789e-10	1.05961e-09	1.17194e-09	1.29581e-09	1.43239e-09	1.58293e-09	1.74881e-09	1.93154e-09	2.13278e-09	2.35435e-09	2.59823e-09	2.86658e-09	3.16178e-09	3.48642e-09	3.84336e-09	4.23567e-09	4.66676e-09	5.14031e-09	5.66038e-09	6.23136e-09	6.85806e-09	7.54574e-09	8.3001e-09	9.1274e-09	1.00344e-08	1.10286e-08	1.21179e-08	1.33112e-08	1.4618e-08	1.60488e-08	1.76148e-08	1.93284e-08	2.12029e-08	2.32529e-08	2.54942e-08	2.79438e-08	3.06206e-08	3.35447e-08	3.6738e-08	4.02244e-08	4.40297e-08	4.81819e-08	5.27115e-08	5.76512e-08	6.30368e-08	6.89068e-08
4.842e-10	5.37052e-10	5.95508e-10	6.60142e-10	7.31587e-10	8.10538e-10	8.9776e-10	9.94091e-10	1.10045e-09	1.21785e-09	1.34741e-09	1.49033e-09	1.64795e-09	1.82173e-09	2.01328e-09	2.22435e-09	2.45687e-09	2.71295e-09	2.99488e-09	3.30519e-09	3.64664e-09	4.02226e-09	4.43533e-09	4.88946e-09	5.38861e-09	5.93706e-09	6.53953e-09	7.20113e-09	7.92748e-09	8.72468e-09	9.59938e-09	1.05589e-08	1.1611e-08	1.27645e-08	1.40288e-08	1.54139e-08	1.69312e-08	1.85927e-08	2.04116e-08	2.24022e-08	2.45802e-08	2.69626e-08	2.95677e-08	3.24155e-08	3.55279e-08	3.89284e-08	4.26426e-08	4.66984e-08	5.11259e-08	5.59578e-08
3.67002e-10	4.07665e-10	4.52705e-10	5.02579e-10	5.5779e-10	6.18891e-10	6.86491e-10	7.61259e-10	8.43932e-10	9.35319e-10	1.03631e-09	1.14788e-09	1.2711e-09	1.40715e-09	1.55733e-09	1.72305e-09	1.90586e-09	2.10748e-09	2.32977e-09	2.57477e-09	2.84475e-09	3.14214e-09	3.46965e-09	3.83022e-09	4.22707e-09	4.66372e-09	5.14403e-09	5.67222e-09	6.25288e-09	6.89105e-09	7.59222e-09	8.36238e-09	9.20808e-09	1.01365e-08	1.11553e-08	1.22732e-08	1.34992e-08	1.48436e-08	1.63173e-08	1.79323e-08	1.97016e-08	2.16394e-08	2.37612e-08	2.60838e-08	2.86253e-08	3.14057e-08	3.44466e-08	3.77713e-08	4.14054e-08	4.53765e-08
2.77676e-10	3.08902e-10	3.4354e-10	3.81953e-10	4.24539e-10	4.71738e-10	5.24034e-10	5.81959e-10	6.46102e-10	7.1711e-10	7.95693e-10	8.82633e-10	9.78793e-10	1.08512e-09	1.20265e-09	1.33253e-09	1.47601e-09	1.63447e-09	1.80943e-09	2.00254e-09	2.21563e-09	2.4507e-09	2.70992e-09	2.99572e-09	3.3107e-09	3.65776e-09	4.04005e-09	4.46102e-09	4.92445e-09	5.43447e-09	5.99561e-09	6.6128e-09	7.29145e-09	8.03745e-09	8.85726e-09	9.75791e-09	1.07471e-08	1.18332e-08	1.30253e-08	1.43335e-08	1.57685e-08	1.73423e-08	1.90678e-08	2.0959e-08	2.30312e-08	2.53012e-08	2.7787e-08	3.05083e-08	3.34867e-08	3.67454e-08
2.09707e-10	2.3364e-10	2.60228e-10	2.89757e-10	3.22542e-10	3.58933e-10	3.99313e-10	4.44106e-10	4.9378e-10	5.48851e-10	6.09885e-10	6.7751e-10	7.52413e-10	8.35355e-10	9.2717e-10	1.02878e-09	1.14119e-09	1.26551e-09	1.40298e-09	1.55492e-09	1.72281e-09	1.90829e-09	2.11311e-09	2.33924e-09	2.58882e-09	2.8642e-09	3.16795e-09	3.5029e-09	3.87215e-09	4.27907e-09	4.7274e-09	5.22118e-09	5.76487e-09	6.36333e-09	7.0219e-09	7.74638e-09	8.54314e-09	9.41913e-09	1.03819e-08	1.14399e-08	1.2602e-08	1.38781e-08	1.52791e-08	1.68167e-08	1.85036e-08	2.03539e-08	2.23828e-08	2.46069e-08	2.70441e-08	2.97143e-08
1.58097e-10	1.76406e-10	1.96777e-10	2.19435e-10	2.4463e-10	2.72637e-10	3.0376e-10	3.38335e-10	3.76735e-10	4.1937e-10	4.66691e-10	5.19198e-10	5.77442e-10	6.4203e-10	7.13632e-10	7.92985e-10	8.80902e-10	9.78277e-10	1.0861e-09	1.20544e-09	1.33751e-09	1.48361e-09	1.64518e-09	1.82381e-09	2.02124e-09	2.23938e-09	2.48034e-09	2.74641e-09	3.04014e-09	3.36428e-09	3.7219e-09	4.11632e-09	4.5512e-09	5.03055e-09	5.55876e-09	6.14062e-09	6.7814e-09	7.48685e-09	8.26327e-09	9.11754e-09	1.00572e-08	1.10904e-08	1.22262e-08	1.34743e-08	1.48456e-08	1.63516e-08	1.80052e-08	1.98201e-08	2.18117e-08	2.39963e-08
1.18974e-10	1.32954e-10	1.48532e-10	1.65885e-10	1.8521e-10	2.06724e-10	2.30668e-10	2.57308e-10	2.86938e-10	3.19885e-10	3.56507e-10	3.97203e-10	4.42412e-10	4.92618e-10	5.48358e-10	6.10221e-10	6.7886e-10	7.54994e-10	8.39415e-10	9.32996e-10	1.0367e-09	1.15159e-09	1.27882e-09	1.41969e-09	1.5756e-09	1.74812e-09	1.93894e-09	2.14995e-09	2.38322e-09	2.641e-09	2.9258e-09	3.24034e-09	3.58763e-09	3.97095e-09	4.39393e-09	4.86051e-09	5.37503e-09	5.94225e-09	6.56737e-09	7.2561e-09	8.01468e-09	8.84993e-09	9.76932e-09	1.0781e-08	1.1894e-08	1.31179e-08	1.44635e-08	1.59424e-08	1.75673e-08	1.93521e-08
8.9377e-11	1.00032e-10	1.11923e-10	1.2519e-10	1.39986e-10	1.56483e-10	1.74871e-10	1.9536e-10	2.18184e-10	2.43599e-10	2.71892e-10	3.03379e-10	3.38409e-10	3.77369e-10	4.20687e-10	4.68834e-10	5.22332e-10	5.81758e-10	6.47749e-10	7.21005e-10	8.02303e-10	8.92496e-10	9.92528e-10	1.10344e-09	1.22637e-09	1.36258e-09	1.51346e-09	1.68054e-09	1.86549e-09	2.07018e-09	2.29663e-09	2.54708e-09	2.82399e-09	3.13005e-09	3.46824e-09	3.84181e-09	4.25432e-09	4.70971e-09	5.21227e-09	5.76671e-09	6.37821e-09	7.05242e-09	7.79555e-09	8.61438e-09	9.51636e-09	1.05096e-08	1.1603e-08	1.28064e-08	1.41303e-08	1.55863e-08
6.70251e-11	7.51311e-11	8.41913e-11	9.43149e-11	1.05623e-10	1.1825e-10	1.32346e-10	1.48077e-10	1.65626e-10	1.85197e-10	2.07017e-10	2.31336e-10	2.58432e-10	2.88613e-10	3.22219e-10	3.59627e-10	4.01253e-10	4.4756e-10	4.99057e-10	5.56308e-10	6.19935e-10	6.90626e-10	7.69141e-10	8.56319e-10	9.53084e-10	1.06046e-09	1.17956e-09	1.31164e-09	1.45807e-09	1.62033e-09	1.80011e-09	1.99922e-09	2.21966e-09	2.46366e-09	2.73364e-09	3.03228e-09	3.36251e-09	3.72755e-09	4.13097e-09	4.57664e-09	5.06884e-09	5.61226e-09	6.21203e-09	6.8738e-09	7.60374e-09	8.40862e-09	9.29586e-09	1.02736e-08	1.13507e-08	1.25368e-08
5.01738e-11	5.63291e-11	6.32195e-11	7.09306e-11	7.95571e-11	8.92048e-11	9.99909e-11	1.12046e-10	1.25515e-10	1.40559e-10	1.57357e-10	1.76107e-10	1.9703e-10	2.20369e-10	2.46395e-10	2.75409e-10	3.07743e-10	3.43765e-10	3.83884e-10	4.2855e-10	4.78264e-10	5.33577e-10	5.95102e-10	6.63514e-10	7.39559e-10	8.24061e-10	9.17933e-10	1.02218e-09	1.13791e-09	1.26634e-09	1.40884e-09	1.56687e-09	1.7421e-09	1.93631e-09	2.15151e-09	2.38988e-09	2.65383e-09	2.94601e-09	3.26935e-09	3.62705e-09	4.02264e-09	4.45998e-09	4.94333e-09	5.47737e-09	6.06722e-09	6.7185e-09	7.43738e-09	8.23064e-09	9.10568e-09	1.00706e-08
3.74952e-11	4.21608e-11	4.73918e-11	5.32548e-11	5.9824e-11	6.71822e-11	7.54214e-11	8.4644e-11	9.4964e-11	1.06508e-10	1.19418e-10	1.3385e-10	1.49978e-10	1.67996e-10	1.88119e-10	2.10585e-10	2.35659e-10	2.63635e-10	2.94839e-10	3.29631e-10	3.68411e-10	4.11623e-10	4.59757e-10	5.13358e-10	5.73025e-10	6.39425e-10	7.13293e-10	7.95442e-10	8.86771e-10	9.88273e-10	1.10104e-09	1.2263e-09	1.36536e-09	1.51972e-09	1.691e-09	1.88098e-09	2.09164e-09	2.32517e-09	2.58395e-09	2.87063e-09	3.18811e-09	3.53958e-09	3.92856e-09	4.35891e-09	4.83488e-09	5.36114e-09	5.94281e-09	6.58552e-09	7.29544e-09	8.07935e-09
2.7971e-11	3.15009e-11	3.54648e-11	3.99146e-11	4.49081e-11	5.051e-11	5.67923e-11	6.38353e-11	7.17285e-11	8.05717e-11	9.04758e-11	1.01565e-10	1.13976e-10	1.27862e-10	1.43394e-10	1.6076e-10	1.80172e-10	2.01862e-10	2.26091e-10	2.53146e-10	2.83348e-10	3.1705e-10	3.54647e-10	3.96575e-10	4.43317e-10	4.95408e-10	5.53442e-10	6.18076e-10	6.90036e-10	7.70126e-10	8.59237e-10	9.5835e-10	1.06855e-09	1.19105e-09	1.32715e-09	1.47834e-09	1.64623e-09	1.83259e-09	2.0394e-09	2.26881e-09	2.52323e-09	2.80528e-09	3.11786e-09	3.46416e-09	3.84769e-09	4.27232e-09	4.74229e-09	5.26229e-09	5.83744e-09	6.47338e-09
2.08308e-11	2.34967e-11	2.64952e-11	2.98664e-11	3.36556e-11	3.7913e-11	4.26949e-11	4.80643e-11	5.40911e-11	6.08536e-11	6.84391e-11	7.6945e-11	8.64796e-11	9.71638e-11	1.09132e-10	1.22535e-10	1.37538e-10	1.54328e-10	1.73111e-10	1.94117e-10	2.176e-10	2.43844e-10	2.73165e-10	3.0591e-10	3.4247e-10	3.83273e-10	4.28798e-10	4.79573e-10	5.36186e-10	5.99287e-10	6.69595e-10	7.47908e-10	8.35108e-10	9.32172e-10	1.04018e-09	1.16032e-09	1.29392e-09	1.44243e-09	1.60746e-09	1.7908e-09	1.99439e-09	2.22041e-09	2.47125e-09	2.74952e-09	3.05814e-09	3.4003e-09	3.77951e-09	4.19966e-09	4.665e-09	5.18022e-09
1.54861e-11	1.74959e-11	1.97599e-11	2.23094e-11	2.51795e-11	2.84093e-11	3.20428e-11	3.61289e-11	4.07225e-11	4.5885e-11	5.16846e-11	5.81979e-11	6.55103e-11	7.37168e-11	8.29239e-11	9.32499e-11	1.04827e-10	1.17802e-10	1.32339e-10	1.48621e-10	1.6685e-10	1.87254e-10	2.10082e-10	2.35616e-10	2.64166e-10	2.96076e-10	3.31732e-10	3.71558e-10	4.16028e-10	4.65666e-10	5.21054e-10	5.82838e-10	6.51732e-10	7.28529e-10	8.14106e-10	9.09435e-10	1.01559e-09	1.13376e-09	1.26527e-09	1.41157e-09	1.57426e-09	1.75512e-09	1.95612e-09	2.17942e-09	2.4274e-09	2.70272e-09	3.00828e-09	3.34727e-09	3.72325e-09	4.14009e-09
1.14934e-11	1.30058e-11	1.47123e-11	1.6637e-11	1.88072e-11	2.12533e-11	2.40094e-11	2.71137e-11	3.06091e-11	3.45434e-11	3.89702e-11	4.39495e-11	4.95483e-11	5.58414e-11	6.29127e-11	7.08554e-11	7.97741e-11	8.97851e-11	1.01018e-10	1.13619e-10	1.27748e-10	1.43585e-10	1.61332e-10	1.81212e-10	2.03472e-10	2.2839e-10	2.56274e-10	2.87465e-10	3.22344e-10	3.61334e-10	4.04904e-10	4.53576e-10	5.07928e-10	5.68602e-10	6.3631e-10	7.11843e-10	7.96074e-10	8.89975e-10	9.94619e-10	1.11119e-09	1.24102e-09	1.38555e-09	1.54639e-09	1.72533e-09	1.92433e-09	2.14557e-09	2.39144e-09	2.6646e-09	2.96797e-09	3.30479e-09
8.51553e-12	9.65165e-12	1.09356e-11	1.23861e-11	1.40242e-11	1.58735e-11	1.79604e-11	2.03148e-11	2.29699e-11	2.59632e-11	2.93364e-11	3.31366e-11	3.74162e-11	4.22341e-11	4.7656e-11	5.37556e-11	6.06152e-11	6.83267e-11	7.69929e-11	8.67287e-11	9.76622e-11	1.09936e-10	1.23711e-10	1.39164e-10	1.56494e-10	1.75922e-10	1.97695e-10	2.22086e-10	2.49402e-10	2.79982e-10	3.14204e-10	3.5249e-10	3.95306e-10	4.43171e-10	4.96664e-10	5.56425e-10	6.23164e-10	6.97671e-10	7.80821e-10	8.73585e-10	9.77037e-10	1.09237e-09	1.2209e-09	1.3641e-09	1.52357e-09	1.70111e-09	1.89869e-09	2.11851e-09	2.36297e-09	2.63476e-09
6.29823e-12	7.15014e-12	8.11444e-12	9.2056e-12	1.04398e-11	1.18355e-11	1.3413e-11	1.51954e-11	1.72088e-11	1.94822e-11	2.20482e-11	2.49435e-11	2.82093e-11	3.18915e-11	3.60418e-11	4.07182e-11	4.59853e-11	5.19158e-11	5.85907e-11	6.6101e-11	7.4548e-11	8.40454e-11	9.47199e-11	1.06713e-10	1.20184e-10	1.35307e-10	1.52282e-10	1.71326e-10	1.92686e-10	2.16633e-10	2.43473e-10	2.73544e-10	3.07222e-10	3.44928e-10	3.87127e-10	4.3434e-10	4.87143e-10	5.46176e-10	6.12153e-10	6.85862e-10	7.68183e-10	8.60089e-10	9.62658e-10	1.07709e-09	1.20471e-09	1.34698e-09	1.50555e-09	1.6822e-09	1.87893e-09	2.09795e-09
4.65051e-12	5.28818e-12	6.01116e-12	6.83058e-12	7.75896e-12	8.8104e-12	1.00008e-11	1.1348e-11	1.28722e-11	1.4596e-11	1.65447e-11	1.8747e-11	2.1235e-11	2.40447e-11	2.72166e-11	3.07961e-11	3.48341e-11	3.93876e-11	4.45208e-11	5.03052e-11	5.68212e-11	6.41587e-11	7.24182e-11	8.17122e-11	9.21668e-11	1.03922e-10	1.17136e-10	1.31984e-10	1.48662e-10	1.67388e-10	1.88407e-10	2.11991e-10	2.38444e-10	2.68104e-10	3.01348e-10	3.38595e-10	3.80313e-10	4.27022e-10	4.793e-10	5.3779e-10	6.03207e-10	6.76345e-10	7.58086e-10	8.4941e-10	9.51403e-10	1.06527e-09	1.19235e-09	1.33413e-09	1.49225e-09	1.66852e-09
3.42789e-12	3.90435e-12	4.44543e-12	5.05968e-12	5.75675e-12	6.54751e-12	7.44423e-12	8.46072e-12	9.61258e-12	1.09173e-11	1.23948e-11	1.40671e-11	1.59594e-11	1.80998e-11	2.05198e-11	2.32552e-11	2.63458e-11	2.98364e-11	3.37775e-11	3.82255e-11	4.32439e-11	4.89036e-11	5.52844e-11	6.24754e-11	7.05766e-11	7.97e-11	8.99707e-11	1.01529e-10	1.14531e-10	1.29152e-10	1.45589e-10	1.64058e-10	1.84805e-10	2.08102e-10	2.34252e-10	2.63595e-10	2.96508e-10	3.33412e-10	3.74777e-10	4.21124e-10	4.73036e-10	5.31158e-10	5.9621e-10	6.68993e-10	7.50396e-10	8.41405e-10	9.43119e-10	1.05676e-09	1.18366e-09	1.32535e-09
2.5225e-12	2.87787e-12	3.28212e-12	3.74179e-12	4.26429e-12	4.85799e-12	5.53234e-12	6.29801e-12	7.16705e-12	8.15304e-12	9.27132e-12	1.05392e-11	1.1976e-11	1.36039e-11	1.54474e-11	1.75343e-11	1.98961e-11	2.25677e-11	2.55889e-11	2.9004e-11	3.28629e-11	3.72219e-11	4.21438e-11	4.76993e-11	5.39676e-11	6.10376e-11	6.90089e-11	7.7993e-11	8.8115e-11	9.95147e-11	1.12349e-10	1.26792e-10	1.43041e-10	1.61314e-10	1.81855e-10	2.04939e-10	2.3087e-10	2.59988e-10	2.92673e-10	3.29349e-10	3.70488e-10	4.16615e-10	4.68318e-10	5.26248e-10	5.91131e-10	6.63776e-10	7.45082e-10	8.36046e-10	9.3778e-10	1.05152e-09
1.85302e-12	2.11761e-12	2.41909e-12	2.76247e-12	3.15342e-12	3.59839e-12	4.10463e-12	4.68036e-12	5.33489e-12	6.07872e-12	6.92371e-12	7.88326e-12	8.97249e-12	1.02085e-11	1.16105e-11	1.32001e-11	1.50019e-11	1.70434e-11	1.93556e-11	2.19734e-11	2.49362e-11	2.8288e-11	3.20786e-11	3.63638e-11	4.12064e-11	4.66768e-11	5.2854e-11	5.98268e-11	6.76947e-11	7.65693e-11	8.65757e-11	9.78539e-11	1.10561e-10	1.24873e-10	1.40985e-10	1.59119e-10	1.79519e-10	2.02461e-10	2.28252e-10	2.57234e-10	2.8979e-10	3.26348e-10	3.67384e-10	4.13429e-10	4.65076e-10	5.22985e-10	5.8789e-10	6.6061e-10	7.42056e-10	8.33239e-10
1.35896e-12	1.55562e-12	1.78006e-12	2.03613e-12	2.32817e-12	2.66109e-12	3.04049e-12	3.47269e-12	3.96484e-12	4.52506e-12	5.1625e-12	5.88755e-12	6.71192e-12	7.64887e-12	8.71336e-12	9.92231e-12	1.12948e-11	1.28523e-11	1.46192e-11	1.66228e-11	1.8894e-11	2.14674e-11	2.43824e-11	2.76828e-11	3.14184e-11	3.56448e-11	4.04246e-11	4.58285e-11	5.19354e-11	5.88343e-11	6.66249e-11	7.54192e-11	8.53426e-11	9.65359e-11	1.09157e-10	1.23382e-10	1.3941e-10	1.57461e-10	1.77784e-10	2.00655e-10	2.26386e-10	2.55321e-10	2.87848e-10	3.24399e-10	3.65457e-10	4.11559e-10	4.63306e-10	5.21368e-10	5.86489e-10	6.595e-10
9.94938e-13	1.14084e-12	1.30765e-12	1.49827e-12	1.71604e-12	1.96471e-12	2.24856e-12	2.57246e-12	2.94189e-12	3.36311e-12	3.84319e-12	4.39013e-12	5.01302e-12	5.72213e-12	6.52907e-12	7.447e-12	8.49078e-12	9.67719e-12	1.10252e-11	1.25563e-11	1.42946e-11	1.62674e-11	1.85056e-11	2.10437e-11	2.39209e-11	2.71813e-11	3.08744e-11	3.50561e-11	3.97893e-11	4.51444e-11	5.12011e-11	5.80485e-11	6.5787e-11	7.4529e-11	8.4401e-11	9.55448e-11	1.08119e-10	1.22303e-10	1.38295e-10	1.5632e-10	1.76628e-10	1.99499e-10	2.25247e-10	2.54224e-10	2.8682e-10	3.23475e-10	3.64678e-10	4.10976e-10	4.62978e-10	5.21365e-10
7.27162e-13	8.35218e-13	9.58963e-13	1.10062e-12	1.26272e-12	1.44813e-12	1.66013e-12	1.90244e-12	2.17928e-12	2.49545e-12	2.8564e-12	3.2683e-12	3.73816e-12	4.27394e-12	4.88463e-12	5.58045e-12	6.37296e-12	7.27522e-12	8.30205e-12	9.47018e-12	1.07985e-11	1.23085e-11	1.40243e-11	1.59731e-11	1.81858e-11	2.06971e-11	2.35463e-11	2.67774e-11	3.04402e-11	3.45909e-11	3.92926e-11	4.46164e-11	5.06421e-11	5.74598e-11	6.51705e-11	7.38878e-11	8.37392e-11	9.4868e-11	1.07435e-10	1.2162e-10	1.37626e-10	1.5568e-10	1.76035e-10	1.98975e-10	2.2482e-10	2.53925e-10	2.86689e-10	3.23558e-10	3.6503e-10	4.11662e-10
5.3057e-13	6.10458e-13	7.02101e-13	8.07187e-13	9.27642e-13	1.06566e-12	1.22373e-12	1.4047e-12	1.61181e-12	1.84874e-12	2.11968e-12	2.42937e-12	2.78323e-12	3.1874e-12	3.64884e-12	4.17547e-12	4.77624e-12	5.46134e-12	6.24229e-12	7.13215e-12	8.14569e-12	9.29967e-12	1.0613e-11	1.21072e-11	1.38063e-11	1.57378e-11	1.79326e-11	2.04255e-11	2.32561e-11	2.64686e-11	3.01133e-11	3.42465e-11	3.89321e-11	4.42417e-11	5.02559e-11	5.70657e-11	6.47733e-11	7.34935e-11	8.33556e-11	9.45045e-11	1.07103e-10	1.21335e-10	1.37405e-10	1.55543e-10	1.76008e-10	1.99089e-10	2.2511e-10	2.54434e-10	2.87468e-10	3.24665e-10
3.86456e-13	4.45412e-13	5.1316e-13	5.90979e-13	6.80331e-13	7.82884e-13	9.00541e-13	1.03547e-12	1.19015e-12	1.3674e-12	1.57042e-12	1.80288e-12	2.06893e-12	2.37331e-12	2.7214e-12	3.11932e-12	3.57401e-12	4.09338e-12	4.68637e-12	5.36316e-12	6.13528e-12	7.0158e-12	8.01954e-12	9.16328e-12	1.0466e-11	1.19493e-11	1.36375e-11	1.5558e-11	1.77421e-11	2.02248e-11	2.30459e-11	2.62502e-11	2.98884e-11	3.40174e-11	3.87018e-11	4.40139e-11	5.00356e-11	5.6859e-11	6.45875e-11	7.33379e-11	8.32413e-11	9.44451e-11	1.07115e-10	1.21437e-10	1.37621e-10	1.559e-10	1.76538e-10	1.99831e-10	2.26109e-10	2.55742e-10
2.81017e-13	3.24451e-13	3.74448e-13	4.31977e-13	4.98145e-13	5.74219e-13	6.61646e-13	7.62081e-13	8.7741e-13	1.00979e-12	1.16168e-12	1.33588e-12	1.53559e-12	1.76446e-12	2.02662e-12	2.32681e-12	2.67041e-12	3.06351e-12	3.51309e-12	4.02704e-12	4.61435e-12	5.28519e-12	6.05116e-12	6.92539e-12	7.92276e-12	9.06017e-12	1.03567e-11	1.18342e-11	1.3517e-11	1.54329e-11	1.76135e-11	2.00941e-11	2.29151e-11	2.61216e-11	2.97651e-11	3.39033e-11	3.86015e-11	4.39334e-11	4.99819e-11	5.68407e-11	6.4615e-11	7.34235e-11	8.33999e-11	9.46943e-11	1.07476e-10	1.21934e-10	1.38283e-10	1.56761e-10	1.77639e-10	2.01218e-10
2.03991e-13	2.35931e-13	2.72762e-13	3.15216e-13	3.64129e-13	4.20462e-13	4.85314e-13	5.59942e-13	6.45784e-13	7.44485e-13	8.57924e-13	9.88249e-13	1.13791e-12	1.30971e-12	1.50684e-12	1.73293e-12	1.99215e-12	2.28921e-12	2.62951e-12	3.01918e-12	3.4652e-12	3.9755e-12	4.55911e-12	5.22629e-12	5.98868e-12	6.85953e-12	7.85384e-12	8.98867e-12	1.02833e-11	1.17597e-11	1.34427e-11	1.53603e-11	1.75443e-11	2.00309e-11	2.28608e-11	2.60799e-11	2.97403e-11	3.39009e-11	3.8628e-11	4.39966e-11	5.00912e-11	5.70072e-11	6.4852e-11	7.37468e-11	8.38279e-11	9.52489e-11	1.08182e-10	1.22823e-10	1.39389e-10	1.58127e-10
1.4783e-13	1.71278e-13	1.98364e-13	2.29638e-13	2.65735e-13	3.07379e-13	3.55404e-13	4.10764e-13	4.74553e-13	5.48023e-13	6.32608e-13	7.2995e-13	8.41925e-13	9.70679e-13	1.11867e-12	1.28869e-12	1.48394e-12	1.70808e-12	1.96526e-12	2.26025e-12	2.59846e-12	2.98604e-12	3.43004e-12	3.93845e-12	4.52036e-12	5.18614e-12	5.94755e-12	6.81796e-12	7.81256e-12	8.9486e-12	1.02457e-11	1.17259e-11	1.34146e-11	1.53402e-11	1.7535e-11	2.00358e-11	2.28838e-11	2.6126e-11	2.98155e-11	3.40121e-11	3.87837e-11	4.42066e-11	5.03673e-11	5.73633e-11	6.53044e-11	7.43147e-11	8.45338e-11	9.61191e-11	1.09248e-10	1.24119e-10
1.06948e-13	1.24131e-13	1.44015e-13	1.67014e-13	1.93606e-13	2.24339e-13	2.59843e-13	3.0084e-13	3.48161e-13	4.02758e-13	4.65723e-13	5.38309e-13	6.21949e-13	7.18287e-13	8.29203e-13	9.5685e-13	1.10369e-12	1.27253e-12	1.4666e-12	1.68956e-12	1.94562e-12	2.23954e-12	2.57681e-12	2.96364e-12	3.40713e-12	3.91537e-12	4.49755e-12	5.16417e-12	5.92713e-12	6.80001e-12	7.79821e-12	8.93924e-12	1.0243e-11	1.1732e-11	1.3432e-11	1.5372e-11	1.75848e-11	2.0108e-11	2.29836e-11	2.62597e-11	2.99904e-11	3.42369e-11	3.90687e-11	4.4564e-11	5.08113e-11	5.79105e-11	6.59745e-11	7.51304e-11	8.55218e-11	9.73104e-11
7.72367e-14	8.9806e-14	1.04377e-13	1.21261e-13	1.40816e-13	1.63457e-13	1.89657e-13	2.19965e-13	2.55009e-13	2.95512e-13	3.42304e-13	3.96338e-13	4.58709e-13	5.30672e-13	6.13666e-13	7.09342e-13	8.19591e-13	9.46577e-13	1.09278e-12	1.26103e-12	1.45458e-12	1.67713e-12	1.93293e-12	2.22679e-12	2.56427e-12	2.95164e-12	3.39612e-12	3.90588e-12	4.49028e-12	5.15996e-12	5.92703e-12	6.80528e-12	7.81039e-12	8.96021e-12	1.0275e-11	1.17778e-11	1.34947e-11	1.54554e-11	1.76937e-11	2.02476e-11	2.31605e-11	2.64813e-11	3.02657e-11	3.45764e-11	3.94846e-11	4.50708e-11	5.14258e-11	5.86524e-11	6.68666e-11	7.61994e-11
5.56862e-14	6.48646e-14	7.55236e-14	8.78966e-14	1.02253e-13	1.18904e-13	1.38207e-13	1.60575e-13	1.86485e-13	2.16482e-13	2.51198e-13	2.91357e-13	3.37792e-13	3.91461e-13	4.53464e-13	5.25063e-13	6.0771e-13	7.03066e-13	8.13038e-13	9.39812e-13	1.08589e-12	1.25414e-12	1.44785e-12	1.67077e-12	1.92718e-12	2.22201e-12	2.56084e-12	2.9501e-12	3.39708e-12	3.91013e-12	4.49875e-12	5.17378e-12	5.94758e-12	6.83421e-12	7.84968e-12	9.01222e-12	1.03425e-11	1.18642e-11	1.3604e-11	1.55923e-11	1.78636e-11	2.04572e-11	2.34173e-11	2.67945e-11	3.06458e-11	3.50358e-11	4.00377e-11	4.57344e-11	5.22196e-11	5.95991e-11
4.00784e-14	4.67686e-14	5.4552e-14	6.36032e-14	7.41242e-14	8.63483e-14	1.00545e-13	1.17025e-13	1.36147e-13	1.58326e-13	1.84039e-13	2.13835e-13	2.48348e-13	2.88306e-13	3.3455e-13	3.88044e-13	4.49898e-13	5.21386e-13	6.03973e-13	6.9934e-13	8.09417e-13	9.36417e-13	1.08288e-12	1.25171e-12	1.44623e-12	1.67027e-12	1.92819e-12	2.22498e-12	2.56634e-12	2.9588e-12	3.40982e-12	3.9279e-12	4.52274e-12	5.20544e-12	5.98861e-12	6.88665e-12	7.91597e-12	9.09522e-12	1.04457e-11	1.19915e-11	1.37601e-11	1.57829e-11	1.80953e-11	2.07375e-11	2.37554e-11	2.72008e-11	3.11326e-11	3.56174e-11	4.07309e-11	4.65585e-11
2.87968e-14	3.36648e-14	3.93386e-14	4.59485e-14	5.36455e-14	6.26046e-14	7.30279e-14	8.51494e-14	9.92395e-14	1.15611e-13	1.34624e-13	1.56695e-13	1.82305e-13	2.12008e-13	2.46443e-13	2.86347e-13	3.32566e-13	3.86076e-13	4.48001e-13	5.19632e-13	6.02453e-13	6.9817e-13	8.08741e-13	9.36415e-13	1.08377e-12	1.25377e-12	1.4498e-12	1.67576e-12	1.93608e-12	2.23587e-12	2.58096e-12	2.97802e-12	3.43466e-12	3.95959e-12	4.56277e-12	5.25555e-12	6.05088e-12	6.96353e-12	8.01037e-12	9.21057e-12	1.0586e-11	1.21615e-11	1.39655e-11	1.60301e-11	1.83919e-11	2.10925e-11	2.41792e-11	2.77056e-11	3.17325e-11	3.6329e-11
2.06545e-14	2.41903e-14	2.83188e-14	3.31372e-14	3.87583e-14	4.53128e-14	5.29523e-14	6.18525e-14	7.22165e-14	8.42799e-14	9.8315e-14	1.14636e-13	1.33608e-13	1.55651e-13	1.81251e-13	2.10967e-13	2.45447e-13	2.85436e-13	3.31793e-13	3.85509e-13	4.47723e-13	5.19748e-13	6.03093e-13	6.99494e-13	8.10946e-13	9.39741e-13	1.08851e-12	1.26028e-12	1.4585e-12	1.68716e-12	1.95081e-12	2.25466e-12	2.60469e-12	3.00774e-12	3.47162e-12	4.00528e-12	4.61895e-12	5.32428e-12	6.13463e-12	7.0652e-12	8.13334e-12	9.35885e-12	1.07643e-11	1.23753e-11	1.42212e-11	1.63353e-11	1.87554e-11	2.15245e-11	2.46916e-11	2.83124e-11
1.47895e-14	1.73532e-14	2.03521e-14	2.38585e-14	2.79565e-14	3.27437e-14	3.83335e-14	4.48575e-14	5.24682e-14	6.13426e-14	7.1686e-14	8.3736e-14	9.77676e-14	1.14099e-13	1.331e-13	1.55195e-13	1.80876e-13	2.10714e-13	2.45363e-13	2.85582e-13	3.32245e-13	3.8636e-13	4.49088e-13	5.21767e-13	6.05937e-13	7.0337e-13	8.16106e-13	9.46487e-13	1.09721e-12	1.27136e-12	1.4725e-12	1.7047e-12	1.97264e-12	2.28166e-12	2.63793e-12	3.04846e-12	3.5213e-12	4.06567e-12	4.69211e-12	5.41266e-12	6.24107e-12	7.19307e-12	8.28659e-12	9.5421e-12	1.09829e-11	1.26357e-11	1.45307e-11	1.67025e-11	1.91904e-11	2.2039e-11
1.05717e-14	1.24272e-14	1.46017e-14	1.71489e-14	2.01313e-14	2.36217e-14	2.77047e-14	3.24786e-14	3.8058e-14	4.45755e-14	5.21855e-14	6.10669e-14	7.14276e-14	8.35081e-14	9.75875e-14	1.13989e-13	1.33087e-13	1.55314e-13	1.81171e-13	2.11237e-13	2.46182e-13	2.86777e-13	3.33915e-13	3.88625e-13	4.52094e-13	5.25691e-13	6.10992e-13	7.09814e-13	8.24245e-13	9.56692e-13	1.10992e-12	1.28711e-12	1.4919e-12	1.72851e-12	2.00173e-12	2.31709e-12	2.68092e-12	3.10049e-12	3.58409e-12	4.14126e-12	4.78288e-12	5.52141e-12	6.37111e-12	7.34825e-12	8.47144e-12	9.7619e-12	1.12439e-11	1.2945e-11	1.48968e-11	1.71351e-11
7.54348e-15	8.88397e-15	1.04579e-14	1.23049e-14	1.44716e-14	1.70119e-14	1.9989e-14	2.34763e-14	2.75593e-14	3.23376e-14	3.7927e-14	4.4462e-14	5.20991e-14	6.10199e-14	7.14355e-14	8.35906e-14	9.7769e-14	1.143e-13	1.33564e-13	1.56005e-13	1.82131e-13	2.12536e-13	2.47902e-13	2.89022e-13	3.36807e-13	3.92313e-13	4.56757e-13	5.31543e-13	6.18292e-13	7.18868e-13	8.35422e-13	9.70429e-13	1.12674e-12	1.30763e-12	1.51686e-12	1.75877e-12	2.03832e-12	2.36123e-12	2.73404e-12	3.16427e-12	3.66053e-12	4.23268e-12	4.89202e-12	5.65149e-12	6.52588e-12	7.53211e-12	8.68953e-12	1.00202e-11	1.15494e-11	1.33059e-11
5.37358e-15	6.34033e-15	7.47754e-15	8.81461e-15	1.03859e-14	1.22317e-14	1.43988e-14	1.69419e-14	1.99249e-14	2.34223e-14	2.75208e-14	3.23214e-14	3.79417e-14	4.45187e-14	5.22115e-14	6.12052e-14	7.17147e-14	8.39899e-14	9.83205e-14	1.15043e-13	1.34547e-13	1.57284e-13	1.83779e-13	2.14637e-13	2.5056e-13	2.9236e-13	3.40974e-13	3.97489e-13	4.63155e-13	5.3942e-13	6.27951e-13	7.30673e-13	8.49805e-13	9.87904e-13	1.14791e-12	1.33322e-12	1.54772e-12	1.7959e-12	2.08292e-12	2.41469e-12	2.798e-12	3.24067e-12	3.75163e-12	4.34114e-12	5.02097e-12	5.80458e-12	6.70738e-12	7.74701e-12	8.94364e-12	1.03203e-11
3.82109e-15	4.51704e-15	5.33724e-15	6.30339e-15	7.44093e-15	8.77963e-15	1.03543e-14	1.22056e-14	1.43812e-14	1.69366e-14	1.99367e-14	2.34572e-14	2.75864e-14	3.24272e-14	3.80995e-14	4.4743e-14	5.25202e-14	6.16203e-14	7.22631e-14	8.47043e-14	9.92409e-14	1.16218e-13	1.36034e-13	1.59155e-13	1.86119e-13	2.17548e-13	2.54165e-13	2.96806e-13	3.46439e-13	4.04181e-13	4.71326e-13	5.49368e-13	6.40032e-13	7.45308e-13	8.67494e-13	1.00924e-12	1.17359e-12	1.36407e-12	1.58472e-12	1.8402e-12	2.13587e-12	2.47788e-12	2.87331e-12	3.33029e-12	3.85813e-12	4.46755e-12	5.17081e-12	5.98197e-12	6.91714e-12	7.99477e-12
2.71254e-15	3.21267e-15	3.80319e-15	4.50012e-15	5.32221e-15	6.2915e-15	7.43376e-15	8.77924e-15	1.03633e-14	1.22273e-14	1.44198e-14	1.69973e-14	2.0026e-14	2.35831e-14	2.77589e-14	3.26585e-14	3.84046e-14	4.51403e-14	5.3032e-14	6.22738e-14	7.30915e-14	8.57474e-14	1.00547e-13	1.17845e-13	1.38053e-13	1.61649e-13	1.89189e-13	2.21315e-13	2.58774e-13	3.02429e-13	3.53281e-13	4.12488e-13	4.81388e-13	5.61531e-13	6.54704e-13	7.62976e-13	8.88732e-13	1.03472e-12	1.20413e-12	1.4006e-12	1.62835e-12	1.89225e-12	2.19787e-12	2.55164e-12	2.96095e-12	3.43429e-12	3.98141e-12	4.61351e-12	5.34343e-12	6.18591e-12
1.92219e-15	2.28094e-15	2.70533e-15	3.20715e-15	3.80021e-15	4.50077e-15	5.32791e-15	6.30403e-15	7.45537e-15	8.81275e-15	1.04122e-14	1.22961e-14	1.45139e-14	1.71233e-14	2.01922e-14	2.37997e-14	2.80381e-14	3.30155e-14	3.88577e-14	4.57118e-14	5.37489e-14	6.31687e-14	7.42037e-14	8.71245e-14	1.02246e-13	1.19934e-13	1.40615e-13	1.64782e-13	1.9301e-13	2.25965e-13	2.6442e-13	3.0927e-13	3.61553e-13	4.22473e-13	4.9342e-13	5.76004e-13	6.72088e-13	7.83822e-13	9.13694e-13	1.06457e-12	1.23977e-12	1.44311e-12	1.67899e-12	1.95249e-12	2.26946e-12	2.63661e-12	3.0617e-12	3.55361e-12	4.12258e-12	4.78036e-12
1.35981e-15	1.6167e-15	1.92117e-15	2.28187e-15	2.70898e-15	3.21445e-15	3.81239e-15	4.51934e-15	5.35478e-15	6.34157e-15	7.50654e-15	8.88119e-15	1.05025e-14	1.24136e-14	1.46654e-14	1.73173e-14	2.04387e-14	2.41109e-14	2.84291e-14	3.35044e-14	3.94665e-14	4.64669e-14	5.46824e-14	6.43191e-14	7.56173e-14	8.88568e-14	1.04363e-13	1.22517e-13	1.43758e-13	1.68599e-13	1.97637e-13	2.31563e-13	2.71181e-13	3.17423e-13	3.71369e-13	4.34273e-13	5.07585e-13	5.92984e-13	6.92415e-13	8.08125e-13	9.42714e-13	1.09918e-12	1.281e-12	1.49217e-12	1.73731e-12	2.02173e-12	2.35157e-12	2.73391e-12	3.17686e-12	3.68979e-12
9.60302e-16	1.14392e-15	1.36197e-15	1.62078e-15	1.92783e-15	2.29191e-15	2.7234e-15	3.23454e-15	3.83971e-15	4.55586e-15	5.40292e-15	6.40431e-15	7.58755e-15	8.98497e-15	1.06345e-14	1.25807e-14	1.48757e-14	1.75807e-14	2.07673e-14	2.45195e-14	2.89353e-14	3.41296e-14	4.02364e-14	4.74126e-14	5.58412e-14	6.57357e-14	7.73453e-14	9.09606e-14	1.0692e-13	1.25617e-13	1.47512e-13	1.73137e-13	2.03114e-13	2.38165e-13	2.79126e-13	3.2697e-13	3.82828e-13	4.48008e-13	5.24027e-13	6.12644e-13	7.15894e-13	8.36135e-13	9.76091e-13	1.13891e-12	1.32824e-12	1.54829e-12	1.8039e-12	2.10067e-12	2.44508e-12	2.84454e-12
6.76963e-16	8.07967e-16	9.63841e-16	1.14921e-15	1.36955e-15	1.63132e-15	1.94216e-15	2.31106e-15	2.74867e-15	3.26751e-15	3.88234e-15	4.61057e-15	5.47266e-15	6.49271e-15	7.69904e-15	9.12495e-15	1.08096e-14	1.27988e-14	1.51465e-14	1.7916e-14	2.11812e-14	2.50291e-14	2.95613e-14	3.48968e-14	4.11747e-14	4.85579e-14	5.72363e-14	6.74322e-14	7.94049e-14	9.34567e-14	1.0994e-13	1.29267e-13	1.51915e-13	1.78443e-13	2.09499e-13	2.45837e-13	2.88335e-13	3.3801e-13	3.96047e-13	4.63819e-13	5.42917e-13	6.35188e-13	7.42771e-13	8.68144e-13	1.01417e-12	1.18418e-12	1.382e-12	1.61206e-12	1.87948e-12	2.19018e-12
4.76413e-16	5.69717e-16	6.8095e-16	8.1349e-16	9.71336e-16	1.15922e-15	1.38276e-15	1.64856e-15	1.96447e-15	2.33973e-15	2.78527e-15	3.31398e-15	3.94106e-15	4.68443e-15	5.56521e-15	6.60826e-15	7.84285e-15	9.30339e-15	1.10304e-14	1.30713e-14	1.54821e-14	1.83282e-14	2.16866e-14	2.56475e-14	3.03165e-14	3.58174e-14	4.22951e-14	4.99191e-14	5.88878e-14	6.94328e-14	8.18248e-14	9.638e-14	1.13467e-13	1.33516e-13	1.57029e-13	1.84589e-13	2.16877e-13	2.54685e-13	2.98933e-13	3.50692e-13	4.11206e-13	4.81919e-13	5.64508e-13	6.60918e-13	7.73404e-13	9.04581e-13	1.05747e-12	1.23559e-12	1.44297e-12	1.68432e-12
3.3468e-16	4.01012e-16	4.80244e-16	5.74838e-16	6.87712e-16	8.2233e-16	9.82798e-16	1.17398e-15	1.40163e-15	1.67258e-15	1.99488e-15	2.37807e-15	2.83343e-15	3.37425e-15	4.01625e-15	4.77797e-15	5.68124e-15	6.75184e-15	8.02008e-15	9.52169e-15	1.12987e-14	1.34005e-14	1.58851e-14	1.88209e-14	2.22878e-14	2.63799e-14	3.12074e-14	3.68995e-14	4.36076e-14	5.15089e-14	6.08109e-14	7.17561e-14	8.46282e-14	9.97585e-14	1.17534e-13	1.38406e-13	1.62902e-13	1.91636e-13	2.25323e-13	2.64796e-13	3.11027e-13	3.65143e-13	4.28457e-13	5.02493e-13	5.89022e-13	6.901e-13	8.08112e-13	9.45824e-13	1.10644e-12	1.29367e-12
2.34713e-16	2.81787e-16	3.38126e-16	4.05521e-16	4.86098e-16	5.82384e-16	6.97382e-16	8.34657e-16	9.98437e-16	1.19374e-15	1.4265e-15	1.70378e-15	2.03389e-15	2.42672e-15	2.89392e-15	3.44928e-15	4.1091e-15	4.89262e-15	5.82253e-15	6.9256e-15	8.2334e-15	9.78311e-15	1.16185e-14	1.37911e-14	1.63616e-14	1.94011e-14	2.29935e-14	2.72369e-14	3.22468e-14	3.81586e-14	4.51309e-14	5.33496e-14	6.30326e-14	7.44346e-14	8.78539e-14	1.03639e-13	1.22197e-13	1.44004e-13	1.69616e-13	1.99679e-13	2.34951e-13	2.7631e-13	3.24782e-13	3.81561e-13	4.48036e-13	5.2582e-13	6.16792e-13	7.2313e-13	8.47366e-13	9.92434e-13
1.64312e-16	1.97658e-16	2.37647e-16	2.85577e-16	3.42994e-16	4.1174e-16	4.94006e-16	5.924e-16	7.10021e-16	8.50551e-16	1.01836e-15	1.21865e-15	1.45756e-15	1.7424e-15	2.08182e-15	2.48606e-15	2.96724e-15	3.53971e-15	4.22042e-15	5.02941e-15	5.99034e-15	7.13114e-15	8.48478e-15	1.00901e-14	1.19929e-14	1.4247e-14	1.69161e-14	2.00746e-14	2.38105e-14	2.8227e-14	3.34451e-14	3.96073e-14	4.68803e-14	5.546e-14	6.55757e-14	7.7496e-14	9.15355e-14	1.08062e-13	1.27506e-13	1.5037e-13	1.77242e-13	2.08807e-13	2.45865e-13	2.89349e-13	3.40347e-13	4.00125e-13	4.70157e-13	5.5216e-13	6.48126e-13	7.60377e-13
1.14832e-16	1.38412e-16	1.66746e-16	2.00773e-16	2.41617e-16	2.90616e-16	3.49367e-16	4.19774e-16	5.04103e-16	6.05054e-16	7.25837e-16	8.70271e-16	1.0429e-15	1.2491e-15	1.49529e-15	1.78905e-15	2.1394e-15	2.55701e-15	3.05451e-15	3.64689e-15	4.35186e-15	5.19035e-15	6.18715e-15	7.37147e-15	8.77787e-15	1.04471e-14	1.24271e-14	1.47747e-14	1.75565e-14	2.0851e-14	2.47507e-14	2.93642e-14	3.48193e-14	4.1266e-14	4.88806e-14	5.78698e-14	6.84759e-14	8.09833e-14	9.57246e-14	1.1309e-13	1.33534e-13	1.57592e-13	1.85886e-13	2.19145e-13	2.58218e-13	3.04098e-13	3.5794e-13	4.21094e-13	4.95131e-13	5.81877e-13
8.01122e-17	9.67564e-17	1.16796e-16	1.40911e-16	1.69914e-16	2.04778e-16	2.46662e-16	2.96955e-16	3.57312e-16	4.29707e-16	5.16493e-16	6.20476e-16	7.44995e-16	8.94026e-16	1.0723e-15	1.28543e-15	1.5401e-15	1.84424e-15	2.20726e-15	2.64034e-15	3.1567e-15	3.77202e-15	4.50489e-15	5.37727e-15	6.41517e-15	7.64932e-15	9.11603e-15	1.08582e-14	1.29264e-14	1.53803e-14	1.82903e-14	2.17392e-14	2.58248e-14	3.06618e-14	3.63855e-14	4.31545e-14	5.11555e-14	6.06076e-14	7.1768e-14	8.49382e-14	1.00472e-13	1.18782e-13	1.40356e-13	1.65759e-13	1.95655e-13	2.30821e-13	2.72161e-13	3.20736e-13	3.77778e-13	4.44729e-13
5.57904e-17	6.75174e-17	8.16653e-17	9.87243e-17	1.19282e-16	1.44044e-16	1.73851e-16	2.09713e-16	2.52836e-16	3.04662e-16	3.66912e-16	4.41644e-16	5.3131e-16	6.38835e-16	7.67706e-16	9.22077e-16	1.10689e-15	1.32803e-15	1.59249e-15	1.90858e-15	2.28618e-15	2.737e-15	3.27496e-15	3.91654e-15	4.68128e-15	5.59233e-15	6.67707e-15	7.96792e-15	9.50321e-15	1.13282e-14	1.34964e-14	1.60709e-14	1.91261e-14	2.275e-14	2.70459e-14	3.21356e-14	3.81626e-14	4.52955e-14	5.37326e-14	6.37069e-14	7.54921e-14	8.94093e-14	1.05835e-13	1.25211e-13	1.48054e-13	1.74971e-13	2.0667e-13	2.4398e-13	2.8787e-13	3.39474e-13
3.87864e-17	4.70345e-17	5.70053e-17	6.90521e-17	8.3599e-17	1.01155e-16	1.22331e-16	1.4786e-16	1.78618e-16	2.15657e-16	2.60235e-16	3.13855e-16	3.78318e-16	4.5577e-16	5.48781e-16	6.60411e-16	7.94315e-16	9.54848e-16	1.1472e-15	1.37755e-15	1.65324e-15	1.98303e-15	2.37731e-15	2.84843e-15	3.41105e-15	4.08257e-15	4.88362e-15	5.83867e-15	6.97667e-15	8.33195e-15	9.94506e-15	1.1864e-14	1.41455e-14	1.68566e-14	2.00763e-14	2.3898e-14	2.84316e-14	3.38069e-14	4.01765e-14	4.77202e-14	5.66494e-14	6.72128e-14	7.97026e-14	9.44618e-14	1.11893e-13	1.32469e-13	1.56743e-13	1.85364e-13	2.19091e-13	2.58815e-13
2.69169e-17	3.27074e-17	3.97216e-17	4.82134e-17	5.84883e-17	7.09137e-17	8.59314e-17	1.04072e-16	1.25973e-16	1.52398e-16	1.84264e-16	2.22671e-16	2.68934e-16	3.2463e-16	3.91645e-16	4.72233e-16	5.6909e-16	6.85433e-16	8.25106e-16	9.92694e-16	1.19366e-15	1.43452e-15	1.72303e-15	2.06843e-15	2.48169e-15	2.97588e-15	3.56651e-15	4.272e-15	5.11423e-15	6.11914e-15	7.31746e-15	8.74563e-15	1.04468e-14	1.2472e-14	1.48815e-14	1.77468e-14	2.11521e-14	2.5197e-14	2.99988e-14	3.5696e-14	4.24518e-14	5.04583e-14	5.99419e-14	7.11688e-14	8.44518e-14	1.00159e-13	1.18722e-13	1.40648e-13	1.66531e-13	1.97069e-13
1.86478e-17	2.27059e-17	2.76316e-17	3.36072e-17	4.08521e-17	4.96312e-17	6.02633e-17	7.31321e-17	8.86995e-17	1.07521e-16	1.30263e-16	1.57727e-16	1.90875e-16	2.30861e-16	2.79068e-16	3.37152e-16	4.07099e-16	4.91283e-16	5.92546e-16	7.14281e-16	8.60546e-16	1.03618e-15	1.24698e-15	1.49981e-15	1.8029e-15	2.16604e-15	2.60087e-15	3.12125e-15	3.74366e-15	4.48768e-15	5.37657e-15	6.43794e-15	7.70454e-15	9.21518e-15	1.10159e-14	1.31611e-14	1.57154e-14	1.87548e-14	2.23697e-14	2.66665e-14	3.17709e-14	3.78313e-14	4.50227e-14	5.35512e-14	6.36598e-14	7.56344e-14	8.98115e-14	1.06587e-13	1.26424e-13	1.49871e-13
1.2896e-17	1.57348e-17	1.91876e-17	2.33848e-17	2.84842e-17	3.46759e-17	4.21897e-17	5.13027e-17	6.23489e-17	7.57307e-17	9.19329e-17	1.11538e-16	1.35249e-16	1.63907e-16	1.98525e-16	2.4032e-16	2.90749e-16	3.51562e-16	4.24856e-16	5.13139e-16	6.19419e-16	7.4729e-16	9.0105e-16	1.08583e-15	1.30778e-15	1.57419e-15	1.89382e-15	2.27706e-15	2.73631e-15	3.28633e-15	3.94469e-15	4.73227e-15	5.67389e-15	6.79905e-15	8.14275e-15	9.74651e-15	1.16596e-14	1.39403e-14	1.66577e-14	1.98937e-14	2.37449e-14	2.83257e-14	3.37712e-14	4.02409e-14	4.7923e-14	5.70396e-14	6.78523e-14	8.06692e-14	9.58533e-14	1.13831e-13
8.90316e-18	1.08855e-17	1.33016e-17	1.62446e-17	1.98276e-17	2.4187e-17	2.9488e-17	3.59304e-17	4.37554e-17	5.32541e-17	6.47778e-17	7.87503e-17	9.56821e-17	1.16188e-16	1.41008e-16	1.71033e-16	2.07333e-16	2.51193e-16	3.04159e-16	3.68083e-16	4.45188e-16	5.38139e-16	6.50125e-16	7.84968e-16	9.4724e-16	1.14241e-15	1.377e-15	1.65882e-15	1.99718e-15	2.40319e-15	2.89009e-15	3.47366e-15	4.17268e-15	5.00953e-15	6.01078e-15	7.20805e-15	8.63887e-15	1.03478e-14	1.23878e-14	1.48215e-14	1.77232e-14	2.1181e-14	2.52989e-14	3.02003e-14	3.60307e-14	4.29623e-14	5.11982e-14	6.09783e-14	7.25853e-14	8.63525e-14
6.13582e-18	7.5176e-18	9.20525e-18	1.12653e-17	1.37783e-17	1.68423e-17	2.05757e-17	2.51223e-17	3.06558e-17	3.73866e-17	4.5569e-17	5.55101e-17	6.7581e-17	8.22294e-17	9.99951e-17	1.21529e-16	1.47615e-16	1.79198e-16	2.17412e-16	2.63624e-16	3.19474e-16	3.86933e-16	4.68367e-16	5.66613e-16	6.85073e-16	8.27821e-16	9.99739e-16	1.20666e-15	1.45558e-15	1.75483e-15	2.11439e-15	2.54616e-15	3.06432e-15	3.68582e-15	4.43082e-15	5.32334e-15	6.39195e-15	7.67067e-15	9.19991e-15	1.10277e-14	1.32109e-14	1.58174e-14	1.89271e-14	2.26353e-14	2.70543e-14	3.23175e-14	3.85823e-14	4.60352e-14	5.48961e-14	6.5425e-14
4.2211e-18	5.18251e-18	6.35918e-18	7.79847e-18	9.55795e-18	1.17076e-17	1.43323e-17	1.75353e-17	2.14415e-17	2.62027e-17	3.20024e-17	3.90631e-17	4.76539e-17	5.81001e-17	7.07949e-17	8.62133e-17	1.04929e-16	1.27632e-16	1.55158e-16	1.8851e-16	2.28899e-16	2.77778e-16	3.369e-16	4.08367e-16	4.94706e-16	5.98951e-16	7.24741e-16	8.76438e-16	1.05927e-15	1.2795e-15	1.54462e-15	1.86358e-15	2.2471e-15	2.70798e-15	3.26148e-15	3.92584e-15	4.72277e-15	5.67817e-15	6.82288e-15	8.1936e-15	9.83397e-15	1.17959e-14	1.4141e-14	1.69425e-14	2.02871e-14	2.4278e-14	2.9037e-14	3.47087e-14	4.14641e-14	4.95056e-14
2.89893e-18	3.56668e-18	4.38567e-18	5.38954e-18	6.61929e-18	8.12486e-18	9.967e-18	1.22196e-17	1.49725e-17	1.83348e-17	2.24389e-17	2.74455e-17	3.35495e-17	4.09869e-17	5.00435e-17	6.10654e-17	7.4471e-17	9.07661e-17	1.10562e-16	1.34595e-16	1.63757e-16	1.99119e-16	2.41976e-16	2.93884e-16	3.56717e-16	4.32729e-16	5.2463e-16	6.35674e-16	7.69769e-16	9.31603e-16	1.1268e-15	1.36209e-15	1.64555e-15	1.98683e-15	2.39747e-15	2.8913e-15	3.48478e-15	4.19763e-15	5.05332e-15	6.07987e-15	7.31065e-15	8.78543e-15	1.05515e-14	1.26652e-14	1.51933e-14	1.82154e-14	2.18258e-14	2.61364e-14	3.128e-14	3.74139e-14
1.98734e-18	2.45029e-18	3.01928e-18	3.71819e-18	4.57615e-18	5.62874e-18	6.91933e-18	8.50076e-18	1.04374e-17	1.28077e-17	1.57069e-17	1.92509e-17	2.35805e-17	2.88666e-17	3.53168e-17	4.31826e-17	5.27689e-17	6.44449e-17	7.86577e-17	9.59479e-17	1.16969e-16	1.42511e-16	1.73528e-16	2.11169e-16	2.56823e-16	3.12161e-16	3.79198e-16	4.60357e-16	5.58554e-16	6.77295e-16	8.2079e-16	9.94097e-16	1.20328e-15	1.45562e-15	1.75983e-15	2.12635e-15	2.56768e-15	3.09877e-15	3.73749e-15	4.50518e-15	5.42733e-15	6.53436e-15	7.86252e-15	9.45502e-15	1.13633e-14	1.36487e-14	1.63839e-14	1.96556e-14	2.35667e-14	2.82392e-14
1.36009e-18	1.68048e-18	2.0751e-18	2.56085e-18	3.1584e-18	3.89304e-18	4.79568e-18	5.90405e-18	7.26422e-18	8.93236e-18	1.0977e-17	1.34815e-17	1.65475e-17	2.02986e-17	2.4885e-17	3.04895e-17	3.73336e-17	4.56867e-17	5.58751e-17	6.82944e-17	8.34242e-17	1.01844e-16	1.24257e-16	1.51512e-16	1.84633e-16	2.24859e-16	2.73686e-16	3.32914e-16	4.04718e-16	4.91712e-16	5.97048e-16	7.24513e-16	8.78663e-16	1.06497e-15	1.29001e-15	1.56166e-15	1.88939e-15	2.28451e-15	2.76062e-15	3.33394e-15	4.02391e-15	4.85377e-15	5.85125e-15	7.04949e-15	8.48801e-15	1.0214e-14	1.22835e-14	1.47635e-14	1.77335e-14	2.12883e-14
9.29149e-19	1.15048e-18	1.42367e-18	1.76066e-18	2.17609e-18	2.68791e-18	3.31809e-18	4.09353e-18	5.04713e-18	6.2191e-18	7.65854e-18	9.42543e-18	1.15929e-17	1.42502e-17	1.75059e-17	2.14923e-17	2.63706e-17	3.23364e-17	3.96279e-17	4.8534e-17	5.94057e-17	7.26684e-17	8.88382e-17	1.0854e-16	1.32531e-16	1.61726e-16	1.97234e-16	2.40391e-16	2.92813e-16	3.56451e-16	4.33656e-16	5.27263e-16	6.40688e-16	7.78039e-16	9.44264e-16	1.14531e-15	1.38831e-15	1.68186e-15	2.03623e-15	2.46378e-15	2.97929e-15	3.60049e-15	4.34857e-15	5.24889e-15	6.33178e-15	7.63344e-15	9.19713e-15	1.10744e-14	1.33268e-14	1.60276e-14
6.33671e-19	7.86301e-19	9.75095e-19	1.20848e-18	1.4968e-18	1.85277e-18	2.29199e-18	2.8336e-18	3.50104e-18	4.32304e-18	5.33475e-18	6.5792e-18	8.10897e-18	9.9883e-18	1.22956e-17	1.51267e-17	1.85982e-17	2.28523e-17	2.80624e-17	3.44391e-17	4.22389e-17	5.17734e-17	6.34213e-17	7.7642e-17	9.49931e-17	1.1615e-16	1.41933e-16	1.73333e-16	2.11549e-16	2.58033e-16	3.14537e-16	3.83181e-16	4.66519e-16	5.67634e-16	6.90241e-16	8.38818e-16	1.01875e-15	1.23652e-15	1.49993e-15	1.81833e-15	2.20297e-15	2.66735e-15	3.22763e-15	3.9032e-15	4.71729e-15	5.69769e-15	6.87763e-15	8.29683e-15	1.00028e-14	1.20521e-14
4.31404e-19	5.36469e-19	6.66709e-19	8.28053e-19	1.02781e-18	1.27495e-18	1.58055e-18	1.95818e-18	2.42453e-18	3.00009e-18	3.70997e-18	4.58498e-18	5.66286e-18	6.9898e-18	8.62232e-18	1.06295e-17	1.30959e-17	1.61246e-17	1.98413e-17	2.43997e-17	2.99867e-17	3.68302e-17	4.52075e-17	5.54559e-17	6.79854e-17	8.32942e-17	1.01987e-16	1.24797e-16	1.52615e-16	1.86518e-16	2.27811e-16	2.78073e-16	3.39215e-16	4.13545e-16	5.03849e-16	6.13493e-16	7.46535e-16	9.07865e-16	1.10338e-15	1.34016e-15	1.62676e-15	1.97341e-15	2.39246e-15	2.8987e-15	3.50989e-15	4.24731e-15	5.13649e-15	6.20797e-15	7.49832e-15	9.05128e-15
2.93175e-19	3.65366e-19	4.55049e-19	5.66389e-19	7.04531e-19	8.75817e-19	1.08806e-18	1.3509e-18	1.67617e-18	2.07847e-18	2.57571e-18	3.1899e-18	3.94807e-18	4.88339e-18	6.03651e-18	7.45724e-18	9.20658e-18	1.13592e-17	1.40063e-17	1.72595e-17	2.1255e-17	2.6159e-17	3.21744e-17	3.95483e-17	4.85817e-17	5.96412e-17	7.31725e-17	8.97175e-17	1.09935e-16	1.34624e-16	1.64754e-16	2.01502e-16	2.46292e-16	3.00849e-16	3.67262e-16	4.48056e-16	5.46282e-16	6.65624e-16	8.10532e-16	9.86369e-16	1.1996e-15	1.45802e-15	1.771e-15	2.14981e-15	2.60803e-15	3.16193e-15	3.83108e-15	4.63893e-15	5.61362e-15	6.78886e-15
1.98898e-19	2.48415e-19	3.10063e-19	3.86764e-19	4.82135e-19	6.00642e-19	7.47804e-19	9.30433e-19	1.15693e-18	1.43766e-18	1.78537e-18	2.21577e-18	2.7482e-18	3.40641e-18	4.21959e-18	5.22359e-18	6.46239e-18	7.98991e-18	9.87226e-18	1.21904e-17	1.50432e-17	1.85521e-17	2.28648e-17	2.81624e-17	3.46653e-17	4.2643e-17	5.24233e-17	6.44062e-17	7.9078e-17	9.70307e-17	1.18984e-16	1.45812e-16	1.78576e-16	2.18564e-16	2.67338e-16	3.26788e-16	3.99208e-16	4.87368e-16	5.94621e-16	7.25019e-16	8.83454e-16	1.07583e-15	1.30927e-15	1.59236e-15	1.93544e-15	2.35094e-15	2.85385e-15	3.46214e-15	4.19745e-15	5.08571e-15
1.34697e-19	1.68599e-19	2.10898e-19	2.63642e-19	3.29366e-19	4.11211e-19	5.13065e-19	6.39739e-19	7.97179e-19	9.9273e-19	1.23546e-18	1.53656e-18	1.90981e-18	2.37222e-18	2.94471e-18	3.65302e-18	4.52882e-18	5.61099e-18	6.9473e-18	8.59638e-18	1.06301e-17	1.31366e-17	1.62237e-17	2.00235e-17	2.46974e-17	3.04429e-17	3.75011e-17	4.61662e-17	5.67972e-17	6.98316e-17	8.58026e-17	1.05359e-16	1.2929e-16	1.58555e-16	1.94321e-16	2.38003e-16	2.91317e-16	3.56347e-16	4.35616e-16	5.32178e-16	6.49729e-16	7.9274e-16	9.66613e-16	1.17787e-15	1.43438e-15	1.74564e-15	2.12309e-15	2.5805e-15	3.13446e-15	3.80491e-15
9.10636e-20	1.14234e-19	1.43208e-19	1.79415e-19	2.2463e-19	2.81059e-19	3.51436e-19	4.39151e-19	5.48405e-19	6.84398e-19	8.53564e-19	1.06385e-18	1.3251e-18	1.64943e-18	2.05182e-18	2.55073e-18	3.1689e-18	3.93435e-18	4.88153e-18	6.05285e-18	7.50038e-18	9.28808e-18	1.14945e-17	1.42158e-17	1.75701e-17	2.17018e-17	2.67878e-17	3.30445e-17	4.07362e-17	5.01859e-17	6.17879e-17	7.60229e-17	9.34771e-17	1.14865e-16	1.41055e-16	1.73104e-16	2.123e-16	2.60202e-16	3.18706e-16	3.90114e-16	4.77213e-16	5.83383e-16	7.12713e-16	8.70153e-16	1.06169e-15	1.29455e-15	1.57746e-15	1.92097e-15	2.33778e-15	2.84318e-15
6.14548e-20	7.72621e-20	9.7072e-20	1.21882e-19	1.52932e-19	1.91768e-19	2.40309e-19	3.00941e-19	3.76624e-19	4.71034e-19	5.88725e-19	7.35344e-19	9.17877e-19	1.14497e-18	1.42733e-18	1.77815e-18	2.21375e-18	2.75428e-18	3.42454e-18	4.25515e-18	5.28377e-18	6.55676e-18	8.13116e-18	1.0077e-17	1.24804e-17	1.54469e-17	1.91061e-17	2.36168e-17	2.91733e-17	3.60136e-17	4.44289e-17	5.47749e-17	6.74861e-17	8.30929e-17	1.02242e-16	1.25723e-16	1.54496e-16	1.8973e-16	2.32847e-16	2.85578e-16	3.50021e-16	4.28728e-16	5.24791e-16	6.41961e-16	7.8478e-16	9.58747e-16	1.17052e-15	1.42813e-15	1.74132e-15	2.1218e-15
4.14026e-20	5.21678e-20	6.56887e-20	8.26596e-20	1.03946e-19	1.30629e-19	1.64052e-19	2.05892e-19	2.58233e-19	3.23666e-19	4.05411e-19	5.07468e-19	6.34798e-19	7.93554e-19	9.9136e-19	1.23766e-18	1.54413e-18	1.92522e-18	2.39878e-18	2.98686e-18	3.71667e-18	4.62175e-18	5.74346e-18	7.13272e-18	8.85218e-18	1.09789e-17	1.36076e-17	1.68547e-17	2.08628e-17	2.58071e-17	3.19021e-17	3.94107e-17	4.86544e-17	6.00269e-17	7.40087e-17	9.11874e-17	1.1228e-16	1.3816e-16	1.69893e-16	2.08778e-16	2.56394e-16	3.14663e-16	3.85921e-16	4.73004e-16	5.79357e-16	7.09157e-16	8.67466e-16	1.06042e-15	1.29544e-15	1.5815e-15
2.78447e-20	3.51629e-20	4.43751e-20	5.59635e-20	7.05311e-20	8.88316e-20	1.11806e-19	1.40629e-19	1.76764e-19	2.22037e-19	2.78719e-19	3.49639e-19	4.38313e-19	5.4911e-19	6.87457e-19	8.60088e-19	1.07535e-18	1.3436e-18	1.67765e-18	2.09336e-18	2.61034e-18	3.25283e-18	4.05076e-18	5.04108e-18	6.26934e-18	7.79168e-18	9.67725e-18	1.20111e-17	1.4898e-17	1.84664e-17	2.28743e-17	2.83156e-17	3.5028e-17	4.33027e-17	5.34967e-17	6.60466e-17	8.14864e-17	1.00469e-16	1.23791e-16	1.52426e-16	1.8756e-16	2.30638e-16	2.83423e-16	3.48058e-16	4.27148e-16	5.23862e-16	6.42048e-16	7.86375e-16	9.62507e-16	1.17731e-15
1.8693e-20	2.3659e-20	2.9924e-20	3.78227e-20	4.77742e-20	6.03035e-20	7.60676e-20	9.58881e-20	1.20792e-19	1.52061e-19	1.91297e-19	2.40495e-19	3.02142e-19	3.79338e-19	4.75935e-19	5.96731e-19	7.47683e-19	9.36191e-19	1.17144e-18	1.46482e-18	1.83044e-18	2.28579e-18	2.85249e-18	3.55731e-18	4.4333e-18	5.52129e-18	6.87168e-18	8.54661e-18	1.06227e-17	1.31941e-17	1.63771e-17	2.03143e-17	2.51811e-17	3.1193e-17	3.86143e-17	4.77691e-17	5.90547e-17	7.29577e-17	9.00733e-17	1.1113e-16	1.37016e-16	1.6882e-16	2.07866e-16	2.55771e-16	3.14506e-16	3.86469e-16	4.7458e-16	5.82389e-16	7.1421e-16	8.75281e-16
1.25279e-20	1.58918e-20	2.01452e-20	2.55198e-20	3.23063e-20	4.08698e-20	5.16681e-20	6.52752e-20	8.24098e-20	1.03972e-19	1.31086e-19	1.65159e-19	2.07948e-19	2.61645e-19	3.28984e-19	4.13373e-19	5.19058e-19	6.5132e-19	8.16731e-19	1.02345e-18	1.28163e-18	1.60385e-18	2.00572e-18	2.50658e-18	3.13039e-18	3.9068e-18	4.87247e-18	6.07271e-18	7.56349e-18	9.41385e-18	1.17089e-17	1.45537e-17	1.80774e-17	2.2439e-17	2.78341e-17	3.45029e-17	4.27406e-17	5.29092e-17	6.54527e-17	8.09151e-17	9.99625e-17	1.2341e-16	1.52255e-16	1.87714e-16	2.31274e-16	2.84751e-16	3.50355e-16	4.30782e-16	5.29313e-16	6.4994e-16
8.38107e-21	1.06556e-20	1.35381e-20	1.71885e-20	2.18083e-20	2.76508e-20	3.50346e-20	4.43596e-20	5.61281e-20	7.09702e-20	8.96755e-20	1.13233e-19	1.42882e-19	1.8017e-19	2.27033e-19	2.8589e-19	3.59759e-19	4.52405e-19	5.68518e-19	7.13945e-19	8.95957e-19	1.1236e-18	1.40812e-18	1.76348e-18	2.20701e-18	2.76019e-18	3.44967e-18	4.30842e-18	5.37727e-18	6.7067e-18	8.35907e-18	1.04114e-17	1.29588e-17	1.61184e-17	2.00347e-17	2.48854e-17	3.08895e-17	3.8316e-17	4.74955e-17	5.88338e-17	7.2829e-17	9.00918e-17	1.1137e-16	1.3758e-16	1.69842e-16	2.09526e-16	2.58305e-16	3.18223e-16	3.91772e-16	4.8199e-16
5.59736e-21	7.13259e-21	9.08262e-21	1.15578e-20	1.46973e-20	1.86766e-20	2.3717e-20	3.00968e-20	3.81663e-20	4.8366e-20	6.12489e-20	7.75099e-20	9.802e-20	1.23872e-19	1.56433e-19	1.97417e-19	2.48967e-19	3.1376e-19	3.95141e-19	4.97287e-19	6.25405e-19	7.85987e-19	9.87118e-19	1.23886e-18	1.55373e-18	1.94728e-18	2.43883e-18	3.05235e-18	3.81756e-18	4.77132e-18	5.95923e-18	7.43776e-18	9.2767e-18	1.15623e-17	1.44011e-17	1.79245e-17	2.22946e-17	2.77109e-17	3.44193e-17	4.27222e-17	5.29913e-17	6.56834e-17	8.13593e-17	1.00707e-16	1.24569e-16	1.53979e-16	1.90201e-16	2.34783e-16	2.89613e-16	3.57002e-16
3.73155e-21	4.76591e-21	6.08273e-21	7.75796e-21	9.88766e-21	1.25932e-20	1.60278e-20	2.03849e-20	2.59084e-20	3.29055e-20	4.17631e-20	5.29681e-20	6.71323e-20	8.50248e-20	1.07611e-19	1.36102e-19	1.72016e-19	2.17254e-19	2.74199e-19	3.45828e-19	4.35864e-19	5.48957e-19	6.90912e-19	8.68968e-19	1.09215e-18	1.37169e-18	1.72158e-18	2.15922e-18	2.70621e-18	3.3894e-18	4.24211e-18	5.30564e-18	6.63118e-18	8.28211e-18	1.03368e-17	1.28923e-17	1.60684e-17	2.00129e-17	2.49084e-17	3.09797e-17	3.85041e-17	4.78226e-17	5.93549e-17	7.36168e-17	9.1242e-17	1.13008e-16	1.39869e-16	1.72994e-16	2.13815e-16	2.64084e-16
2.48346e-21	3.17915e-21	4.06684e-21	5.19873e-21	6.64095e-21	8.47729e-21	1.08138e-20	1.37845e-20	1.7559e-20	2.23512e-20	2.84312e-20	3.61396e-20	4.59055e-20	5.82693e-20	7.3911e-20	9.36854e-20	1.18667e-19	1.50203e-19	1.89986e-19	2.40137e-19	3.03313e-19	3.82839e-19	4.82876e-19	6.08623e-19	7.66575e-19	9.6484e-19	1.21353e-18	1.52524e-18	1.91567e-18	2.40434e-18	3.01555e-18	3.77947e-18	4.73358e-18	5.92436e-18	7.40948e-18	9.26037e-18	1.15655e-17	1.44341e-17	1.80017e-17	2.24352e-17	2.7941e-17	3.47734e-17	4.32461e-17	5.37453e-17	6.67464e-17	8.28343e-17	1.02728e-16	1.27309e-16	1.5766e-16	1.95111e-16
1.64994e-21	2.11701e-21	2.71436e-21	3.47778e-21	4.45275e-21	5.69698e-21	7.28369e-21	9.3057e-21	1.18806e-20	1.51571e-20	1.93235e-20	2.46175e-20	3.13397e-20	3.98691e-20	5.06837e-20	6.43859e-20	8.17342e-20	1.03683e-19	1.31432e-19	1.6649e-19	2.10749e-19	2.66583e-19	3.36969e-19	4.25637e-19	5.37253e-19	6.77656e-19	8.54144e-19	1.07583e-18	1.35409e-18	1.70311e-18	2.14056e-18	2.68847e-18	3.37421e-18	4.23186e-18	5.30373e-18	6.64236e-18	8.31293e-18	1.03963e-17	1.29925e-17	1.62255e-17	2.02486e-17	2.52513e-17	3.14675e-17	3.91862e-17	4.87636e-17	6.06386e-17	7.53518e-17	9.35685e-17	1.16107e-16	1.43971e-16
1.09421e-21	1.40722e-21	1.80846e-21	2.32244e-21	2.98035e-21	3.82189e-21	4.89752e-21	6.27136e-21	8.02482e-21	1.02611e-20	1.31113e-20	1.6741e-20	2.13602e-20	2.72343e-20	3.46988e-20	4.41776e-20	5.62052e-20	7.14561e-20	9.07798e-20	1.15246e-19	1.46202e-19	1.85339e-19	2.34784e-19	2.97207e-19	3.75955e-19	4.75227e-19	6.00281e-19	7.57698e-19	9.55709e-19	1.2046e-18	1.51722e-18	1.9096e-18	2.40173e-18	3.01851e-18	3.79098e-18	4.7577e-18	5.96666e-18	7.47745e-18	9.36406e-18	1.17183e-17	1.46538e-17	1.83116e-17	2.2866e-17	2.85326e-17	3.5578e-17	4.43313e-17	5.51985e-17	6.86804e-17	8.53939e-17	1.06099e-16
7.24429e-22	9.33828e-22	1.20288e-21	1.54833e-21	1.99153e-21	2.55974e-21	3.28769e-21	4.21958e-21	5.41168e-21	6.93552e-21	8.88201e-21	1.13665e-20	1.45355e-20	1.85745e-20	2.37185e-20	3.02651e-20	3.85908e-20	4.91709e-20	6.26064e-20	7.96551e-20	1.01273e-19	1.28664e-19	1.63346e-19	2.07225e-19	2.62701e-19	3.32786e-19	4.21264e-19	5.32879e-19	6.73579e-19	8.5081e-19	1.0739e-18	1.35449e-18	1.70717e-18	2.15011e-18	2.70602e-18	3.40319e-18	4.27687e-18	5.37095e-18	6.74003e-18	8.45197e-18	1.05911e-17	1.32619e-17	1.65943e-17	2.07489e-17	2.59249e-17	3.23687e-17	4.03849e-17	5.03498e-17	6.2728e-17	7.80929e-17
4.78755e-22	6.18585e-22	7.98671e-22	1.03043e-21	1.32846e-21	1.71144e-21	2.20321e-21	2.8342e-21	3.64325e-21	4.6798e-21	6.00687e-21	7.7046e-21	9.87493e-21	1.26474e-20	1.61863e-20	2.07003e-20	2.64537e-20	3.37816e-20	4.31076e-20	5.4968e-20	7.00404e-20	8.91802e-20	1.13467e-19	1.44263e-19	1.83282e-19	2.32684e-19	2.95187e-19	3.74204e-19	4.74026e-19	6.00036e-19	7.58989e-19	9.59346e-19	1.21171e-18	1.52933e-18	1.9288e-18	2.43084e-18	3.0613e-18	3.85247e-18	4.84455e-18	6.08767e-18	7.64418e-18	9.59163e-18	1.20264e-17	1.50683e-17	1.88657e-17	2.36028e-17	2.95078e-17	3.68632e-17	4.60184e-17	5.74054e-17
3.15858e-22	4.09071e-22	5.294e-22	6.84617e-22	8.84688e-22	1.14238e-21	1.47404e-21	1.90059e-21	2.44875e-21	3.15267e-21	4.05594e-21	5.21416e-21	6.69815e-21	8.59813e-21	1.10289e-20	1.41364e-20	1.81061e-20	2.31734e-20	2.96369e-20	3.78751e-20	4.83676e-20	6.17212e-20	7.87032e-20	1.00284e-19	1.27687e-19	1.62458e-19	2.06545e-19	2.62403e-19	3.3312e-19	4.22583e-19	5.35676e-19	6.78533e-19	8.58854e-19	1.08629e-18	1.37295e-18	1.73396e-18	2.18829e-18	2.75961e-18	3.47754e-18	4.37899e-18	5.51006e-18	6.92815e-18	8.70478e-18	1.09289e-17	1.37112e-17	1.71892e-17	2.15334e-17	2.69557e-17	3.37184e-17	4.21467e-17
2.08014e-22	2.70038e-22	3.50293e-22	4.54061e-22	5.88129e-22	7.61212e-22	9.84497e-22	1.27233e-21	1.64308e-21	2.12028e-21	2.73404e-21	3.52283e-21	4.5358e-21	5.83568e-21	7.50249e-21	9.63817e-21	1.23726e-20	1.58708e-20	2.03431e-20	2.6056e-20	3.33485e-20	4.26501e-20	5.45054e-20	6.96041e-20	8.8819e-20	1.13254e-19	1.44303e-19	1.83728e-19	2.33749e-19	2.97167e-19	3.7751e-19	4.79216e-19	6.07869e-19	7.70487e-19	9.75881e-19	1.23511e-18	1.56202e-18	1.974e-18	2.49278e-18	3.14554e-18	3.96628e-18	4.99745e-18	6.29201e-18	7.91602e-18	9.95177e-18	1.25017e-17	1.56934e-17	1.96852e-17	2.46739e-17	3.0904e-17
1.36759e-22	1.77958e-22	2.31393e-22	3.00647e-22	3.90333e-22	5.06391e-22	6.56461e-22	8.50363e-22	1.10071e-21	1.42368e-21	1.84003e-21	2.37635e-21	3.06669e-21	3.95458e-21	5.09569e-21	6.56114e-21	8.44166e-21	1.0853e-20	1.39426e-20	1.78982e-20	2.29588e-20	2.9428e-20	3.76917e-20	4.82396e-20	6.16927e-20	7.88383e-20	1.00673e-19	1.28458e-19	1.63789e-19	2.0868e-19	2.65673e-19	3.37978e-19	4.29638e-19	5.45745e-19	6.92707e-19	8.78583e-19	1.1135e-18	1.41016e-18	1.78452e-18	2.25656e-18	2.85132e-18	3.60013e-18	4.54217e-18	5.7264e-18	7.21396e-18	9.08112e-18	1.14229e-17	1.43579e-17	1.80333e-17	2.26326e-17
8.97556e-23	1.17073e-22	1.52588e-22	1.98726e-22	2.58618e-22	3.36303e-22	4.36991e-22	5.67393e-22	7.36148e-22	9.54366e-22	1.23633e-21	1.60038e-21	2.07006e-21	2.67553e-21	3.45548e-21	4.45938e-21	5.75058e-21	7.41e-21	9.541e-21	1.22755e-20	1.57817e-20	2.0274e-20	2.60252e-20	3.33825e-20	4.27871e-20	5.47995e-20	7.01311e-20	8.96838e-20	1.14601e-19	1.46329e-19	1.867e-19	2.38028e-19	3.03236e-19	3.86014e-19	4.91017e-19	6.24108e-19	7.92671e-19	1.006e-18	1.27576e-18	1.61664e-18	2.04704e-18	2.59006e-18	3.27464e-18	4.13703e-18	5.22255e-18	6.5879e-18	8.3039e-18	1.04589e-17	1.31632e-17	1.65542e-17
5.88014e-23	7.68815e-23	1.00444e-22	1.31126e-22	1.7105e-22	2.22957e-22	2.90394e-22	3.77936e-22	4.91492e-22	6.38677e-22	8.29301e-22	1.07599e-21	1.395e-21	1.80719e-21	2.33937e-21	3.02596e-21	3.91104e-21	5.05112e-21	6.51854e-21	8.40581e-21	1.08312e-20	1.39456e-20	1.79418e-20	2.30655e-20	2.96295e-20	3.80324e-20	4.87808e-20	6.2519e-20	8.00647e-20	1.02456e-19	1.31009e-19	1.6739e-19	2.13711e-19	2.7264e-19	3.47552e-19	4.42708e-19	5.63484e-19	7.1666e-19	9.10776e-19	1.15658e-18	1.4676e-18	1.86084e-18	2.35763e-18	2.98476e-18	3.77581e-18	4.77286e-18	6.02856e-18	7.6088e-18	9.59591e-18	1.20927e-17
3.8457e-23	5.04027e-23	6.60077e-23	8.63771e-23	1.12945e-22	1.47569e-22	1.92659e-22	2.51332e-22	3.27618e-22	4.26727e-22	5.55389e-22	7.22282e-22	9.38599e-22	1.21876e-21	1.58131e-21	2.05012e-21	2.65587e-21	3.43793e-21	4.44682e-21	5.74734e-21	7.42245e-21	9.57837e-21	1.23509e-20	1.59137e-20	2.04882e-20	2.63574e-20	3.38817e-20	4.35202e-20	5.58573e-20	7.16362e-20	9.18014e-20	1.17552e-19	1.50409e-19	1.92301e-19	2.45671e-19	3.1361e-19	4.00027e-19	5.09862e-19	6.49352e-19	8.26364e-19	1.05082e-18	1.3352e-18	1.69523e-18	2.15068e-18	2.72639e-18	3.45353e-18	4.37123e-18	5.5285e-18	6.98675e-18	8.82283e-18
2.51064e-23	3.29845e-23	4.33009e-23	5.67994e-23	7.44475e-23	9.75026e-23	1.27598e-22	1.66851e-22	2.1801e-22	2.84632e-22	3.71322e-22	4.84036e-22	6.30471e-22	8.20564e-22	1.06714e-21	1.38672e-21	1.8006e-21	2.33618e-21	3.02869e-21	3.92341e-21	5.07848e-21	6.56847e-21	8.48897e-21	1.09624e-20	1.41455e-20	1.82385e-20	2.34975e-20	3.02493e-20	3.89107e-20	5.0013e-20	6.4233e-20	8.24315e-20	1.05704e-19	1.3544e-19	1.73406e-19	2.21841e-19	2.83584e-19	3.62228e-19	4.6232e-19	5.89609e-19	7.51357e-19	9.56731e-19	1.21729e-18	1.5476e-18	1.96601e-18	2.49559e-18	3.16534e-18	4.01171e-18	5.08043e-18	6.42883e-18
1.63627e-23	2.15493e-23	2.83577e-23	3.72875e-23	4.89907e-23	6.43163e-23	8.43694e-23	1.10587e-22	1.44838e-22	1.89548e-22	2.47862e-22	3.23862e-22	4.2283e-22	5.51606e-22	7.19034e-22	9.36541e-22	1.21888e-21	1.58509e-21	2.05969e-21	2.67429e-21	3.46954e-21	4.49772e-21	5.826e-21	7.5406e-21	9.75211e-21	1.26023e-20	1.62726e-20	2.09952e-20	2.70672e-20	3.48677e-20	4.48808e-20	5.77238e-20	7.41835e-20	9.52615e-20	1.22232e-19	1.56715e-19	2.00767e-19	2.57e-19	3.28724e-19	4.20133e-19	5.36538e-19	6.84656e-19	8.72974e-19	1.11221e-18	1.4159e-18	1.80109e-18	2.28927e-18	2.90747e-18	3.68971e-18	4.67871e-18
1.0645e-23	1.40534e-23	1.85384e-23	2.44353e-23	3.21823e-23	4.23516e-23	5.56898e-23	7.31705e-23	9.60616e-23	1.26014e-22	1.65173e-22	2.16329e-22	2.83103e-22	3.70192e-22	4.83687e-22	6.31475e-22	8.23762e-22	1.07374e-21	1.39847e-21	1.81996e-21	2.36659e-21	3.07496e-21	3.99217e-21	5.17885e-21	6.71292e-21	8.69449e-21	1.1252e-20	1.45503e-20	1.88004e-20	2.42727e-20	3.13128e-20	4.03627e-20	5.19868e-20	6.69052e-20	8.60363e-20	1.1055e-19	1.41935e-19	1.82085e-19	2.33407e-19	2.98957e-19	3.82611e-19	4.89284e-19	6.252e-19	7.98238e-19	1.01836e-18	1.29814e-18	1.65348e-18	2.10442e-18	2.6762e-18	3.40064e-18
6.91347e-24	9.14948e-24	1.20989e-23	1.59863e-23	2.11057e-23	2.78421e-23	3.66991e-23	4.83347e-23	6.36083e-23	8.36409e-23	1.09894e-22	1.44272e-22	1.89251e-22	2.48054e-22	3.24867e-22	4.25123e-22	5.55873e-22	7.26251e-22	9.48089e-22	1.23669e-21	1.61186e-21	2.09914e-21	2.73154e-21	3.55161e-21	4.61417e-21	5.98981e-21	7.76932e-21	1.00694e-20	1.304e-20	1.68733e-20	2.18161e-20	2.8184e-20	3.63815e-20	4.69255e-20	6.04768e-20	7.7879e-20	1.00208e-19	1.28836e-19	1.6551e-19	2.12452e-19	2.72489e-19	3.49211e-19	4.47177e-19	5.72167e-19	7.31505e-19	9.34466e-19	1.19278e-18	1.52129e-18	1.93871e-18	2.46868e-18
4.48217e-24	5.94643e-24	7.88262e-24	1.04408e-23	1.38179e-23	1.82726e-23	2.41437e-23	3.18754e-23	4.2049e-23	5.54246e-23	7.29956e-23	9.60592e-23	1.26307e-22	1.65946e-22	2.17847e-22	2.85748e-22	3.7451e-22	4.90447e-22	6.41752e-22	8.39056e-22	1.09613e-21	1.43081e-21	1.86616e-21	2.432e-21	3.16683e-21	4.12037e-21	5.35666e-21	6.95826e-21	9.03139e-21	1.17127e-20	1.51778e-20	1.9652e-20	2.54245e-20	3.2866e-20	4.24512e-20	5.47874e-20	7.06512e-20	9.10347e-20	1.17204e-19	1.50774e-19	1.93802e-19	2.48908e-19	3.19424e-19	4.09585e-19	5.24771e-19	6.71806e-19	8.59342e-19	1.09834e-18	1.40267e-18	1.78988e-18
2.90068e-24	3.8578e-24	5.12653e-24	6.80693e-24	9.03074e-24	1.19713e-23	1.58563e-23	2.09848e-23	2.77495e-23	3.66647e-23	4.84046e-23	6.38512e-23	8.4158e-23	1.10832e-22	1.45842e-22	1.91753e-22	2.51911e-22	3.30671e-22	4.33701e-22	5.68366e-22	7.44237e-22	9.7373e-22	1.27295e-21	1.66275e-21	2.17014e-21	2.83005e-21	3.68762e-21	4.80111e-21	6.24571e-21	8.11833e-21	1.05438e-20	1.36827e-20	1.77416e-20	2.29856e-20	2.97554e-20	3.84876e-20	4.97417e-20	6.4234e-20	8.2881e-20	1.06854e-19	1.37648e-19	1.77172e-19	2.27858e-19	2.92806e-19	3.75959e-19	4.82333e-19	6.18298e-19	7.91943e-19	1.01353e-18	1.29605e-18
1.87401e-24	2.49855e-24	3.32848e-24	4.43042e-24	5.89229e-24	7.83004e-24	1.03965e-23	1.37927e-23	1.82832e-23	2.42157e-23	3.20467e-23	4.2375e-23	5.59858e-23	7.39074e-23	9.74852e-23	1.28479e-22	1.69186e-22	2.22607e-22	2.92654e-22	3.84425e-22	5.04558e-22	6.61684e-22	8.67027e-22	1.13516e-21	1.48498e-21	1.941e-21	2.53498e-21	3.30798e-21	4.31314e-21	5.61909e-21	7.31442e-21	9.5134e-21	1.23633e-20	1.60536e-20	2.08283e-20	2.70007e-20	3.49736e-20	4.52633e-20	5.85321e-20	7.56282e-20	9.76373e-20	1.25947e-19	1.62332e-19	2.09056e-19	2.69006e-19	3.45863e-19	4.44312e-19	5.70314e-19	7.31446e-19	9.3733e-19
1.20855e-24	1.61533e-24	2.15723e-24	2.87853e-24	3.8378e-24	5.11248e-24	6.80485e-24	9.04989e-24	1.20256e-23	1.59664e-23	2.11809e-23	2.80751e-23	3.71823e-23	4.92027e-23	6.50549e-23	8.59426e-23	1.13442e-22	1.49617e-22	1.97162e-22	2.596e-22	3.41526e-22	4.48932e-22	5.89626e-22	7.73768e-22	1.01457e-21	1.32921e-21	1.73997e-21	2.27577e-21	2.97409e-21	3.88346e-21	5.06665e-21	6.60483e-21	8.60282e-21	1.11959e-20	1.45584e-20	1.89152e-20	2.45552e-20	3.18504e-20	4.12787e-20	5.34534e-20	6.91613e-20	8.94108e-20	1.15493e-19	1.49059e-19	1.92222e-19	2.47676e-19	3.18864e-19	4.10171e-19	5.27185e-19	6.77019e-19
7.78063e-25	1.04256e-24	1.39578e-24	1.86712e-24	2.49551e-24	3.33259e-24	4.44671e-24	5.92831e-24	7.89691e-24	1.05104e-23	1.3977e-23	1.85714e-23	2.46553e-23	3.27047e-23	4.33456e-23	5.74004e-23	7.59486e-23	1.00406e-22	1.32627e-22	1.75042e-22	2.30827e-22	3.04135e-22	4.00387e-22	5.26659e-22	6.92171e-22	9.08934e-22	1.19258e-21	1.56342e-21	2.04786e-21	2.68016e-21	3.50474e-21	4.57916e-21	5.97793e-21	7.79743e-21	1.01622e-20	1.3233e-20	1.72173e-20	2.23824e-20	2.90726e-20	3.77309e-20	4.89266e-20	6.33912e-20	8.20632e-20	1.06146e-19	1.37181e-19	1.77141e-19	2.2855e-19	2.94631e-19	3.795e-19	4.88405e-19
5.00016e-25	6.71675e-25	9.01501e-25	1.20894e-24	1.61985e-24	2.16858e-24	2.90073e-24	3.87677e-24	5.17684e-24	6.90703e-24	9.20766e-24	1.22642e-23	1.63215e-23	2.17026e-23	2.88334e-23	3.82746e-23	5.07642e-23	6.72724e-23	8.90732e-23	1.17839e-22	1.55762e-22	2.05716e-22	2.71459e-22	3.5791e-22	4.71492e-22	6.20593e-22	8.16152e-22	1.07243e-21	1.40798e-21	1.84695e-21	2.42073e-21	3.17009e-21	4.14789e-21	5.42269e-21	7.08328e-21	9.24457e-21	1.20551e-20	1.57068e-20	2.04473e-20	2.6596e-20	3.45644e-20	4.48821e-20	5.82306e-20	7.5485e-20	9.77693e-20	1.26525e-19	1.636e-19	2.1136e-19	2.72831e-19	3.51883e-19
3.20785e-25	4.32001e-25	5.81278e-25	7.81469e-25	1.0497e-24	1.4088e-24	1.88913e-24	2.53106e-24	3.38821e-24	4.53175e-24	6.05606e-24	8.08617e-24	1.07876e-23	1.43791e-23	1.915e-23	2.54821e-23	3.38789e-23	4.5004e-23	5.97313e-23	7.92102e-23	1.04951e-22	1.38939e-22	1.83776e-22	2.42874e-22	3.20703e-22	4.2311e-22	5.5774e-22	7.34579e-22	9.66662e-22	1.27098e-21	1.66968e-21	2.19156e-21	2.87412e-21	3.76603e-21	4.93051e-21	6.44954e-21	8.42936e-21	1.10075e-20	1.43619e-20	1.87225e-20	2.43863e-20	3.17363e-20	4.12664e-20	5.36123e-20	6.95924e-20	9.02586e-20	1.16962e-19	1.51436e-19	1.95904e-19	2.53213e-19
2.05439e-25	2.77366e-25	3.74154e-25	5.0428e-25	6.79075e-25	9.13669e-25	1.22824e-24	1.6497e-24	2.21386e-24	2.96839e-24	3.97664e-24	5.32276e-24	7.1184e-24	9.51157e-24	1.26984e-23	1.69382e-23	2.25742e-23	3.00596e-23	3.99925e-23	5.31618e-23	7.06066e-23	9.3695e-23	1.24226e-22	1.64564e-22	2.17811e-22	2.8804e-22	3.80583e-22	5.02426e-22	6.62705e-22	8.7336e-22	1.14998e-21	1.51292e-21	1.98868e-21	2.6118e-21	3.42721e-21	4.49332e-21	5.88598e-21	7.70364e-21	1.00739e-20	1.31622e-20	1.71823e-20	2.2411e-20	2.92057e-20	3.80276e-20	4.94716e-20	6.43041e-20	8.35117e-20	1.08363e-19	1.40489e-19	1.81982e-19
1.31331e-25	1.77764e-25	2.40405e-25	3.24835e-25	4.38535e-25	5.91518e-25	7.97173e-25	1.07339e-24	1.44407e-24	1.94105e-24	2.6068e-24	3.49785e-24	4.68938e-24	6.28132e-24	8.40638e-24	1.12406e-23	1.50172e-23	2.00453e-23	2.67337e-23	3.56226e-23	4.74257e-23	6.30848e-23	8.38411e-23	1.1133e-22	1.47702e-22	1.95788e-22	2.59302e-22	3.43122e-22	4.53642e-22	5.99239e-22	7.90876e-22	1.04289e-21	1.37402e-21	1.8087e-21	2.37884e-21	3.12597e-21	4.10418e-21	5.38382e-21	7.0563e-21	9.2403e-21	1.20897e-20	1.58041e-20	2.06418e-20	2.69368e-20	3.5121e-20	4.5752e-20	5.95493e-20	7.744e-20	1.00618e-19	1.3062e-19
8.3813e-26	1.13736e-25	1.54207e-25	2.08895e-25	2.82729e-25	3.82323e-25	5.16545e-25	6.97276e-25	9.40415e-25	1.26722e-24	1.7061e-24	2.29496e-24	3.08434e-24	4.14161e-24	5.55641e-24	7.44796e-24	9.97469e-24	1.33469e-23	1.78434e-23	2.3834e-23	3.18077e-23	4.24118e-23	5.65015e-23	7.52059e-23	1.00014e-22	1.3289e-22	1.76416e-22	2.33994e-22	3.10092e-22	4.10577e-22	5.43148e-22	7.17893e-22	9.48026e-22	1.25083e-21	1.64891e-21	2.17178e-21	2.85793e-21	3.75757e-21	4.93607e-21	6.4785e-21	8.49546e-21	1.11306e-20	1.45703e-20	1.90563e-20	2.49016e-20	3.25115e-20	4.24096e-20	5.52727e-20	7.19742e-20	9.36402e-20
5.33914e-26	7.26397e-26	9.87396e-26	1.34098e-25	1.81958e-25	2.46679e-25	3.34125e-25	4.52168e-25	6.11374e-25	8.25902e-25	1.11472e-24	1.5032e-24	2.02527e-24	2.72625e-24	3.66659e-24	4.9269e-24	6.61456e-24	8.87244e-24	1.18905e-23	1.59211e-23	2.12991e-23	2.84685e-23	3.80174e-23	5.07243e-23	6.76185e-23	9.00596e-23	1.19842e-22	1.59333e-22	2.11649e-22	2.80893e-22	3.72463e-22	4.93447e-22	6.5315e-22	8.63776e-22	1.14131e-21	1.50669e-21	1.98728e-21	2.61885e-21	3.44807e-21	4.53585e-21	5.96151e-21	7.82835e-21	1.02707e-20	1.34631e-20	1.76322e-20	2.30719e-20	3.01631e-20	3.9399e-20	5.14175e-20	6.70427e-20
3.3954e-26	4.63141e-26	6.31171e-26	8.59393e-26	1.16909e-25	1.58897e-25	2.15772e-25	2.92743e-25	3.96817e-25	5.37409e-25	7.27161e-25	9.83034e-25	1.32776e-24	1.79176e-24	2.41575e-24	3.25415e-24	4.3796e-24	5.88902e-24	7.91158e-24	1.06193e-23	1.4241e-23	1.90808e-23	2.55425e-23	3.4162e-23	4.56495e-23	6.09452e-23	8.12935e-23	1.08339e-22	1.44253e-22	1.91901e-22	2.55059e-22	3.38702e-22	4.49372e-22	5.95672e-22	7.88898e-22	1.04387e-21	1.38002e-21	1.82278e-21	2.40546e-21	3.17156e-21	4.17792e-21	5.4987e-21	7.23057e-21	9.49942e-21	1.24691e-20	1.63525e-20	2.14263e-20	2.80493e-20	3.66869e-20	4.79414e-20
2.15539e-26	2.94763e-26	4.02742e-26	5.49781e-26	7.49827e-26	1.02174e-25	1.391e-25	1.89201e-25	2.57115e-25	3.49091e-25	4.73543e-25	6.41784e-25	8.69012e-25	1.17563e-24	1.58901e-24	2.14579e-24	2.89507e-24	3.90246e-24	5.25565e-24	7.07169e-24	9.50666e-24	1.27686e-23	1.71342e-23	2.29718e-23	3.07705e-23	4.11796e-23	5.50604e-23	7.35537e-23	9.817e-23	1.30907e-22	1.74403e-22	2.32142e-22	3.0872e-22	4.10188e-22	5.44515e-22	7.22181e-22	9.56955e-22	1.26691e-21	1.67575e-21	2.21453e-21	2.9239e-21	3.85703e-21	5.08338e-21	6.69362e-21	8.80601e-21	1.15746e-20	1.52e-20	1.99429e-20	2.61423e-20	3.4238e-20
1.3659e-26	1.87282e-26	2.56552e-26	3.51124e-26	4.80121e-26	6.55912e-26	8.95252e-26	1.22082e-25	1.66326e-25	2.26399e-25	3.07888e-25	4.18329e-25	5.67868e-25	7.70161e-25	1.04357e-24	1.41275e-24	1.9108e-24	2.58208e-24	3.48602e-24	4.70214e-24	6.33673e-24	8.53181e-24	1.14768e-23	1.54244e-23	2.07109e-23	2.7784e-23	3.7239e-23	4.9866e-23	6.67141e-23	8.91734e-23	1.19086e-22	1.58887e-22	2.11798e-22	2.82074e-22	3.75325e-22	4.98952e-22	6.62698e-22	8.79383e-22	1.16586e-21	1.54426e-21	2.04361e-21	2.70199e-21	3.56923e-21	4.71055e-21	6.21118e-21	8.18243e-21	1.07695e-20	1.41617e-20	1.86055e-20	2.44216e-20
8.64072e-27	1.18784e-26	1.63144e-26	2.23863e-26	3.069e-26	4.2035e-26	5.75212e-26	7.86405e-26	1.07415e-25	1.46584e-25	1.99853e-25	2.72229e-25	3.70477e-25	5.0372e-25	6.84256e-25	9.28645e-25	1.25917e-24	1.70576e-24	2.30863e-24	3.12171e-24	4.21728e-24	5.69212e-24	7.67569e-24	1.0341e-23	1.39191e-23	1.8718e-23	2.51485e-23	3.37571e-23	4.5271e-23	6.06566e-23	8.11965e-23	1.08592e-22	1.45098e-22	1.93699e-22	2.58343e-22	3.44244e-22	4.58288e-22	6.09556e-22	8.1001e-22	1.0754e-21	1.42643e-21	1.89032e-21	2.50277e-21	3.31062e-21	4.37523e-21	5.7769e-21	7.62063e-21	1.00436e-20	1.32248e-20	1.73978e-20
5.45625e-27	7.52042e-27	1.03559e-26	1.42473e-26	1.95828e-26	2.68915e-26	3.68939e-26	5.05697e-26	6.92509e-26	9.47455e-26	1.29506e-25	1.76856e-25	2.41294e-25	3.28907e-25	4.47917e-25	6.09424e-25	8.28401e-25	1.12502e-24	1.52643e-24	2.06916e-24	2.80225e-24	3.79158e-24	5.12545e-24	6.92216e-24	9.34006e-24	1.25909e-23	1.69575e-23	2.28174e-23	3.06739e-23	4.11974e-23	5.52802e-23	7.41086e-23	9.92581e-23	1.3282e-22	1.77565e-22	2.37165e-22	3.16478e-22	4.21924e-22	5.61985e-22	7.47848e-22	9.94264e-22	1.32065e-21	1.75257e-21	2.32359e-21	3.07782e-21	4.07312e-21	5.38529e-21	7.11361e-21	9.38795e-21	1.2378e-20
3.43951e-27	4.75322e-27	6.56257e-27	9.05222e-27	1.24747e-26	1.71752e-26	2.36247e-26	3.24658e-26	4.45738e-26	6.11405e-26	8.37863e-26	1.14713e-25	1.56908e-25	2.14424e-25	2.9275e-25	3.99315e-25	5.44163e-25	7.40862e-25	1.00772e-24	1.36943e-24	1.85922e-24	2.52185e-24	3.41746e-24	4.62681e-24	6.25828e-24	8.45714e-24	1.14179e-23	1.54009e-23	2.07539e-23	2.79415e-23	3.75832e-23	5.05049e-23	6.78062e-23	9.09494e-23	1.21878e-22	1.63172e-22	2.18255e-22	2.91659e-22	3.89389e-22	5.19381e-22	6.92126e-22	9.21466e-22	1.22566e-21	1.62875e-21	2.1624e-21	2.86822e-21	3.80088e-21	5.03214e-21	6.65605e-21	8.79582e-21
2.16427e-27	2.99883e-27	4.15129e-27	5.74123e-27	7.93266e-27	1.09502e-26	1.51015e-26	2.08069e-26	2.86409e-26	3.93873e-26	5.4115e-26	7.42798e-26	1.01863e-25	1.39557e-25	1.9102e-25	2.61214e-25	3.56868e-25	4.8709e-25	6.64205e-25	9.04872e-25	1.23158e-24	1.67468e-24	2.27505e-24	3.08776e-24	4.18684e-24	5.6718e-24	7.67622e-24	1.03792e-23	1.40209e-23	1.89225e-23	2.55136e-23	3.43682e-23	4.62525e-23	6.21877e-23	8.35345e-23	1.12103e-22	1.50302e-22	2.01327e-22	2.69421e-22	3.60207e-22	4.81134e-22	6.42054e-22	8.55992e-22	1.14014e-21	1.5172e-21	2.01705e-21	2.67907e-21	3.55502e-21	4.71296e-21	6.2422e-21
1.35952e-27	1.88876e-27	2.62155e-27	3.63519e-27	5.03597e-27	6.96991e-27	9.63738e-27	1.33131e-26	1.83733e-26	2.53327e-26	3.48952e-26	4.80217e-26	6.60233e-26	9.06869e-26	1.24446e-25	1.7061e-25	2.33677e-25	3.19754e-25	4.37123e-25	5.97007e-25	8.14599e-25	1.11044e-24	1.5123e-24	2.05762e-24	2.79694e-24	3.79829e-24	5.15326e-24	6.98496e-24	9.45876e-24	1.27966e-23	1.72958e-23	2.33548e-23	3.15065e-23	4.24632e-23	5.7176e-23	7.69136e-23	1.03367e-22	1.38787e-22	1.86167e-22	2.49487e-22	3.34026e-22	4.46788e-22	5.97051e-22	7.97095e-22	1.06316e-21	1.41669e-21	1.88599e-21	2.50838e-21	3.33301e-21	4.42454e-21
8.52452e-28	1.18746e-27	1.65255e-27	2.2976e-27	3.19138e-27	4.4286e-27	6.13959e-27	8.50348e-27	1.17662e-26	1.62654e-26	2.24633e-26	3.09934e-26	4.27217e-26	5.88319e-26	8.09397e-26	1.11249e-25	1.52761e-25	2.09563e-25	2.87212e-25	3.93255e-25	5.37937e-25	7.35144e-25	1.00369e-24	1.36902e-24	1.86554e-24	2.53972e-24	3.45423e-24	4.69355e-24	6.37143e-24	8.64086e-24	1.17074e-23	1.58472e-23	2.14302e-23	2.89526e-23	3.9078e-23	5.26941e-23	7.09868e-23	9.55384e-23	1.28459e-22	1.72558e-22	2.31574e-22	3.10479e-22	4.15871e-22	5.56506e-22	7.4399e-22	9.93687e-22	1.32592e-21	1.76755e-21	2.35402e-21	3.13209e-21
5.33596e-28	7.45291e-28	1.03997e-27	1.44975e-27	2.01907e-27	2.80923e-27	3.90486e-27	5.42255e-27	7.52287e-27	1.04266e-26	1.44373e-26	1.99714e-26	2.76002e-26	3.81064e-26	5.25611e-26	7.24288e-26	9.97103e-26	1.37135e-25	1.88426e-25	2.5865e-25	3.54704e-25	4.8596e-25	6.65145e-25	9.09523e-25	1.24249e-24	1.69571e-24	2.31203e-24	3.14932e-24	4.28569e-24	5.82648e-24	7.91359e-24	1.0738e-23	1.45564e-23	1.97135e-23	2.66721e-23	3.60523e-23	4.86844e-23	6.56792e-23	8.85213e-23	1.19193e-22	1.60337e-22	2.15476e-22	2.89298e-22	3.88038e-22	5.19978e-22	6.9611e-22	9.31006e-22	1.24397e-21	1.66053e-21	2.21446e-21
3.33418e-28	4.66949e-28	6.53322e-28	9.13193e-28	1.27519e-27	1.77896e-27	2.47932e-27	3.45206e-27	4.80177e-27	6.67269e-27	9.26358e-27	1.2848e-26	1.78019e-26	2.46421e-26	3.40774e-26	4.70795e-26	6.49794e-26	8.95978e-26	1.23423e-25	1.69853e-25	2.33522e-25	3.20745e-25	4.40119e-25	6.03335e-25	8.26275e-25	1.13049e-24	1.54522e-24	2.11004e-24	2.87851e-24	3.92305e-24	5.34142e-24	7.26555e-24	9.87321e-24	1.34038e-23	1.81791e-23	2.46318e-23	3.33425e-23	4.50899e-23	6.09169e-23	8.22195e-23	1.10864e-22	1.49343e-22	2.00981e-22	2.70213e-22	3.62939e-22	4.87014e-22	6.5287e-22	8.7436e-22	1.16986e-21	1.5637e-21
2.07959e-28	2.92032e-28	4.09691e-28	5.74191e-28	8.03954e-28	1.12455e-27	1.57145e-27	2.1938e-27	3.05963e-27	4.26298e-27	5.93378e-27	8.25133e-27	1.14628e-26	1.59086e-26	2.2057e-26	3.05517e-26	4.22766e-26	5.84436e-26	8.07141e-26	1.11362e-25	1.53496e-25	2.11364e-25	2.90764e-25	3.99598e-25	5.48632e-25	7.52512e-25	1.03115e-24	1.41157e-24	1.93044e-24	2.63747e-24	3.59991e-24	4.90875e-24	6.6869e-24	9.10025e-24	1.23725e-23	1.68048e-23	2.28027e-23	3.0911e-23	4.18615e-23	5.66359e-23	7.65496e-23	1.03364e-22	1.39434e-22	1.87908e-22	2.52986e-22	3.40268e-22	4.57217e-22	6.13758e-22	8.23091e-22	1.10274e-21
1.29486e-28	1.82327e-28	2.56478e-28	3.6043e-28	5.06013e-28	7.09696e-28	9.94384e-28	1.39189e-27	1.94639e-27	2.71908e-27	3.79478e-27	5.29079e-27	7.36929e-27	1.02542e-26	1.42544e-26	1.97954e-26	2.74633e-26	3.80637e-26	5.27036e-26	7.29021e-26	1.00742e-25	1.39076e-25	1.91807e-25	2.6427e-25	3.63749e-25	5.00181e-25	6.87105e-25	9.42953e-25	1.29279e-24	1.77067e-24	2.4228e-24	3.31183e-24	4.52262e-24	6.16997e-24	8.40905e-24	1.14494e-23	1.55736e-23	2.11625e-23	2.87287e-23	3.89615e-23	5.2787e-23	7.14479e-23	9.66103e-23	1.30506e-22	1.76119e-22	2.3744e-22	3.19796e-22	4.30293e-22	5.78398e-22	7.76714e-22
8.04779e-29	1.13629e-28	1.60275e-28	2.25845e-28	3.17923e-28	4.47096e-28	6.28125e-28	8.81574e-28	1.23606e-27	1.73135e-27	2.4227e-27	3.38673e-27	4.72964e-27	6.59847e-27	9.19657e-27	1.28049e-26	1.78112e-26	2.475e-26	3.43579e-26	4.76481e-26	6.60133e-26	9.13659e-26	1.26329e-25	1.74499e-25	2.40795e-25	3.31947e-25	4.5715e-25	6.2895e-25	8.64452e-25	1.18695e-24	1.62814e-24	2.2311e-24	3.05432e-24	4.17711e-24	5.70698e-24	7.78939e-24	1.06211e-23	1.44678e-23	1.9688e-23	2.67652e-23	3.63501e-23	4.93185e-23	6.68469e-23	9.0515e-23	1.22441e-22	1.65464e-22	2.23381e-22	3.0127e-22	4.05915e-22	5.46364e-22
4.9933e-29	7.06944e-29	9.99874e-29	1.41276e-28	1.99415e-28	2.81195e-28	3.96116e-28	5.57442e-28	7.83685e-28	1.10064e-27	1.54424e-27	2.16444e-27	3.03069e-27	4.23937e-27	5.92412e-27	8.27009e-27	1.15335e-26	1.60685e-26	2.23641e-26	3.10952e-26	4.31914e-26	5.99331e-26	8.30805e-26	1.15052e-25	1.59168e-25	2.19978e-25	3.03716e-25	4.18908e-25	5.77211e-25	7.94537e-25	1.09259e-24	1.50095e-24	2.05985e-24	2.82405e-24	3.86787e-24	5.29219e-24	7.23375e-24	9.87769e-24	1.34745e-23	1.83625e-23	2.49986e-23	3.39989e-23	4.61932e-23	6.26982e-23	8.50153e-23	1.1516e-22	1.55838e-22	2.10673e-22	2.84516e-22	3.83858e-22
3.09249e-29	4.39032e-29	6.22651e-29	8.82171e-29	1.24859e-28	1.76542e-28	2.49366e-28	3.51872e-28	4.96012e-28	6.98489e-28	9.82624e-28	1.38094e-27	1.93876e-27	2.71914e-27	3.80977e-27	5.33245e-27	7.45616e-27	1.04151e-26	1.45335e-26	2.026e-26	2.82143e-26	3.92517e-26	5.45516e-26	7.57385e-26	1.05048e-25	1.45552e-25	2.01469e-25	2.78585e-25	3.8483e-25	5.31057e-25	7.32104e-25	1.00824e-24	1.38713e-24	1.90648e-24	2.61761e-24	3.59037e-24	4.91966e-24	6.73427e-24	9.20887e-24	1.25801e-23	1.7168e-23	2.34055e-23	3.1877e-23	4.33708e-23	5.89492e-23	8.00422e-23	1.08573e-22	1.47124e-22	1.99162e-22	2.69334e-22
1.91198e-29	2.72188e-29	3.87087e-29	5.49928e-29	7.80475e-29	1.10654e-28	1.56724e-28	2.21746e-28	3.13426e-28	4.42558e-28	6.24255e-28	8.7965e-28	1.23827e-27	1.74131e-27	2.44621e-27	3.43295e-27	4.8128e-27	6.74039e-27	9.43037e-27	1.31804e-26	1.84029e-26	2.56685e-26	3.5766e-26	4.97849e-26	6.92279e-26	9.61661e-26	1.3345e-25	1.85001e-25	2.56203e-25	3.54448e-25	4.89865e-25	6.7633e-25	9.32818e-25	1.28526e-24	1.76907e-24	2.43251e-24	3.34134e-24	4.58504e-24	6.28527e-24	8.60719e-24	1.17749e-23	1.60919e-23	2.19693e-23	2.99628e-23	4.0823e-23	5.5563e-23	7.55481e-23	1.02617e-22	1.39242e-22	1.88747e-22
1.18003e-29	1.68453e-29	2.40223e-29	3.4222e-29	4.87022e-29	6.92379e-29	9.83315e-29	1.39506e-28	1.97719e-28	2.79934e-28	3.95927e-28	5.59408e-28	7.89577e-28	1.1133e-27	1.56814e-27	2.20653e-27	3.10161e-27	4.3553e-27	6.10944e-27	8.56127e-27	1.19847e-26	1.67599e-26	2.34135e-26	3.26751e-26	4.55532e-26	6.34416e-26	8.82638e-26	1.22672e-25	1.70318e-25	2.36226e-25	3.27303e-25	4.53028e-25	6.26402e-25	8.65237e-25	1.19391e-24	1.64573e-24	2.26621e-24	3.11742e-24	4.28395e-24	5.88094e-24	8.06497e-24	1.10487e-23	1.51208e-23	2.06724e-23	2.82333e-23	3.85199e-23	5.25004e-23	7.14816e-23	9.72253e-23	1.32105e-22
7.26958e-30	1.04064e-29	1.48812e-29	2.12583e-29	3.03365e-29	4.32466e-29	6.15869e-29	8.76141e-29	1.24511e-28	1.76764e-28	2.50684e-28	3.55147e-28	5.02621e-28	7.10594e-28	1.00358e-27	1.4159e-27	1.99555e-27	2.80957e-27	3.95156e-27	5.55196e-27	7.79244e-27	1.09257e-26	1.5303e-26	2.14118e-26	2.9928e-26	4.17881e-26	5.82878e-26	8.12179e-26	1.13051e-25	1.57199e-25	2.1836e-25	3.03002e-25	4.20018e-25	5.81621e-25	8.04568e-25	1.11182e-24	1.53482e-24	2.11655e-24	2.91575e-24	4.01256e-24	5.51624e-24	7.57555e-24	1.03929e-23	1.42432e-23	1.94997e-23	2.66686e-23	3.64352e-23	4.97271e-23	6.77977e-23	9.23394e-23
4.47076e-30	6.41773e-30	9.20296e-30	1.31831e-29	1.8865e-29	2.69674e-29	3.85094e-29	5.4934e-29	7.82818e-29	1.11436e-28	1.58466e-28	2.25109e-28	3.19445e-28	4.52839e-28	6.41266e-28	9.07148e-28	1.28193e-27	1.80965e-27	2.55195e-27	3.59497e-27	5.059e-27	7.11179e-27	9.98712e-27	1.40103e-26	1.96336e-26	2.74852e-26	3.84364e-26	5.3695e-26	7.49326e-26	1.04461e-25	1.45473e-25	2.02375e-25	2.81241e-25	3.90433e-25	5.41452e-25	7.50101e-25	1.03807e-24	1.43509e-24	1.98188e-24	2.73415e-24	3.76802e-24	5.18741e-24	7.13402e-24	9.80087e-24	1.34506e-23	1.84402e-23	2.52542e-23	3.45502e-23	4.72186e-23	6.44648e-23
2.74448e-30	3.95072e-30	5.68111e-30	8.1608e-30	1.17105e-29	1.67864e-29	2.40371e-29	3.43835e-29	4.91314e-29	7.01311e-29	1.00001e-28	1.42442e-28	2.02683e-28	2.88096e-28	4.09071e-28	5.80234e-28	8.22148e-28	1.16369e-27	1.64539e-27	2.32403e-27	3.27912e-27	4.62185e-27	6.50752e-27	9.15288e-27	1.286e-26	1.80497e-26	2.53069e-26	3.54447e-26	4.95913e-26	6.9311e-26	9.67701e-26	1.34966e-25	1.88039e-25	2.61706e-25	3.63851e-25	5.05331e-25	7.01084e-25	9.71645e-25	1.3452e-24	1.86042e-24	2.57025e-24	3.54718e-24	4.89028e-24	6.73485e-24	9.2654e-24	1.27334e-23	1.7481e-23	2.39734e-23	3.28426e-23	4.49458e-23
1.68188e-30	2.4279e-30	3.50109e-30	5.0433e-30	7.25713e-30	1.04317e-29	1.49789e-29	2.14855e-29	3.07857e-29	4.40647e-29	6.30045e-29	8.99892e-29	1.28395e-28	1.82997e-28	2.60542e-28	3.70554e-28	5.26457e-28	7.4716e-28	1.05926e-27	1.50013e-27	2.12225e-27	2.99917e-27	4.23394e-27	5.97072e-27	8.411e-27	1.18361e-26	1.66382e-26	2.33638e-26	3.27732e-26	4.59234e-26	6.42817e-26	8.98836e-26	1.25549e-25	1.75179e-25	2.4417e-25	3.3997e-25	4.72854e-25	6.56982e-25	9.11841e-25	1.26422e-24	1.75092e-24	2.42242e-24	3.34789e-24	4.62202e-24	6.3743e-24	8.78156e-24	1.20851e-23	1.66137e-23	2.28152e-23	3.12983e-23
1.02881e-30	1.48935e-30	2.15372e-30	3.11113e-30	4.48934e-30	6.47113e-30	9.3178e-30	1.34024e-29	1.92568e-29	2.76389e-29	3.96272e-29	5.67546e-29	8.11975e-29	1.16043e-28	1.65665e-28	2.36253e-28	3.36558e-28	4.78935e-28	6.80813e-28	9.66751e-28	1.37131e-27	1.94309e-27	2.75033e-27	3.88876e-27	5.49253e-27	7.74943e-27	1.0922e-26	1.53769e-26	2.16258e-26	3.03815e-26	4.26365e-26	5.97709e-26	8.37014e-26	1.17088e-25	1.63616e-25	2.28388e-25	3.18463e-25	4.43587e-25	6.17211e-25	8.57876e-25	1.19111e-24	1.65201e-24	2.28881e-24	3.16768e-24	4.37935e-24	6.04802e-24	8.34357e-24	1.14981e-23	1.58284e-23	2.17662e-23
6.28249e-31	9.12053e-31	1.32263e-30	1.91598e-30	2.7725e-30	4.00761e-30	5.78667e-30	8.34649e-30	1.20257e-29	1.7308e-29	2.48838e-29	3.57368e-29	5.12681e-29	7.34699e-29	1.05173e-28	1.50393e-28	2.14824e-28	3.06528e-28	4.36907e-28	6.2207e-28	8.8475e-28	1.25699e-27	1.78393e-27	2.52902e-27	3.58146e-27	5.06638e-27	7.15926e-27	1.01058e-26	1.42496e-26	2.00709e-26	2.82399e-26	3.96908e-26	5.57249e-26	7.8152e-26	1.09487e-25	1.5322e-25	2.14192e-25	2.99102e-25	4.17224e-25	5.81366e-25	8.09213e-25	1.12514e-24	1.56273e-24	2.16816e-24	3.00491e-24	4.1601e-24	5.75317e-24	7.94773e-24	1.09676e-23	1.51186e-23
3.82963e-31	5.57545e-31	8.10829e-31	1.1779e-30	1.70927e-30	2.47767e-30	3.58759e-30	5.18908e-30	7.49729e-30	1.08205e-29	1.55997e-29	2.24653e-29	3.23175e-29	4.64397e-29	6.66606e-29	9.55821e-29	1.36903e-28	1.95873e-28	2.7994e-28	3.99652e-28	5.69938e-28	8.11897e-28	1.15532e-27	1.64222e-27	2.33178e-27	3.30729e-27	4.6858e-27	6.63168e-27	9.37544e-27	1.324e-26	1.86772e-26	2.63186e-26	3.7046e-26	5.20894e-26	7.31618e-26	1.02647e-25	1.4386e-25	2.01399e-25	2.81647e-25	3.93442e-25	5.49016e-25	7.65273e-25	1.06556e-24	1.48205e-24	2.05911e-24	2.85775e-24	3.96185e-24	5.48654e-24	7.58976e-24	1.04878e-23
2.33018e-31	3.40212e-31	4.96175e-31	7.22842e-31	1.0519e-30	1.52909e-30	2.2203e-30	3.22044e-30	4.66598e-30	6.75296e-30	9.76269e-30	1.40984e-29	2.03372e-29	2.93048e-29	4.21802e-29	6.06462e-29	8.71008e-29	1.24958e-28	1.79073e-28	2.56343e-28	3.66552e-28	5.2357e-28	7.47028e-28	1.06469e-27	1.51577e-27	2.1556e-27	3.06216e-27	4.34521e-27	6.15912e-27	8.72067e-27	1.2334e-26	1.74255e-26	2.45917e-26	3.46671e-26	4.88169e-26	6.86669e-26	9.64825e-26	1.35417e-25	1.89856e-25	2.65888e-25	3.71961e-25	5.19781e-25	7.25552e-25	1.01167e-24	1.40909e-24	1.96046e-24	2.72461e-24	3.78246e-24	5.24529e-24	7.26589e-24
1.41538e-31	2.07242e-31	3.03112e-31	4.42841e-31	6.46268e-31	9.42101e-31	1.37184e-30	1.99539e-30	2.89916e-30	4.20763e-30	6.0999e-30	8.83341e-30	1.27777e-29	1.84629e-29	2.66481e-29	3.84195e-29	5.53297e-29	7.95949e-29	1.14375e-28	1.64172e-28	2.3539e-28	3.37129e-28	4.82308e-28	6.89244e-28	9.8388e-28	1.40292e-27	1.99821e-27	2.84297e-27	4.04039e-27	5.73581e-27	8.13367e-27	1.15212e-26	1.63017e-26	2.30402e-26	3.25282e-26	4.58727e-26	6.46204e-26	9.09297e-26	1.27809e-25	1.79449e-25	2.51674e-25	3.52579e-25	4.93397e-25	6.89695e-25	9.63027e-25	1.3432e-24	1.87139e-24	2.6044e-24	3.62053e-24	5.02756e-24
8.58152e-32	1.26014e-31	1.84836e-31	2.70815e-31	3.96345e-31	5.79418e-31	8.4611e-31	1.23418e-30	1.79823e-30	2.61715e-30	3.80478e-30	5.52517e-30	8.01455e-30	1.16126e-29	1.68072e-29	2.42984e-29	3.50895e-29	5.06166e-29	7.29332e-29	1.04972e-28	1.50918e-28	2.16731e-28	3.109e-28	4.45488e-28	6.3763e-28	9.11628e-28	1.30192e-27	1.85723e-27	2.64646e-27	3.76687e-27	5.35566e-27	7.60612e-27	1.07902e-26	1.52902e-26	2.16428e-26	3.06006e-26	4.32179e-26	6.09697e-26	8.59176e-26	1.20939e-25	1.70047e-25	2.38829e-25	3.35061e-25	4.69544e-25	6.57274e-25	9.19038e-25	1.28362e-24	1.79085e-24	2.49573e-24	3.47419e-24
5.19407e-32	7.64916e-32	1.12521e-31	1.65334e-31	2.42665e-31	3.55765e-31	5.20993e-31	7.62103e-31	1.11355e-30	1.62523e-30	2.36938e-30	3.45038e-30	5.01894e-30	7.2924e-30	1.05838e-29	1.53435e-29	2.22188e-29	3.21388e-29	4.64357e-29	6.70174e-29	9.66129e-29	1.39122e-28	2.0011e-28	2.87512e-28	4.12625e-28	5.91518e-28	8.4702e-28	1.21152e-27	1.73095e-27	2.47029e-27	3.52149e-27	5.01438e-27	7.13216e-27	1.0133e-26	1.43803e-26	2.03851e-26	2.88648e-26	4.08261e-26	5.76795e-26	8.13987e-26	1.14743e-25	1.61566e-25	2.27241e-25	3.19254e-25	4.48021e-25	6.28022e-25	8.79356e-25	1.22989e-24	1.71824e-24	2.39781e-24
3.13802e-32	4.63468e-32	6.83742e-32	1.00757e-31	1.48308e-31	2.18054e-31	3.20237e-31	4.69773e-31	6.88358e-31	1.00751e-30	1.47297e-30	2.15103e-30	3.13767e-30	4.57171e-30	6.65363e-30	9.6727e-30	1.40458e-29	2.03729e-29	2.95168e-29	4.27165e-29	6.1749e-29	8.91608e-29	1.28596e-28	1.85263e-28	2.666e-28	3.83214e-28	5.50214e-28	7.89098e-28	1.13042e-27	1.61755e-27	2.31198e-27	3.30081e-27	4.70725e-27	6.70536e-27	9.54085e-27	1.35601e-26	1.92506e-26	2.72985e-26	3.8667e-26	5.47083e-26	7.73169e-26	1.09146e-25	1.53903e-25	2.16769e-25	3.0497e-25	4.28575e-25	6.01598e-25	8.4352e-25	1.18139e-24	1.65273e-24
1.8926e-32	2.80339e-32	4.14777e-32	6.12987e-32	9.04883e-32	1.33426e-31	1.96513e-31	2.891e-31	4.24825e-31	6.23559e-31	9.14218e-31	1.33884e-30	1.95844e-30	2.86154e-30	4.17631e-30	6.08824e-30	8.86536e-30	1.28945e-29	1.87336e-29	2.71858e-29	3.94065e-29	5.70557e-29	8.25156e-29	1.19201e-28	1.71999e-28	2.47901e-28	3.56893e-28	5.13218e-28	7.37177e-28	1.05766e-27	1.51575e-27	2.16978e-27	3.10247e-27	4.43103e-27	6.32133e-27	9.00777e-27	1.28213e-26	1.82286e-26	2.58869e-26	3.67207e-26	5.20295e-26	7.36365e-26	1.04098e-25	1.46993e-25	2.07329e-25	2.92097e-25	4.11055e-25	5.77801e-25	8.11266e-25	1.13777e-24
1.13943e-32	1.6927e-32	2.51174e-32	3.72281e-32	5.51148e-32	8.15018e-32	1.20384e-31	1.77611e-31	2.61741e-31	3.8528e-31	5.66477e-31	8.31935e-31	1.22039e-30	1.78817e-30	2.6171e-30	3.82591e-30	5.58663e-30	8.14829e-30	1.18709e-29	1.72745e-29	2.51088e-29	3.64544e-29	5.28658e-29	7.65775e-29	1.10797e-28	1.60125e-28	2.31149e-28	3.33292e-28	4.80022e-28	6.90554e-28	9.92286e-28	1.42422e-27	2.04183e-27	2.92392e-27	4.18227e-27	5.97531e-27	8.52728e-27	1.21552e-26	1.73068e-26	2.46135e-26	3.49649e-26	4.96126e-26	7.03161e-26	9.9545e-26	1.40762e-25	1.98818e-25	2.80495e-25	3.95274e-25	5.56383e-25	7.8226e-25
6.84733e-33	1.0202e-32	1.51827e-32	2.25688e-32	3.35095e-32	4.96962e-32	7.36167e-32	1.08925e-31	1.60981e-31	2.37641e-31	3.50402e-31	5.16069e-31	7.59184e-31	1.11554e-30	1.63727e-30	2.40023e-30	3.51466e-30	5.14057e-30	7.50996e-30	1.09588e-29	1.59729e-29	2.32543e-29	3.38159e-29	4.91176e-29	7.12608e-29	1.03267e-28	1.49476e-28	2.16112e-28	3.12093e-28	4.50182e-28	6.48619e-28	9.33447e-28	1.3418e-27	1.92656e-27	2.76298e-27	3.95794e-27	5.66317e-27	8.09372e-27	1.15541e-26	1.64748e-26	2.3464e-26	3.33798e-26	4.74312e-26	6.73196e-26	9.54373e-26	1.35143e-25	1.91146e-25	2.70045e-25	3.81072e-25	5.37124e-25
4.10778e-33	6.13831e-33	9.16188e-33	1.36588e-32	2.03394e-32	3.0252e-32	4.49433e-32	6.66915e-32	9.88483e-32	1.4634e-31	2.16395e-31	3.19616e-31	4.71523e-31	6.94819e-31	1.02267e-30	1.50345e-30	2.2077e-30	3.23806e-30	4.74377e-30	6.94155e-30	1.01457e-29	1.48117e-29	2.15983e-29	3.14577e-29	4.57647e-29	6.6501e-29	9.65205e-29	1.39928e-28	2.02621e-28	2.93062e-28	4.23377e-28	6.10929e-28	8.80537e-28	1.26765e-27	1.82282e-27	2.61809e-27	3.75594e-27	5.38205e-27	7.70319e-27	1.10126e-26	1.57253e-26	2.24288e-26	3.19527e-26	4.54677e-26	6.46238e-26	9.17439e-26	1.30094e-25	1.8426e-25	2.60674e-25	3.6835e-25
2.45978e-33	3.68654e-33	5.51865e-33	8.25156e-33	1.23234e-32	1.83829e-32	2.73896e-32	4.07615e-32	6.05904e-32	8.99596e-32	1.33408e-31	1.97608e-31	2.92361e-31	4.3204e-31	6.37703e-31	9.40163e-31	1.38445e-30	2.03631e-30	2.99157e-30	4.3898e-30	6.43399e-30	9.41904e-30	1.37728e-29	2.01155e-29	2.93445e-29	4.27578e-29	6.2229e-29	9.0461e-29	1.31347e-28	1.90489e-28	2.75936e-28	3.99245e-28	5.76979e-28	8.32858e-28	1.20081e-27	1.72928e-27	2.48741e-27	3.57372e-27	5.12844e-27	7.35088e-27	1.05241e-26	1.50494e-26	2.14955e-26	3.06665e-26	4.36991e-26	6.21972e-26	8.8422e-26	1.25557e-25	1.78079e-25	2.52275e-25
1.47041e-33	2.21028e-33	3.3185e-33	4.9765e-33	7.45405e-33	1.11518e-32	1.66643e-32	2.48722e-32	3.70789e-32	5.52111e-32	8.21131e-32	1.21979e-31	1.80985e-31	2.68218e-31	3.97026e-31	5.86997e-31	8.66842e-31	1.27859e-30	1.88368e-30	2.77185e-30	4.07399e-30	5.98075e-30	8.76957e-30	1.28436e-29	1.87881e-29	2.74515e-29	4.00621e-29	5.83969e-29	8.5022e-29	1.2364e-28	1.79587e-28	2.60542e-28	3.77542e-28	5.46438e-28	7.89955e-28	1.14065e-27	1.64508e-27	2.36978e-27	3.40971e-27	4.90019e-27	7.03389e-27	1.00847e-26	1.44418e-26	2.06569e-26	2.95117e-26	4.21125e-26	6.00226e-26	8.54487e-26	1.21502e-25	1.72563e-25
8.77366e-34	1.32276e-33	1.99188e-33	2.99591e-33	4.50067e-33	6.75316e-33	1.01209e-32	1.51501e-32	2.26512e-32	3.38261e-32	5.04538e-32	7.51655e-32	1.11847e-31	1.66232e-31	2.46768e-31	3.65884e-31	5.41852e-31	8.01495e-31	1.18414e-30	1.74738e-30	2.57547e-30	3.79146e-30	5.57494e-30	8.18759e-30	1.20103e-29	1.75969e-29	2.57514e-29	3.76398e-29	5.49511e-29	8.01288e-29	1.16704e-28	1.6977e-28	2.46674e-28	3.57986e-28	5.18911e-28	7.51281e-28	1.08641e-27	1.56917e-27	2.26375e-27	3.26189e-27	4.69454e-27	6.7484e-27	9.68926e-27	1.38952e-26	1.99031e-26	2.84747e-26	4.06895e-26	5.80748e-26	8.27897e-26	1.17882e-25
5.22608e-34	7.90265e-34	1.19357e-33	1.80053e-33	2.71289e-33	4.08265e-33	6.13665e-33	9.21296e-33	1.38148e-32	2.06904e-32	3.09509e-32	4.6244e-32	6.90106e-32	1.02862e-31	1.53135e-31	2.27704e-31	3.38178e-31	5.01649e-31	7.43246e-31	1.09988e-30	1.62568e-30	2.39996e-30	3.53877e-30	5.2117e-30	7.66629e-30	1.12634e-29	1.65285e-29	2.42257e-29	3.54648e-29	5.18559e-29	7.57316e-29	1.10468e-28	1.60943e-28	2.34201e-28	3.40396e-28	4.9415e-28	7.16494e-28	1.03764e-27	1.50092e-27	2.16844e-27	3.12908e-27	4.50989e-27	6.49224e-27	9.33473e-27	1.34057e-26	1.92289e-26	2.75486e-26	3.94206e-26	5.63413e-26	8.04285e-26
3.10741e-34	4.71298e-34	7.13948e-34	1.08022e-33	1.63242e-33	2.46393e-33	3.71448e-33	5.59298e-33	8.41129e-33	1.26345e-32	1.89551e-32	2.84034e-32	4.25097e-32	6.35451e-32	9.48746e-32	1.41479e-31	2.10723e-31	3.13476e-31	4.6577e-31	6.91217e-31	1.02455e-30	1.51679e-30	2.24281e-30	3.31234e-30	4.88599e-30	7.19855e-30	1.05928e-29	1.55688e-29	2.28546e-29	3.35093e-29	4.9072e-29	7.17756e-29	1.04856e-28	1.52999e-28	2.22975e-28	3.24564e-28	4.71866e-28	6.85193e-28	9.93762e-28	1.43955e-27	2.0828e-27	3.00983e-27	4.34422e-27	6.26265e-27	9.01735e-27	1.29681e-26	1.86272e-26	2.67236e-26	3.82928e-26	5.48044e-26
1.84426e-34	2.80559e-34	4.26282e-34	6.46905e-34	9.80516e-34	1.48436e-33	2.24438e-33	3.3894e-33	5.11235e-33	7.70174e-33	1.15885e-32	1.74156e-32	2.61409e-32	3.91897e-32	5.86807e-32	8.77586e-32	1.31086e-31	1.95565e-31	2.91406e-31	4.33687e-31	6.44653e-31	9.57077e-31	1.41918e-30	2.10185e-30	3.1091e-30	4.59346e-30	6.77822e-30	9.98994e-30	1.47056e-29	2.16208e-29	3.17491e-29	4.65655e-29	6.82131e-29	9.98027e-29	1.45844e-28	2.12866e-28	3.10309e-28	4.51808e-28	6.5703e-28	9.54307e-28	1.3844e-27	2.00589e-27	2.90285e-27	4.19578e-27	6.05721e-27	8.73382e-27	1.25779e-26	1.80918e-26	2.59913e-26	3.72945e-26
1.09269e-34	1.66729e-34	2.54091e-34	3.86754e-34	5.87959e-34	8.92742e-34	1.35386e-33	2.05062e-33	3.10217e-33	4.6872e-33	7.07339e-33	1.06613e-32	1.60494e-32	2.41309e-32	3.62373e-32	5.43508e-32	8.14184e-32	1.21817e-31	1.82036e-31	2.71691e-31	4.05006e-31	6.02995e-31	8.96672e-31	1.33174e-30	1.97549e-30	2.92683e-30	4.33097e-30	6.40091e-30	9.44855e-30	1.39302e-29	2.05123e-29	3.01675e-29	4.43131e-29	6.50119e-29	9.52621e-29	1.39417e-28	2.03788e-28	2.97514e-28	4.33816e-28	6.31786e-28	9.18973e-28	1.33507e-27	1.93718e-27	2.80741e-27	4.06357e-27	5.8746e-27	8.48235e-27	1.22327e-26	1.76195e-26	2.53475e-26
6.46212e-35	9.89011e-35	1.51179e-34	2.30804e-34	3.51932e-34	5.35966e-34	8.15228e-34	1.23846e-33	1.87911e-33	2.84762e-33	4.30999e-33	6.51529e-33	9.8368e-33	1.48333e-32	2.234e-32	3.36042e-32	5.04856e-32	7.57536e-32	1.13528e-31	1.69928e-31	2.54034e-31	3.79299e-31	5.65633e-31	8.42462e-31	1.25323e-30	1.86197e-30	2.76299e-30	4.09495e-30	6.06152e-30	8.96144e-30	1.32324e-29	1.95147e-29	2.8744e-29	4.22861e-29	6.21315e-29	9.11777e-29	1.33638e-28	1.95629e-28	2.86024e-28	4.1767e-28	6.09156e-28	8.87335e-28	1.29095e-27	1.87584e-27	2.72236e-27	3.94602e-27	5.71263e-27	8.25994e-27	1.19284e-26	1.72048e-26
3.81507e-35	5.85664e-35	8.97953e-35	1.37505e-34	2.10301e-34	3.21235e-34	4.90077e-34	7.46732e-34	1.13638e-33	1.7272e-33	2.62193e-33	3.9752e-33	6.01944e-33	9.10357e-33	1.37508e-32	2.07444e-32	3.12561e-32	4.70358e-32	7.06937e-32	1.06119e-31	1.59098e-31	2.38229e-31	3.56274e-31	5.3215e-31	7.93858e-31	1.1828e-30	1.76011e-30	2.61593e-30	3.88305e-30	5.75677e-30	8.52402e-30	1.26058e-29	1.86189e-29	2.74662e-29	4.04672e-29	5.95479e-29	8.75165e-29	1.28461e-28	1.88328e-28	2.75751e-28	4.03255e-28	5.88981e-28	8.59177e-28	1.25177e-27	1.82148e-27	2.64719e-27	3.84243e-27	5.57039e-27	8.0654e-27	1.16634e-26
2.24818e-35	3.46179e-35	5.32385e-35	8.17724e-35	1.25442e-34	1.92191e-34	2.94089e-34	4.49449e-34	6.8602e-34	1.0458e-33	1.59227e-33	2.42124e-33	3.67719e-33	5.57762e-33	8.44962e-33	1.27844e-32	1.93188e-32	2.91565e-32	4.39486e-32	6.61622e-32	9.94789e-32	1.49385e-31	2.24047e-31	3.35603e-31	5.02076e-31	7.50183e-31	1.11949e-30	1.66852e-30	2.48368e-30	3.69246e-30	5.48267e-30	8.13062e-30	1.20424e-29	1.78137e-29	2.6318e-29	3.88336e-29	5.72292e-29	8.42332e-29	1.23824e-28	1.81795e-28	2.66572e-28	3.90395e-28	5.71016e-28	8.34159e-28	1.21704e-27	1.77344e-27	2.58098e-27	3.75153e-27	5.44614e-27	7.89631e-27
1.32255e-35	2.04272e-35	3.15108e-35	4.85468e-35	7.46987e-35	1.14793e-34	1.76186e-34	2.70071e-34	4.13463e-34	6.32187e-34	9.65397e-34	1.47237e-33	2.24275e-33	3.4119e-33	5.18396e-33	7.86646e-33	1.1922e-32	1.80455e-32	2.72798e-32	4.11873e-32	6.21067e-32	9.3533e-32	1.40683e-31	2.11335e-31	3.17069e-31	4.75101e-31	7.11001e-31	1.06269e-30	1.58633e-30	2.36501e-30	3.52146e-30	5.23679e-30	7.77785e-30	1.15373e-29	1.70924e-29	2.52902e-29	3.73726e-29	5.51577e-29	8.13037e-29	1.19692e-28	1.75985e-28	2.58425e-28	3.79007e-28	5.55151e-28	8.12132e-28	1.18657e-27	1.73146e-27	2.52339e-27	3.67289e-27	5.33929e-27
7.76632e-36	1.20323e-35	1.86178e-35	2.8771e-35	4.44047e-35	6.84464e-35	1.05371e-34	1.62008e-34	2.48771e-34	3.81514e-34	5.84344e-34	8.93871e-34	1.36561e-33	2.08367e-33	3.17524e-33	4.83251e-33	7.34541e-33	1.11508e-32	1.69062e-32	2.55995e-32	3.87136e-32	5.84716e-32	8.8201e-32	1.32877e-31	1.99928e-31	3.00431e-31	4.50882e-31	6.75818e-31	1.01168e-30	1.51254e-30	2.25848e-30	3.36801e-30	5.01624e-30	7.46158e-30	1.10849e-29	1.64468e-29	2.43712e-29	3.60679e-29	5.33104e-29	7.86959e-29	1.16022e-28	1.70834e-28	2.51222e-28	3.68969e-28	5.41214e-28	7.92859e-28	1.16004e-27	1.6951e-27	2.47381e-27	3.60566e-27
4.55218e-36	7.07442e-36	1.09801e-35	1.70201e-35	2.63489e-35	4.07387e-35	6.29064e-35	9.70121e-35	1.49417e-34	2.29836e-34	3.53085e-34	5.41731e-34	8.30103e-34	1.27035e-33	1.9416e-33	2.96372e-33	4.51814e-33	6.879e-33	1.04601e-32	1.5885e-32	2.40926e-32	3.64942e-32	5.52087e-32	8.34132e-32	1.25865e-31	1.89679e-31	2.85482e-31	4.29121e-31	6.44207e-31	9.65862e-31	1.44627e-30	2.16284e-30	3.23032e-30	4.81848e-30	7.17824e-30	1.068e-29	1.58696e-29	2.35508e-29	3.49051e-29	5.16674e-29	7.63814e-29	1.12772e-28	1.66288e-28	2.44887e-28	3.60174e-28	5.29058e-28	7.76137e-28	1.13715e-27	1.66395e-27	2.43169e-27
2.66364e-36	4.1523e-36	6.46461e-36	1.00516e-35	1.56087e-35	2.42068e-35	3.74929e-35	5.79961e-35	8.9596e-35	1.38235e-34	2.13003e-34	3.27789e-34	5.0378e-34	7.73265e-34	1.18537e-33	1.81477e-33	2.77476e-33	4.23712e-33	6.46183e-33	9.84192e-33	1.49708e-32	2.2743e-32	3.45057e-32	5.22845e-32	7.91216e-32	1.1958e-31	1.80492e-31	2.72082e-31	4.09621e-31	6.15889e-31	9.24833e-31	1.38696e-30	2.07732e-30	3.10731e-30	4.64199e-30	6.9257e-30	1.03196e-29	1.53569e-29	2.28235e-29	3.38767e-29	5.02181e-29	7.43463e-29	1.09925e-28	1.62322e-28	2.39385e-28	3.52578e-28	5.18626e-28	7.61891e-28	1.11782e-27	1.63791e-27
1.55571e-36	2.43272e-36	3.79917e-36	5.92544e-36	9.22972e-36	1.43579e-35	2.23065e-35	3.46103e-35	5.36308e-35	8.29964e-35	1.28274e-34	1.97996e-34	3.05216e-34	4.69887e-34	7.22464e-34	1.10936e-33	1.70125e-33	2.60553e-33	3.9853e-33	6.08782e-33	9.28747e-33	1.41504e-32	2.15316e-32	3.27204e-32	4.96589e-32	7.52682e-32	1.13936e-31	1.72245e-31	2.60057e-31	3.92126e-31	5.90497e-31	8.88068e-31	1.33386e-30	2.00083e-30	2.99742e-30	4.48455e-30	6.7008e-30	9.99931e-30	1.49022e-29	2.21802e-29	3.29698e-29	4.89444e-29	7.25648e-29	1.07445e-28	1.58884e-28	2.34645e-28	3.46081e-28	5.09778e-28	7.4993e-28	1.10178e-27
9.07057e-37	1.42282e-36	2.22892e-36	3.48716e-36	5.44854e-36	8.50197e-36	1.32492e-35	2.06202e-35	3.20499e-35	4.975e-35	7.7124e-35	1.19404e-34	1.8462e-34	2.85081e-34	4.39635e-34	6.7709e-34	1.04143e-33	1.59974e-33	2.45414e-33	3.75993e-33	5.75296e-33	8.79094e-33	1.34156e-32	2.04465e-32	3.11212e-32	4.73072e-32	7.18173e-32	1.08884e-31	1.64865e-31	2.49302e-31	3.76491e-31	5.67827e-31	8.5528e-31	1.28657e-30	1.93281e-30	2.89986e-30	4.34507e-30	6.50203e-30	9.717e-30	1.45027e-29	2.1617e-29	3.21792e-29	4.78394e-29	7.10279e-29	1.05318e-28	1.55959e-28	2.30649e-28	3.40661e-28	5.02488e-28	7.4022e-28
5.27884e-37	8.30634e-37	1.3053e-36	2.0485e-36	3.21062e-36	5.02539e-36	7.85558e-36	1.22635e-35	1.91195e-35	2.97692e-35	4.62899e-35	7.18839e-35	1.11482e-34	1.72665e-34	2.67075e-34	4.12561e-34	6.3646e-34	9.80577e-34	1.50876e-33	2.31838e-33	3.55778e-33	5.45255e-33	8.34542e-33	1.27563e-32	1.94728e-32	2.96865e-32	4.51979e-32	6.87234e-32	1.04356e-31	1.58256e-31	2.3968e-31	3.62517e-31	5.47588e-31	8.26051e-31	1.24448e-30	1.87239e-30	2.81341e-30	4.2218e-30	6.32688e-30	9.46912e-30	1.41533e-29	2.11268e-29	3.14947e-29	4.68888e-29	6.97154e-29	1.03518e-28	1.53508e-28	2.2734e-28	3.36238e-28	4.96645e-28
3.06685e-37	4.8409e-37	7.63102e-37	1.20133e-36	1.88872e-36	2.96547e-36	4.6499e-36	7.28144e-36	1.13871e-35	1.77842e-35	2.77382e-35	4.32061e-35	6.72103e-35	1.04412e-34	1.6199e-34	2.50985e-34	3.88359e-34	6.00124e-34	9.26131e-34	1.42734e-33	2.19688e-33	3.37682e-33	5.18362e-33	7.94663e-33	1.21662e-32	1.86017e-32	2.84035e-32	4.33128e-32	6.59604e-32	1.00317e-31	1.52366e-31	2.31115e-31	3.50098e-31	5.29634e-31	8.00176e-31	1.20731e-30	1.81918e-30	2.73752e-30	4.11398e-30	6.17434e-30	9.25429e-30	1.38522e-29	2.07071e-29	3.09132e-29	4.60885e-29	6.86221e-29	1.02038e-28	1.51524e-28	2.24711e-28	3.32806e-28
1.77857e-37	2.81625e-37	4.45339e-37	7.03282e-37	1.10914e-36	1.74689e-36	2.74765e-36	4.31596e-36	6.77038e-36	1.06064e-35	1.65936e-35	2.5926e-35	4.04527e-35	6.30348e-35	9.80915e-35	1.52441e-34	2.36588e-34	3.66693e-34	5.67587e-34	8.77366e-34	1.35441e-33	2.08803e-33	3.21473e-33	4.94278e-33	7.58958e-33	1.16381e-32	1.78225e-32	2.72568e-32	4.16293e-32	6.34956e-32	9.67181e-32	1.47127e-31	2.23509e-31	3.39092e-31	5.13761e-31	7.77362e-31	1.17464e-30	1.77259e-30	2.67134e-30	4.02041e-30	6.04271e-30	9.07012e-30	1.35961e-29	2.03533e-29	3.04281e-29	4.54293e-29	6.77355e-29	1.00859e-28	1.49981e-28	2.22729e-28
1.02955e-37	1.63538e-37	2.59421e-37	4.10968e-37	6.50168e-37	1.02721e-36	1.62071e-36	2.5537e-36	4.01835e-36	6.31454e-36	9.90948e-36	1.55301e-35	2.43061e-35	3.79901e-35	5.9298e-35	9.24328e-35	1.43889e-34	2.23688e-34	3.47276e-34	5.38422e-34	8.33653e-34	1.28903e-33	1.99048e-33	3.06949e-33	4.72706e-33	7.26994e-33	1.11657e-32	1.71261e-32	2.62328e-32	4.01279e-32	6.13005e-32	9.35185e-32	1.42478e-31	2.16776e-31	3.29376e-31	4.9979e-31	7.57354e-31	1.14611e-30	1.73209e-30	2.61414e-30	3.94006e-30	5.93052e-30	8.91453e-30	1.3382e-29	2.00612e-29	3.00339e-29	4.49035e-29	6.70448e-29	9.99692e-29	1.48862e-28
5.9494e-38	9.48028e-38	1.50862e-37	2.39746e-37	3.80481e-37	6.03011e-37	9.54397e-37	1.50849e-36	2.38106e-36	3.75325e-36	5.90821e-36	9.28786e-36	1.4581e-35	2.28596e-35	3.57901e-35	5.59586e-35	8.73742e-35	1.36242e-34	2.12153e-34	3.29913e-34	5.12343e-34	7.94573e-34	1.2306e-33	1.90333e-33	2.93982e-33	4.5346e-33	6.98504e-33	1.07451e-32	1.65068e-32	2.53237e-32	3.87974e-32	5.93595e-32	9.06962e-32	1.38388e-31	2.10873e-31	3.20889e-31	4.87641e-31	7.40042e-31	1.12157e-30	1.69748e-30	2.56564e-30	3.87257e-30	5.83734e-30	8.78701e-30	1.32093e-29	1.98303e-29	2.97298e-29	4.45108e-29	6.65504e-29	9.93683e-29
3.4316e-38	5.48562e-38	8.75714e-38	1.39606e-37	2.22257e-37	3.53356e-37	5.61019e-37	8.89506e-37	1.4084e-36	2.22696e-36	3.51646e-36	5.54506e-36	8.73198e-36	1.37318e-35	2.1565e-35	3.38203e-35	5.29679e-35	8.2843e-35	1.29392e-34	2.0182e-34	3.14361e-34	4.88991e-34	7.59591e-34	1.17833e-33	1.82541e-33	2.82398e-33	4.36285e-33	6.73111e-33	1.03707e-32	1.59566e-32	2.45177e-32	3.76205e-32	5.76471e-32	8.82141e-32	1.34805e-31	2.05722e-31	3.13519e-31	4.7715e-31	7.25192e-31	1.10067e-30	1.66829e-30	2.52518e-30	3.81699e-30	5.76178e-30	8.6856e-30	1.30753e-29	1.96567e-29	2.95105e-29	4.42436e-29	6.62418e-29
1.97593e-38	3.16873e-38	5.07462e-38	8.11566e-38	1.29613e-37	2.06716e-37	3.29233e-37	5.23644e-37	8.3171e-37	1.3192e-36	2.08954e-36	3.30519e-36	5.22088e-36	8.23558e-36	1.29732e-35	2.04082e-35	3.20601e-35	5.02953e-35	7.87941e-35	1.23272e-34	1.92591e-34	3.00477e-34	4.68155e-34	7.28403e-34	1.13177e-33	1.75609e-33	2.72106e-33	4.21049e-33	6.50625e-33	1.004e-32	1.54717e-32	2.38092e-32	3.65895e-32	5.61528e-32	8.60576e-32	1.31708e-31	2.01296e-31	3.0723e-31	4.6827e-31	7.1274e-31	1.08335e-30	1.64442e-30	2.49263e-30	3.77317e-30	5.70374e-30	8.61025e-30	1.298e-29	1.95406e-29	2.93769e-29	4.41038e-29
1.13564e-38	1.82703e-38	2.93529e-38	4.70927e-38	7.54494e-38	1.20714e-37	1.92866e-37	3.07719e-37	4.90288e-37	7.80094e-37	1.23949e-36	1.96669e-36	3.11623e-36	4.93084e-36	7.79132e-36	1.22942e-35	1.93727e-35	3.04844e-35	4.79031e-35	7.51709e-35	1.17797e-34	1.84339e-34	2.88072e-34	4.49555e-34	7.0059e-34	1.09029e-33	1.69443e-33	2.62967e-33	4.07548e-33	6.30748e-33	9.74836e-33	1.50455e-32	2.3189e-32	3.56907e-32	5.48564e-32	8.41976e-32	1.29054e-31	1.97534e-31	3.01933e-31	4.60872e-31	7.02504e-31	1.06934e-30	1.62549e-30	2.46746e-30	3.74039e-30	5.66216e-30	8.55948e-30	1.29215e-29	1.94794e-29	2.9325e-29
6.51571e-39	1.05163e-38	1.69495e-38	2.72802e-38	4.38462e-38	7.03738e-38	1.12794e-37	1.80532e-37	2.88547e-37	4.60548e-37	7.34054e-37	1.16836e-36	1.85703e-36	2.94751e-36	4.67184e-36	7.3946e-36	1.16879e-35	1.84482e-35	2.9078e-35	4.57689e-35	7.19403e-35	1.12919e-34	1.76994e-34	2.77042e-34	4.33039e-34	6.75932e-34	1.0536e-33	1.63998e-33	2.54918e-33	3.95692e-33	6.1335e-33	9.49411e-33	1.46756e-32	2.26533e-32	3.49192e-32	5.37515e-32	8.26251e-32	1.26832e-31	1.9442e-31	2.97611e-31	4.54937e-31	6.94462e-31	1.05862e-30	1.6115e-30	2.4497e-30	3.71871e-30	5.63723e-30	8.53366e-30	1.29003e-29	1.94742e-29
3.73169e-39	6.04235e-39	9.77006e-39	1.57753e-38	2.54361e-38	4.09556e-38	6.58515e-38	1.05733e-37	1.69529e-37	2.71437e-37	4.33994e-37	6.92931e-37	1.10481e-36	1.75903e-36	2.79674e-36	4.44039e-36	7.04012e-36	1.11463e-35	1.76226e-35	2.78229e-35	4.38657e-35	6.90619e-35	1.08578e-34	1.70466e-34	2.67253e-34	4.18407e-34	6.54133e-34	1.02123e-33	1.59211e-33	2.47864e-33	3.8534e-33	5.98226e-33	9.27424e-33	1.43576e-32	2.21961e-32	3.42659e-32	5.28249e-32	8.13216e-32	1.25016e-31	1.91917e-31	2.94208e-31	4.50388e-31	6.88508e-31	1.05105e-30	1.60224e-30	2.43907e-30	3.70776e-30	5.62846e-30	8.53217e-30	1.29158e-29
2.13327e-39	3.46538e-39	5.62137e-39	9.10584e-39	1.47294e-38	2.37922e-38	3.83771e-38	6.18152e-38	9.94271e-38	1.59699e-37	2.56144e-37	4.10254e-37	6.56158e-37	1.04797e-36	1.6714e-36	2.66192e-36	4.23347e-36	6.72333e-36	1.06625e-35	1.68858e-35	2.67036e-35	4.217e-35	6.65005e-35	1.04721e-34	1.64675e-34	2.58588e-34	4.05487e-34	6.34938e-34	9.92825e-34	1.55025e-33	2.41722e-33	3.76372e-33	5.85202e-33	9.08617e-33	1.40878e-32	2.18118e-32	3.37231e-32	5.20655e-32	8.02711e-32	1.23582e-31	1.89993e-31	2.91681e-31	4.47163e-31	6.84556e-31	1.0465e-30	1.59756e-30	2.43536e-30	3.70727e-30	5.63551e-30	8.55458e-30
1.21741e-39	1.98404e-39	3.22884e-39	5.24717e-39	8.51503e-39	1.37984e-38	2.23283e-38	3.60797e-38	5.82173e-38	9.38047e-38	1.50931e-37	2.42502e-37	3.89076e-37	6.23356e-37	9.97286e-37	1.59326e-36	2.54176e-36	4.04916e-36	6.44137e-36	1.02323e-35	1.62313e-35	2.57106e-35	4.06682e-35	6.42364e-35	1.01319e-34	1.5958e-34	2.50988e-34	3.94192e-34	6.18224e-34	9.68202e-34	1.51415e-33	2.36458e-33	3.68742e-33	5.74214e-33	8.9291e-33	1.38651e-32	2.14992e-32	3.32893e-32	5.14717e-32	7.94722e-32	1.22531e-31	1.8865e-31	2.90036e-31	4.45277e-31	6.82638e-31	1.04504e-30	1.59757e-30	2.43876e-30	3.71759e-30	5.65895e-30
6.93459e-40	1.13383e-39	1.85121e-39	3.01815e-39	4.91364e-39	7.98811e-39	1.29677e-38	2.10213e-38	3.40278e-38	5.5003e-38	8.87805e-38	1.43096e-37	2.30311e-37	3.70151e-37	5.9405e-37	9.52016e-37	1.52351e-36	2.43457e-36	3.88489e-36	6.19031e-36	9.84975e-36	1.56501e-35	2.48305e-35	3.93399e-35	6.22384e-35	9.83247e-35	1.55112e-34	2.44346e-34	3.84366e-34	6.03757e-34	9.47018e-34	1.48331e-33	2.31999e-33	3.6234e-33	5.65101e-33	8.80063e-33	1.36861e-32	2.12532e-32	3.29571e-32	5.10329e-32	7.89098e-32	1.2184e-31	1.87857e-31	2.8923e-31	4.4467e-31	6.82671e-31	1.04656e-30	1.60212e-30	2.44908e-30	3.73845e-30
3.94327e-40	6.4685e-40	1.05956e-39	1.73308e-39	2.83066e-39	4.61669e-39	7.51878e-39	1.22275e-38	1.98565e-38	3.21988e-38	5.21377e-38	8.43019e-38	1.36112e-37	2.19448e-37	3.53296e-37	5.67963e-37	9.11749e-37	1.46152e-36	2.33942e-36	3.73926e-36	5.96812e-36	9.51181e-36	1.51378e-35	2.40567e-35	3.81755e-35	6.04932e-35	9.572e-35	1.51242e-34	2.38626e-34	3.75955e-34	5.91465e-34	9.29171e-34	1.45759e-33	2.28324e-33	3.57143e-33	5.57835e-33	8.70049e-33	1.35505e-32	2.10738e-32	3.27268e-32	5.07504e-32	7.85867e-32	1.21516e-31	1.87625e-31	2.89284e-31	4.45381e-31	6.8472e-31	1.05116e-30	1.61139e-30	2.46663e-30
2.23814e-40	3.68347e-40	6.05338e-40	9.93363e-40	1.62775e-39	2.66341e-39	4.35167e-39	7.09978e-39	1.15665e-38	1.88162e-38	3.05653e-38	4.95788e-38	8.03032e-38	1.29879e-37	2.09757e-37	3.38269e-37	5.44726e-37	8.75919e-37	1.40643e-36	2.25499e-36	3.61027e-36	5.77171e-36	9.21382e-36	1.46874e-35	2.33786e-35	3.71589e-35	5.89763e-35	9.34678e-35	1.47916e-34	2.33744e-34	3.68837e-34	5.81164e-34	9.14393e-34	1.4366e-33	2.25378e-33	3.53065e-33	5.52293e-33	8.62688e-33	1.34558e-32	2.09572e-32	3.25932e-32	5.06164e-32	7.84922e-32	1.21543e-31	1.87935e-31	2.9017e-31	4.47371e-31	6.88737e-31	1.05879e-30	1.62531e-30
1.26814e-40	2.09395e-40	3.45247e-40	5.68408e-40	9.34449e-40	1.53397e-39	2.51445e-39	4.11561e-39	6.72652e-39	1.09777e-38	1.78896e-38	2.91108e-38	4.73012e-38	7.67462e-38	1.24339e-37	2.01151e-37	3.24939e-37	5.24142e-37	8.44229e-37	1.35781e-36	2.18062e-36	3.49695e-36	5.59969e-36	8.95372e-36	1.42958e-35	2.27919e-35	3.62842e-35	5.76792e-35	9.15562e-35	1.45118e-34	2.29679e-34	3.62983e-34	5.7282e-34	9.02641e-34	1.42029e-33	2.23155e-33	3.50107e-33	5.4848e-33	8.57999e-33	1.34023e-32	2.09044e-32	3.25582e-32	5.06349e-32	7.86332e-32	1.21935e-31	1.88805e-31	2.91923e-31	4.507e-31	6.94821e-31	1.06961e-30
7.17247e-41	1.18823e-40	1.9656e-40	3.24675e-40	5.35506e-40	8.81944e-40	1.45037e-39	2.38165e-39	3.90515e-39	6.3938e-39	1.0453e-38	1.70642e-38	2.78157e-38	4.52748e-38	7.35841e-38	1.19419e-37	1.93519e-37	3.13137e-37	5.05949e-37	8.16283e-37	1.31503e-36	2.1154e-36	3.3979e-36	5.44992e-36	8.72833e-36	1.39583e-35	2.22893e-35	3.55404e-35	5.6586e-35	8.99615e-35	1.42813e-34	2.2638e-34	3.58319e-34	5.66323e-34	8.93758e-34	1.40844e-33	2.21624e-33	3.48222e-33	5.46334e-33	8.55898e-33	1.3389e-32	2.09139e-32	3.26199e-32	5.08034e-32	7.90069e-32	1.22687e-31	1.90237e-31	2.94545e-31	4.55376e-31	7.02992e-31
4.04916e-41	6.73032e-41	1.11702e-40	1.85117e-40	3.06328e-40	5.06156e-40	8.351e-40	1.37578e-39	2.26317e-39	3.71743e-39	6.09712e-39	9.98537e-39	1.6329e-38	2.66632e-38	4.34733e-38	7.07766e-38	1.15057e-37	1.86765e-37	3.02714e-37	4.89923e-37	7.91736e-37	1.27759e-36	2.05853e-36	3.31192e-36	5.3206e-36	8.5349e-36	1.36708e-35	2.18648e-35	3.49185e-35	5.56829e-35	8.86637e-35	1.4097e-34	2.23803e-34	3.54782e-34	5.61583e-34	8.87615e-34	1.40085e-33	2.20758e-33	3.47376e-33	5.45807e-33	8.5632e-33	1.3415e-32	2.09847e-32	3.27772e-32	5.11209e-32	7.96127e-32	1.23801e-31	1.92231e-31	2.98044e-31	4.61417e-31
2.28198e-41	3.80561e-41	6.33708e-41	1.05368e-40	1.74935e-40	2.90001e-40	4.80038e-40	7.9342e-40	1.30944e-39	2.15783e-39	3.55061e-39	5.83367e-39	9.57047e-39	1.56775e-38	2.56433e-38	4.18817e-38	6.83009e-38	1.1122e-37	1.80838e-37	2.93596e-37	4.75952e-37	7.70424e-37	1.24523e-36	2.00965e-36	3.23852e-36	5.21103e-36	8.37249e-36	1.34319e-35	2.15166e-35	3.44163e-35	5.49676e-35	8.76601e-35	1.39589e-34	2.21948e-34	3.52376e-34	5.58617e-34	8.84248e-34	1.39762e-33	2.20574e-33	3.47596e-33	5.46949e-33	8.59356e-33	1.34819e-32	2.11195e-32	3.30347e-32	5.15951e-32	8.04638e-32	1.25298e-31	1.94825e-31	3.02479e-31
1.28367e-41	2.14789e-41	3.58856e-41	5.98655e-41	9.97197e-41	1.65857e-40	2.75445e-40	4.56757e-40	7.5628e-40	1.25034e-39	2.06407e-39	3.40226e-39	5.59962e-39	9.20234e-39	1.51003e-38	2.47414e-38	4.04771e-38	6.61215e-38	1.07851e-37	1.75653e-37	2.85651e-37	4.63835e-37	7.52038e-37	1.21749e-36	1.96806e-36	3.17659e-36	5.11955e-36	8.23856e-36	1.32379e-35	2.12391e-35	3.40253e-35	5.44272e-35	8.69318e-35	1.3864e-34	2.20775e-34	3.51042e-34	5.57336e-34	8.83535e-34	1.39855e-33	2.21046e-33	3.48848e-33	5.49716e-33	8.64946e-33	1.3589e-32	2.13175e-32	3.33914e-32	5.22252e-32	8.15597e-32	1.2718e-31	1.98022e-31
7.20845e-42	1.21019e-41	2.02866e-41	3.39554e-41	5.67483e-41	9.46979e-41	1.57787e-40	2.62511e-40	4.36081e-40	7.23321e-40	1.19795e-39	1.98103e-39	3.27105e-39	5.39296e-39	8.87793e-39	1.45929e-38	2.39504e-38	3.92491e-38	6.42231e-38	1.04929e-37	1.71177e-37	2.7883e-37	4.535e-37	7.36478e-37	1.19423e-36	1.93356e-36	3.12588e-36	5.04583e-36	8.13273e-36	1.30883e-35	2.10318e-35	3.37454e-35	5.40624e-35	8.64812e-35	1.38131e-34	2.20296e-34	3.50805e-34	5.57788e-34	8.85559e-34	1.40382e-33	2.22202e-33	3.51179e-33	5.54186e-33	8.73225e-33	1.37386e-32	2.15825e-32	3.38537e-32	5.30219e-32	8.29181e-32	1.29476e-31
4.04041e-42	6.80603e-42	1.14473e-41	1.92243e-41	3.22357e-41	5.39715e-41	9.02259e-41	1.50604e-40	2.51006e-40	4.17705e-40	6.94058e-40	1.15149e-39	1.90751e-39	3.15509e-39	5.21071e-39	8.59255e-39	1.41477e-38	2.3259e-38	3.818e-38	6.25778e-38	1.02411e-37	1.67344e-37	2.73032e-37	4.44792e-37	7.23505e-37	1.17508e-36	1.90559e-36	3.08556e-36	4.98859e-36	8.05309e-36	1.29804e-35	2.08906e-35	3.35703e-35	5.38642e-35	8.62948e-35	1.38041e-34	2.20483e-34	3.51625e-34	5.59919e-34	8.90247e-34	1.41331e-33	2.24028e-33	3.54575e-33	5.60344e-33	8.84181e-33	1.39306e-32	2.19147e-32	3.44226e-32	5.39872e-32	8.45433e-32
2.26078e-42	3.8211e-42	6.44842e-42	1.08656e-41	1.82806e-41	3.07086e-41	5.15071e-41	8.62599e-41	1.4424e-40	2.40824e-40	4.01465e-40	6.68238e-40	1.11058e-39	1.84291e-39	3.05348e-39	5.0515e-39	8.34414e-39	1.37619e-38	2.26627e-38	3.72631e-38	6.11761e-38	1.00282e-37	1.64133e-37	2.68229e-37	4.37675e-37	7.13072e-37	1.15998e-36	1.8841e-36	3.05557e-36	4.94785e-36	7.99976e-36	1.29144e-35	2.08163e-35	3.35021e-35	5.38363e-35	8.63802e-35	1.38385e-34	2.2136e-34	3.53546e-34	5.63804e-34	8.97732e-34	1.42725e-33	2.26564e-33	3.59101e-33	5.68301e-33	8.98001e-33	1.41681e-32	2.23193e-32	3.51064e-32	5.51351e-32
1.26274e-42	2.14145e-42	3.62606e-42	6.13046e-42	1.03486e-41	1.74422e-41	2.9353e-41	4.93213e-41	8.27461e-41	1.38609e-40	2.31829e-40	3.87145e-40	6.45522e-40	1.07468e-39	1.7864e-39	2.9649e-39	4.91329e-39	8.12953e-39	1.34304e-38	2.21537e-38	3.64865e-38	6e-38	9.85146e-38	1.61503e-37	2.64359e-37	4.32053e-37	7.05036e-37	1.14873e-36	1.86877e-36	3.03546e-36	4.92294e-36	7.97179e-36	1.2889e-35	2.08072e-35	3.35382e-35	5.39755e-35	8.67333e-35	1.39157e-34	2.22925e-34	3.56567e-34	5.69451e-34	9.08036e-34	1.44571e-33	2.29822e-33	3.64781e-33	5.78103e-33	9.14765e-33	1.44526e-32	2.27989e-32	3.59098e-32
7.0398e-43	1.19792e-42	2.03526e-42	3.45255e-42	5.84773e-42	9.88918e-42	1.66978e-41	2.81506e-41	4.7385e-41	7.96381e-41	1.33637e-40	2.23904e-40	3.7456e-40	6.25618e-40	1.04333e-39	1.73726e-39	2.88823e-39	4.79431e-39	7.94598e-39	1.31491e-38	2.17256e-38	3.58404e-38	5.9034e-38	9.70863e-38	1.59419e-37	2.61367e-37	4.27846e-37	6.9928e-37	1.14115e-36	1.85935e-36	3.02486e-36	4.91334e-36	7.96849e-36	1.29033e-35	2.0862e-35	3.36772e-35	5.42804e-35	8.73529e-35	1.40359e-34	2.25179e-34	3.60698e-34	5.76882e-34	9.21208e-34	1.46878e-33	2.33819e-33	3.71649e-33	5.8981e-33	9.34585e-33	1.47861e-32	2.33568e-32
3.91793e-43	6.68958e-43	1.14042e-42	1.94111e-42	3.29883e-42	5.59746e-42	9.48298e-42	1.60406e-41	2.70906e-41	4.56814e-41	7.691e-41	1.29285e-40	2.16988e-40	3.63619e-40	6.08386e-40	1.01633e-39	1.69517e-39	2.82301e-39	4.69391e-39	7.79256e-39	1.29166e-38	2.13766e-38	3.53224e-38	5.82755e-38	9.5994e-38	1.57879e-37	2.59255e-37	4.25063e-37	6.95827e-37	1.13729e-36	1.85595e-36	3.024e-36	4.91951e-36	7.99067e-36	1.29589e-35	2.09834e-35	3.39238e-35	5.47593e-35	8.82537e-35	1.42014e-34	2.28167e-34	3.66013e-34	5.86224e-34	9.37461e-34	1.49681e-33	2.38617e-33	3.79804e-33	6.03588e-33	9.57734e-33	1.5173e-32
2.17644e-43	3.7288e-43	6.37836e-43	1.08935e-42	1.85756e-42	3.16256e-42	5.37589e-42	9.1239e-42	1.54607e-41	2.61574e-41	4.41854e-41	7.45214e-41	1.25488e-40	2.10979e-40	3.54157e-40	5.93567e-40	9.93257e-40	1.65948e-39	2.76822e-39	4.61049e-39	7.66676e-39	1.2729e-38	2.11007e-38	3.49233e-38	5.77102e-38	9.52156e-38	1.56849e-37	2.57973e-37	4.23628e-37	6.94566e-37	1.137e-36	1.85834e-36	3.03256e-36	4.94095e-36	8.03768e-36	1.30548e-35	2.11703e-35	3.42769e-35	5.54109e-35	8.9435e-35	1.44125e-34	2.31893e-34	3.72524e-34	5.97504e-34	9.56853e-34	1.52992e-33	2.44236e-33	3.89287e-33	6.1951e-33	9.8434e-33
[truncated: 136 more rows]
[truncated: 959 more columns]

## Sheet: Fig. 2i
5.09974e-08	5.47892e-08	5.88511e-08	6.32017e-08	6.78603e-08	7.28479e-08	7.81866e-08	8.38998e-08	9.00126e-08	9.65516e-08	1.03545e-07	1.11023e-07	1.19018e-07	1.27562e-07	1.36693e-07	1.46449e-07	1.5687e-07	1.67999e-07	1.79882e-07	1.92567e-07	2.06106e-07	2.20552e-07	2.35965e-07	2.52405e-07	2.69937e-07	2.88629e-07	3.08555e-07	3.2979e-07	3.52418e-07	3.76523e-07	4.02198e-07	4.29538e-07	4.58645e-07	4.89629e-07	5.22602e-07	5.57684e-07	5.95005e-07	6.34697e-07	6.76903e-07	7.21773e-07	7.69465e-07	8.20146e-07	8.73993e-07	9.3119e-07	9.91935e-07	1.05643e-06	1.1249e-06	1.19757e-06	1.27469e-06	1.3565e-06
[truncated: 336 more rows]
[truncated: 959 more columns]

[truncated: 55 more sheets: Fig. 2j, Fig. 2k, Fig. 2l, Fig. 3a, Fig. 3b, Fig. 3c, Fig. 3d, Fig. 3e, Fig. 3f, Fig. 4a, Fig. 4b, Fig. 4c, Fig. 4d, Fig. 4e, Fig. 4f, Fig. 4g, Fig. 4h, Fig. 4i, Fig. 5a, Fig S1a …]
